# Supplementary material for: Syntheses and crystal structures of the cerium-based coordination polymers poly[(acetic acid)bis­(μ-5-carb­oxy­thio­phene-2-carboxyl­ato)bis­(μ-thio­phene-2,5-di­carboxyl­ato)dicerium(III)] and poly[(μ-acetato)­aqua­(μ4-thio­phene-2,5-di­carboxyl­ato)cerium(III)]
Source: Acta Crystallogr E Crystallogr Commun. 2025 Jan 17;81(Pt 2):153–9. doi: 10.1107/S2056989025000210 (PMC11799783; doi:10.1107/S2056989025000210)
Supplement: Supplementary file 1 [file e-81-00153-sup1.cif]

##############################################################################
#                                                                            #
# This CIF contains the data in a paper accepted for publication in          #
# Acta Crystallographica Section E. It conforms to the requirements of       #
# Notes for Authors for Acta Crystallographica Section E, and has been       #
# peer reviewed under the auspices of the IUCr Commission on Journals.       #
#                                                                            #
# Full details of the Crystallographic Information File format               #
# are given in the paper "The Crystallographic Information File (CIF):       #
# a New Standard Archive File for Crystallography" by S. R. Hall, F. H.      #
# Allen and I. D. Brown [Acta Cryst. (1991), A47, 655-685].                  #
#                                                                            #
# The current version of the core CIF dictionary is obtainable from          #
# ftp://ftp.iucr.org/pub/cif_core.dic.                                       #
#                                                                            #
# Software is freely available for graphical display of the structure(s)     #
# in this CIF. For information consult the CIF software page                 #
# http://www.iucr.org/resources/cif/software.                                #
#                                                                            #
# This file may be used for bona fide research purposes within the           #
# scientific community so long as proper attribution is given to the journal # 
# article from which it was obtained.                                        #
#                                                                            #
##############################################################################
data_1
_audit_creation_method
;
Olex2 1.3-ac4
(compiled 2020.11.27 svn.r5f609507 for Rigaku Oxford Diffraction, GUI svn.r6214)
;
_journal_date_recd_electronic     2024-12-16
_journal_date_accepted     2025-01-09
_journal_name_full     'Acta Crystallographica, Section E'
_journal_year     2025
_journal_volume     81
_journal_issue      1
_journal_page_first     0
_journal_page_last     0
_journal_paper_category     GM
_journal_paper_doi     10.1107/S2056989025000210
_journal_coeditor_code     NX2017
_publ_contact_author_name     'Norbert Stock'
_publ_contact_author_address
;
Institut f\"ur Anorganische Chemie
Universit\"at Kiel
Max-Eyth.-Str. 2
24118 Kiel
Germany
;
_publ_contact_author_email     stock@ac.uni-kiel.de
_publ_section_title
;\
Syntheses and crystal structures of the cerium-based coordination polymers
poly[(acetic
acid)bis(\m-5-carboxythiophene-2-carboxylato)bis(\m-thiophene-2,5-\
dicarboxylato)dicerium(III)] and
poly[(\m-acetato)aqua(\m~4~-thiophene-2,5-dicarboxylato)cerium(III)]
;
_publ_section_title_footnote     .
loop_
    _publ_author_name
    _publ_author_footnote
    _publ_author_address
    'Ruser, Niklas' .
;
Institute of Inorganic Chemistry
Kiel University
Max-Eyth-Str. 2
24118 Kiel
Germany
;
    'N\"ather, Christian' .
;
Institute of Inorganic Chemistry
Kiel University
Max-Eyth-Str. 2
24118 Kiel
Germany
;
    'Stock, Norbert' .
;
Institute of Inorganic Chemistry
Kiel University
Max-Eyth-Str. 2
24118 Kiel
Germany
;
_publ_section_synopsis
;
In the crystal structures of the title compounds, the Ce^III^ cations are
eightfold coordinated and linked into three-dimensional frameworks by ligands
based on different deprotonated derivates of 2,5-thiophenedicarboxylic acid.
Both compounds exhibit O---H...O hydrogen bonds.
;
_chemical_name_systematic
;\
Poly[(acetic
acid)bis(\m-5-carboxythiophene-2-carboxylato)bis(\m-thiophene-2,5-\
dicarboxylato)dicerium(III)]
;
_chemical_name_common     ?
_chemical_formula_moiety     'C26 H14 Ce2 O18 S4'
_chemical_formula_sum     'C26 H14 Ce2 O18 S4'
_chemical_formula_iupac     '[Ce2 (C6 H3 O4 S)2 (C6 H2 O S)2 (C2 H4 O2)]'
_chemical_formula_weight     1022.85
_chemical_melting_point     ?
_chemical_absolute_configuration     ?
_space_group_crystal_system     orthorhombic
_space_group_name_H-M_alt     'P n a 21'
_space_group_name_Hall     'P 2c -2n'
loop_
    _space_group_symop_operation_xyz
    'x, y, z'
    '-x, -y, z+1/2'
    'x+1/2, -y+1/2, z'
    '-x+1/2, y+1/2, z+1/2'
_cell_length_a     17.91596(13)
_cell_length_b     11.08917(9)
_cell_length_c     17.25666(13)
_cell_angle_alpha     90
_cell_angle_beta     90
_cell_angle_gamma     90
_cell_volume     3428.43(5)
_cell_formula_units_Z     4
_cell_measurement_reflns_used     25594
_cell_measurement_theta_min     2.4700
_cell_measurement_theta_max     78.5720
_cell_measurement_temperature     100.15
loop_
    _twin_individual_id
    _twin_individual_mass_fraction_refined
    1 0.509(4)
    2 0.491(4)
_exptl_crystal_description     block
_exptl_crystal_colour     red
_exptl_crystal_size_max     0.08
_exptl_crystal_size_mid     0.08
_exptl_crystal_size_min     0.03
_exptl_crystal_density_diffrn     1.982
_exptl_crystal_density_meas     ?
_exptl_crystal_density_method     ?
_exptl_crystal_F_000     1976
_exptl_absorpt_coefficient_mu     23.229
_exptl_absorpt_correction_type     multi-scan
_exptl_absorpt_process_details
;
(CrysAlisPro; Rigaku OD, 2023)
;
_exptl_absorpt_correction_T_min     0.60045
_exptl_absorpt_correction_T_max     1.00000
_diffrn_ambient_temperature     100.15
_diffrn_source     'micro-focus sealed X-ray tube'
_diffrn_radiation_type     'Cu K\a'
_diffrn_radiation_wavelength     1.54184
_diffrn_radiation_monochromator     mirror
_diffrn_measurement_device_type     'XtaLAB Synergy, Dualflex, HyPix'
_diffrn_measurement_device     'four-circle diffractometer'
_diffrn_measurement_method     '\w scans'
_diffrn_detector     'Hybrid Pixel Array Detector'
_diffrn_detector_area_resol_mean     10.0000
_diffrn_reflns_number     29513
_diffrn_reflns_av_R_equivalents     0.0217
_diffrn_reflns_av_unetI/netI     0.0147
_diffrn_reflns_theta_min     4.690
_diffrn_reflns_theta_max     79.364
_diffrn_reflns_theta_full     67.684
_diffrn_measured_fraction_theta_max     0.972
_diffrn_measured_fraction_theta_full     0.996
_diffrn_reflns_limit_h_min     -12
_diffrn_reflns_limit_h_max     20
_diffrn_reflns_limit_k_min     -13
_diffrn_reflns_limit_k_max     14
_diffrn_reflns_limit_l_min     -21
_diffrn_reflns_limit_l_max     21
_diffrn_radiation_probe     x-ray
_refine_special_details
;
 Refined as a 2-component inversion twin.
;
_reflns_number_total     7126
_reflns_number_gt     7101
_reflns_threshold_expression     'I > 2\s(I)'
_refine_ls_structure_factor_coef     Fsqd
_refine_ls_matrix_type     full
_refine_ls_R_factor_all     0.0241
_refine_ls_R_factor_gt     0.0240
_refine_ls_wR_factor_gt     0.0673
_refine_ls_wR_factor_ref     0.0673
_refine_ls_goodness_of_fit_ref     1.054
_refine_ls_restrained_S_all     1.053
_refine_ls_number_reflns     7126
_refine_ls_number_parameters     458
_refine_ls_number_restraints     2
_refine_ls_hydrogen_treatment     mixed
_refine_ls_weighting_scheme     calc
_refine_ls_weighting_details
              'w=1/[\s^2^(Fo^2^)+(0.0490P)^2^+4.6448P] where P=(Fo^2^+2Fc^2^)/3'
_atom_sites_solution_hydrogens     mixed
_atom_sites_solution_primary     dual
_atom_sites_solution_secondary     ?
_refine_ls_shift/su_max     0.001
_refine_ls_shift/su_mean     0.000
_refine_diff_density_max     1.427
_refine_diff_density_min     -1.047
_refine_ls_extinction_method     none
_refine_ls_extinction_coef     .
_refine_ls_abs_structure_details
;
 Refined as an inversion twin
;
_refine_ls_abs_structure_Flack     0.491(4)
loop_
    _atom_type_symbol
    _atom_type_description
    _atom_type_scat_dispersion_real
    _atom_type_scat_dispersion_imag
    _atom_type_scat_source
    'C' 'C' 0.0181 0.0091
                         'International Tables Vol C Tables 4.2.6.8 and 6.1.1.4'
    'H' 'H' 0.0000 0.0000
                         'International Tables Vol C Tables 4.2.6.8 and 6.1.1.4'
    'Ce' 'Ce' -1.8482 9.6596
                         'International Tables Vol C Tables 4.2.6.8 and 6.1.1.4'
    'O' 'O' 0.0492 0.0322
                         'International Tables Vol C Tables 4.2.6.8 and 6.1.1.4'
    'S' 'S' 0.3331 0.5567
                         'International Tables Vol C Tables 4.2.6.8 and 6.1.1.4'
_computing_data_collection
;
CrysAlisPro 1.171.42.100a (Rigaku OD, 2023)
;
_computing_cell_refinement
;
CrysAlisPro 1.171.42.100a (Rigaku OD, 2023)
;
_computing_data_reduction
;
CrysAlisPro 1.171.42.100a (Rigaku OD, 2023)
;
_computing_structure_solution
;
<i>SHELXT2014/4</i> (Sheldrick, 2015a)
;
_computing_structure_refinement
;
<i>SHELXL2016/6</i> (Sheldrick, 2015b)
;
_computing_molecular_graphics
;
DIAMOND (Brandenburg & Putz, 1999) and XP in SHELXTL-PC (Sheldrick,
2008)
;
_computing_publication_material
;
Publcif (Westrip, 2010)
;
loop_
    _atom_site_type_symbol
    _atom_site_label
    _atom_site_fract_x
    _atom_site_fract_y
    _atom_site_fract_z
    _atom_site_U_iso_or_equiv
    _atom_site_adp_type
    _atom_site_calc_flag
    _atom_site_occupancy
    _atom_site_disorder_assembly
    _atom_site_disorder_group
    Ce Ce1 0.46380(2) 0.80027(2) 0.28586(2) 0.01453(8) Uani d 1 . .
    Ce Ce2 0.18976(2) -0.15909(3) 0.29904(2) 0.01616(8) Uani d 1 . .
    O O1 0.5601(3) 0.9287(4) 0.3419(3) 0.0244(9) Uani d 1 . .
    O O2 0.6600(3) 0.8289(4) 0.3874(3) 0.0262(10) Uani d 1 . .
    O O3 0.7403(3) 1.0927(5) 0.6792(3) 0.0284(10) Uani d 1 . .
    O O4 0.6311(3) 1.1855(5) 0.7001(3) 0.0324(11) Uani d 1 . .
    S S1 0.68606(9) 0.97752(15) 0.52658(9) 0.0247(3) Uani d 1 . .
    C C1 0.6206(3) 0.9991(6) 0.4542(4) 0.0213(12) Uani d 1 . .
    C C2 0.5756(4) 1.0967(6) 0.4703(4) 0.0273(14) Uani d 1 . .
    H H2 0.537576 1.124358 0.436258 0.033 Uiso calc 1 . .
    C C3 0.5914(4) 1.1509(6) 0.5416(4) 0.0257(13) Uani d 1 . .
    H H3 0.564755 1.218090 0.561729 0.031 Uiso calc 1 . .
    C C4 0.6500(4) 1.0959(6) 0.5794(4) 0.0229(13) Uani d 1 . .
    C C5 0.6152(4) 0.9125(6) 0.3899(4) 0.0231(12) Uani d 1 . .
    C C6 0.6772(4) 1.1245(6) 0.6581(4) 0.0210(12) Uani d 1 . .
    O O11 0.5337(2) 0.6800(4) 0.3645(3) 0.0192(9) Uani d 1 . .
    O O12 0.6233(2) 0.5628(4) 0.4117(3) 0.0242(9) Uani d 1 . .
    O O13 0.5094(2) 0.3635(4) 0.7003(3) 0.0215(9) Uani d 1 . .
    O O14 0.4058(2) 0.4679(4) 0.7275(2) 0.0200(8) Uani d 1 . .
    S S11 0.54976(8) 0.49323(13) 0.55758(8) 0.0202(3) Uani d 1 . .
    C C11 0.5132(4) 0.5817(6) 0.4845(4) 0.0218(12) Uani d 1 . .
    C C12 0.4420(4) 0.6152(7) 0.4994(4) 0.0299(14) Uani d 1 . .
    H H12 0.412376 0.661448 0.464759 0.036 Uiso calc 1 . .
    C C13 0.4165(4) 0.5740(7) 0.5722(4) 0.0301(15) Uani d 1 . .
    H H13 0.368422 0.591469 0.592429 0.036 Uiso calc 1 . .
    C C14 0.4687(3) 0.5061(6) 0.6106(4) 0.0198(12) Uani d 1 . .
    C C15 0.5601(4) 0.6078(5) 0.4161(3) 0.0197(12) Uani d 1 . .
    C C16 0.4612(3) 0.4414(6) 0.6848(4) 0.0172(12) Uani d 1 . .
    O O21 0.3820(3) 0.6444(4) 0.3206(3) 0.0239(10) Uani d 1 . .
    O O22 0.2682(3) 0.6609(4) 0.2674(3) 0.0276(11) Uani d 1 . .
    O O23 0.2292(3) 0.0610(4) 0.3147(3) 0.0299(11) Uani d 1 . .
    O O24 0.1564(4) 0.1784(5) 0.2421(4) 0.0438(15) Uani d 1 . .
    H H24 0.130628 0.115383 0.238411 0.066 Uiso calc 1 . .
    S S21 0.23213(9) 0.40527(14) 0.26857(10) 0.0277(3) Uani d 1 . .
    C C21 0.3077(4) 0.4717(6) 0.3126(4) 0.0276(14) Uani d 1 . .
    C C22 0.3471(5) 0.3929(7) 0.3566(6) 0.044(2) Uani d 1 . .
    H H22 0.390305 0.414617 0.385313 0.053 Uiso calc 1 . .
    C C23 0.3170(5) 0.2748(7) 0.3551(6) 0.044(2) Uani d 1 . .
    H H23 0.337410 0.208507 0.382821 0.053 Uiso calc 1 . .
    C C24 0.2546(4) 0.2677(6) 0.3087(4) 0.0303(14) Uani d 1 . .
    C C25 0.3202(3) 0.6025(5) 0.2991(4) 0.0219(11) Uani d 1 . .
    C C26 0.2124(4) 0.1592(5) 0.2890(5) 0.0287(14) Uani d 1 . .
    O O31 0.2886(3) -0.1471(4) 0.3875(3) 0.0289(11) Uani d 1 . .
    O O32 0.4117(3) -0.1330(4) 0.3991(3) 0.0252(9) Uani d 1 . .
    O O33 0.3789(3) 0.2171(4) 0.7121(3) 0.0297(11) Uani d 1 . .
    H H33 0.334(2) 0.193(9) 0.717(7) 0.044 Uiso d 1 . .
    O O34 0.4761(3) 0.1068(5) 0.6798(3) 0.0279(10) Uani d 1 . .
    S S31 0.41620(8) -0.01107(14) 0.54570(9) 0.0223(3) Uani d 1 . .
    C C31 0.3376(3) -0.0379(6) 0.4919(3) 0.0182(11) Uani d 1 . .
    C C32 0.2764(4) 0.0208(7) 0.5203(4) 0.0271(14) Uani d 1 . .
    H H32 0.227951 0.015883 0.498103 0.032 Uiso calc 1 . .
    C C33 0.2940(4) 0.0900(6) 0.5868(4) 0.0265(14) Uani d 1 . .
    H H33A 0.258660 0.137317 0.614346 0.032 Uiso calc 1 . .
    C C34 0.3674(4) 0.0811(6) 0.6069(3) 0.0209(12) Uani d 1 . .
    C C35 0.3462(4) -0.1112(5) 0.4215(4) 0.0194(12) Uani d 1 . .
    C C36 0.4093(4) 0.1370(6) 0.6702(4) 0.0247(13) Uani d 1 . .
    O O41 0.4239(3) 1.0183(5) 0.2643(3) 0.0365(12) Uani d 1 . .
    O O42 0.5238(4) 1.1350(6) 0.2716(5) 0.0552(18) Uani d 1 . .
    H H42 0.535686 1.084306 0.305602 0.083 Uiso calc 1 . .
    C C41 0.4562(5) 1.1099(7) 0.2450(5) 0.0397(19) Uani d 1 . .
    C C42 0.4262(6) 1.2017(9) 0.1916(7) 0.056(3) Uani d 1 . .
    H H42A 0.460229 1.211191 0.147552 0.084 Uiso calc 1 . .
    H H42B 0.421445 1.278750 0.218924 0.084 Uiso calc 1 . .
    H H42C 0.377096 1.176024 0.172853 0.084 Uiso calc 1 . .
loop_
    _atom_site_aniso_label
    _atom_site_aniso_U_11
    _atom_site_aniso_U_22
    _atom_site_aniso_U_33
    _atom_site_aniso_U_12
    _atom_site_aniso_U_13
    _atom_site_aniso_U_23
    Ce1 0.02098(15) 0.01503(14) 0.00758(14) 0.00154(9) 0.00108(12) 0.00061(11)
    Ce2 0.02058(15) 0.01835(14) 0.00956(14) -0.00248(10) -0.00244(13)
                                                                     0.00005(11)
    O1 0.030(2) 0.025(2) 0.018(2) -0.0008(18) -0.0033(18) 0.0006(18)
    O2 0.032(3) 0.023(2) 0.024(3) 0.0029(19) -0.003(2) -0.0046(18)
    O3 0.031(3) 0.033(2) 0.021(2) 0.001(2) -0.0032(19) -0.0059(19)
    O4 0.035(3) 0.040(3) 0.022(3) 0.006(2) 0.003(2) -0.013(2)
    S1 0.0263(8) 0.0282(7) 0.0195(7) 0.0050(6) -0.0035(6) -0.0081(6)
    C1 0.021(3) 0.027(3) 0.015(3) -0.002(2) 0.000(2) -0.006(2)
    C2 0.027(3) 0.030(3) 0.025(3) 0.004(3) 0.001(3) -0.003(3)
    C3 0.029(3) 0.023(3) 0.025(3) 0.004(2) 0.001(3) -0.006(2)
    C4 0.025(3) 0.024(3) 0.019(3) -0.002(2) 0.003(2) -0.005(2)
    C5 0.029(3) 0.025(3) 0.015(3) -0.007(3) 0.001(2) -0.001(2)
    C6 0.024(3) 0.021(3) 0.017(3) -0.002(2) -0.001(2) -0.004(2)
    O11 0.028(2) 0.0177(18) 0.012(2) 0.0019(16) 0.0016(17) 0.0038(17)
    O12 0.020(2) 0.030(2) 0.022(2) 0.0043(18) 0.0020(16) 0.0052(18)
    O13 0.022(2) 0.026(2) 0.016(2) 0.0053(18) 0.0021(17) 0.0087(17)
    O14 0.024(2) 0.0199(19) 0.0166(19) 0.0025(16) 0.0033(17) 0.0037(17)
    S11 0.0190(6) 0.0258(7) 0.0158(7) 0.0035(5) 0.0021(5) 0.0087(6)
    C11 0.026(3) 0.023(3) 0.017(3) 0.001(2) 0.006(2) 0.007(2)
    C12 0.026(3) 0.039(4) 0.025(3) 0.004(3) 0.003(3) 0.015(3)
    C13 0.026(3) 0.042(4) 0.022(3) 0.009(3) 0.006(3) 0.012(3)
    C14 0.017(3) 0.027(3) 0.015(3) -0.001(2) 0.001(2) 0.010(2)
    C15 0.028(3) 0.018(3) 0.014(3) -0.004(2) 0.004(2) 0.001(2)
    C16 0.017(3) 0.019(3) 0.016(3) -0.002(2) -0.0022(19) 0.006(2)
    O21 0.026(2) 0.025(2) 0.020(2) 0.0007(16) -0.0014(17) -0.0063(17)
    O22 0.036(3) 0.021(2) 0.025(3) -0.0049(17) -0.009(2) 0.0027(17)
    O23 0.034(2) 0.022(2) 0.033(3) -0.0054(18) -0.006(2) 0.0018(19)
    O24 0.044(3) 0.022(2) 0.065(4) -0.006(2) -0.024(3) 0.006(2)
    S21 0.0290(8) 0.0203(6) 0.0338(9) -0.0040(5) -0.0056(6) 0.0016(6)
    C21 0.027(3) 0.022(3) 0.033(4) 0.001(2) -0.002(2) -0.001(3)
    C22 0.044(4) 0.024(3) 0.064(6) -0.007(3) -0.022(4) 0.003(3)
    C23 0.049(5) 0.023(3) 0.060(6) -0.005(3) -0.017(4) 0.005(4)
    C24 0.033(3) 0.026(3) 0.032(4) -0.003(3) -0.002(3) -0.001(3)
    C25 0.025(3) 0.021(3) 0.020(3) -0.002(2) 0.000(2) -0.003(3)
    C26 0.030(3) 0.025(3) 0.032(4) -0.003(2) 0.000(3) 0.000(3)
    O31 0.028(2) 0.032(3) 0.027(3) 0.0014(19) -0.011(2) -0.013(2)
    O32 0.028(2) 0.029(2) 0.018(2) -0.0017(19) 0.0069(18) -0.0082(19)
    O33 0.042(3) 0.027(2) 0.020(2) -0.008(2) 0.012(2) -0.0117(19)
    O34 0.027(2) 0.036(3) 0.021(2) -0.005(2) -0.0036(18) -0.007(2)
    S31 0.0204(7) 0.0285(7) 0.0178(7) 0.0003(5) -0.0019(5) -0.0110(6)
    C31 0.020(3) 0.023(3) 0.012(3) -0.001(2) 0.000(2) -0.005(2)
    C32 0.019(3) 0.041(4) 0.021(3) 0.001(3) -0.004(2) -0.013(3)
    C33 0.029(3) 0.027(3) 0.023(3) 0.004(3) 0.005(3) -0.014(3)
    C34 0.026(3) 0.024(3) 0.013(3) 0.000(2) 0.000(2) -0.009(2)
    C35 0.024(3) 0.019(3) 0.016(3) 0.001(2) -0.005(2) -0.001(2)
    C36 0.033(4) 0.025(3) 0.015(3) -0.003(3) 0.002(3) -0.008(2)
    O41 0.035(3) 0.033(3) 0.042(3) 0.005(2) -0.001(2) -0.001(2)
    O42 0.061(4) 0.038(3) 0.067(5) -0.013(3) -0.015(3) 0.012(3)
    C41 0.050(5) 0.030(4) 0.039(5) 0.000(3) -0.009(3) -0.001(3)
    C42 0.069(7) 0.040(5) 0.060(7) 0.006(4) -0.001(5) 0.015(4)
_geom_special_details
;
 All esds (except the esd in the dihedral angle between two l.s. planes)
 are estimated using the full covariance matrix.  The cell esds are taken
 into account individually in the estimation of esds in distances, angles
 and torsion angles; correlations between esds in cell parameters are only
 used when they are defined by crystal symmetry.  An approximate (isotropic)
 treatment of cell esds is used for estimating esds involving l.s. planes.
;
loop_
    _geom_bond_atom_site_label_1
    _geom_bond_atom_site_label_2
    _geom_bond_site_symmetry_2
    _geom_bond_distance
    _geom_bond_publ_flag
    Ce1 O1 . 2.437(5) y
    Ce1 O4 2_674 2.259(5) y
    Ce1 O11 . 2.278(4) y
    Ce1 O13 2_664 2.389(4) y
    Ce1 O21 . 2.344(5) y
    Ce1 O32 1_565 2.288(4) y
    Ce1 O34 2_664 2.360(5) y
    Ce1 O41 . 2.549(5) y
    Ce2 O2 3_455 2.481(5) y
    Ce2 O3 2_664 2.527(5) y
    Ce2 O12 3_455 2.518(4) y
    Ce2 O14 4_544 2.538(4) y
    Ce2 O22 1_545 2.502(5) y
    Ce2 O23 . 2.555(4) y
    Ce2 O31 . 2.342(5) y
    Ce2 O33 4_544 2.376(5) y
    O1 C5 . 1.301(8) ?
    O2 C5 . 1.226(8) ?
    O3 C6 . 1.240(8) ?
    O4 C6 . 1.290(8) ?
    S1 C1 . 1.730(6) ?
    S1 C4 . 1.724(6) ?
    C1 C2 . 1.377(9) ?
    C1 C5 . 1.470(8) ?
    C2 H2 . 0.9500 ?
    C2 C3 . 1.400(9) ?
    C3 H3 . 0.9500 ?
    C3 C4 . 1.378(10) ?
    C4 C6 . 1.478(9) ?
    O11 C15 . 1.287(8) ?
    O12 C15 . 1.239(8) ?
    O13 C16 . 1.249(7) ?
    O14 C16 . 1.270(7) ?
    S11 C11 . 1.727(6) ?
    S11 C14 . 1.722(6) ?
    C11 C12 . 1.354(10) ?
    C11 C15 . 1.478(8) ?
    C12 H12 . 0.9500 ?
    C12 C13 . 1.412(9) ?
    C13 H13 . 0.9500 ?
    C13 C14 . 1.371(9) ?
    C14 C16 . 1.474(8) ?
    O21 C25 . 1.257(7) ?
    O22 C25 . 1.259(8) ?
    O23 C26 . 1.214(8) ?
    O24 H24 . 0.8400 ?
    O24 C26 . 1.306(9) ?
    S21 C21 . 1.718(7) ?
    S21 C24 . 1.723(7) ?
    C21 C22 . 1.356(11) ?
    C21 C25 . 1.486(8) ?
    C22 H22 . 0.9500 ?
    C22 C23 . 1.416(10) ?
    C23 H23 . 0.9500 ?
    C23 C24 . 1.378(11) ?
    C24 C26 . 1.462(9) ?
    O31 C35 . 1.252(8) ?
    O32 C35 . 1.260(8) ?
    O33 H33 . 0.85(3) ?
    O33 C36 . 1.268(8) ?
    O34 C36 . 1.255(9) ?
    S31 C31 . 1.713(6) ?
    S31 C34 . 1.710(6) ?
    C31 C32 . 1.366(9) ?
    C31 C35 . 1.469(8) ?
    C32 H32 . 0.9500 ?
    C32 C33 . 1.417(9) ?
    C33 H33A . 0.9500 ?
    C33 C34 . 1.363(10) ?
    C34 C36 . 1.463(8) ?
    O41 C41 . 1.215(10) ?
    O42 H42 . 0.8400 ?
    O42 C41 . 1.324(10) ?
    C41 C42 . 1.475(12) ?
    C42 H42A . 0.9800 ?
    C42 H42B . 0.9800 ?
    C42 H42C . 0.9800 ?
loop_
    _geom_angle_atom_site_label_1
    _geom_angle_atom_site_label_2
    _geom_angle_atom_site_label_3
    _geom_angle_site_symmetry_1
    _geom_angle_site_symmetry_3
    _geom_angle
    _geom_angle_publ_flag
    O1 Ce1 O41 . . 72.69(16) ?
    O4 Ce1 O1 2_674 . 138.75(17) ?
    O4 Ce1 O11 2_674 . 147.65(18) ?
    O4 Ce1 O13 2_674 2_664 78.45(19) ?
    O4 Ce1 O21 2_674 . 75.46(18) ?
    O4 Ce1 O32 2_674 1_565 103.31(19) ?
    O4 Ce1 O34 2_674 2_664 78.76(18) ?
    O4 Ce1 O41 2_674 . 68.09(19) ?
    O11 Ce1 O1 . . 73.52(16) ?
    O11 Ce1 O13 . 2_664 79.19(16) ?
    O11 Ce1 O21 . . 76.09(16) ?
    O11 Ce1 O32 . 1_565 84.53(17) ?
    O11 Ce1 O34 . 2_664 117.81(16) ?
    O11 Ce1 O41 . . 142.83(17) ?
    O13 Ce1 O1 2_664 . 123.16(16) ?
    O13 Ce1 O41 2_664 . 133.41(17) ?
    O21 Ce1 O1 . . 140.50(16) ?
    O21 Ce1 O13 . 2_664 73.96(16) ?
    O21 Ce1 O34 . 2_664 143.69(17) ?
    O21 Ce1 O41 . . 124.15(16) ?
    O32 Ce1 O1 1_565 . 76.14(16) ?
    O32 Ce1 O13 1_565 2_664 148.81(17) ?
    O32 Ce1 O21 1_565 . 76.40(16) ?
    O32 Ce1 O34 1_565 2_664 134.98(18) ?
    O32 Ce1 O41 1_565 . 72.77(18) ?
    O34 Ce1 O1 2_664 . 74.31(16) ?
    O34 Ce1 O13 2_664 2_664 76.18(17) ?
    O34 Ce1 O41 2_664 . 66.45(18) ?
    O2 Ce2 O3 3_455 2_664 146.16(16) ?
    O2 Ce2 O12 3_455 3_455 75.25(16) ?
    O2 Ce2 O14 3_455 4_544 125.11(15) ?
    O2 Ce2 O22 3_455 1_545 69.48(17) ?
    O2 Ce2 O23 3_455 . 136.00(16) ?
    O3 Ce2 O14 2_664 4_544 76.98(15) ?
    O3 Ce2 O23 2_664 . 70.81(17) ?
    O12 Ce2 O3 3_455 2_664 137.97(16) ?
    O12 Ce2 O14 3_455 4_544 79.70(15) ?
    O12 Ce2 O23 3_455 . 69.15(16) ?
    O14 Ce2 O23 4_544 . 73.03(14) ?
    O22 Ce2 O3 1_545 2_664 77.01(16) ?
    O22 Ce2 O12 1_545 3_455 140.61(16) ?
    O22 Ce2 O14 1_545 4_544 135.69(15) ?
    O22 Ce2 O23 1_545 . 129.04(15) ?
    O31 Ce2 O2 . 3_455 78.76(18) ?
    O31 Ce2 O3 . 2_664 98.17(17) ?
    O31 Ce2 O12 . 3_455 80.23(17) ?
    O31 Ce2 O14 . 4_544 142.75(15) ?
    O31 Ce2 O22 . 1_545 76.28(16) ?
    O31 Ce2 O23 . . 70.59(16) ?
    O31 Ce2 O33 . 4_544 146.68(17) ?
    O33 Ce2 O2 4_544 3_455 80.68(18) ?
    O33 Ce2 O3 4_544 2_664 84.75(18) ?
    O33 Ce2 O12 4_544 3_455 119.17(16) ?
    O33 Ce2 O14 4_544 4_544 70.38(15) ?
    O33 Ce2 O22 4_544 1_545 72.06(16) ?
    O33 Ce2 O23 4_544 . 139.62(16) ?
    C5 O1 Ce1 . . 135.2(4) ?
    C5 O2 Ce2 . 3 137.4(5) ?
    C6 O3 Ce2 . 2_665 127.5(4) ?
    C6 O4 Ce1 . 2_675 152.4(5) ?
    C4 S1 C1 . . 91.3(3) ?
    C2 C1 S1 . . 111.1(5) ?
    C2 C1 C5 . . 128.8(6) ?
    C5 C1 S1 . . 119.9(5) ?
    C1 C2 H2 . . 123.3 ?
    C1 C2 C3 . . 113.4(6) ?
    C3 C2 H2 . . 123.3 ?
    C2 C3 H3 . . 123.8 ?
    C4 C3 C2 . . 112.3(6) ?
    C4 C3 H3 . . 123.8 ?
    C3 C4 S1 . . 111.9(5) ?
    C3 C4 C6 . . 126.2(6) ?
    C6 C4 S1 . . 121.7(5) ?
    O1 C5 C1 . . 116.1(6) ?
    O2 C5 O1 . . 125.3(6) ?
    O2 C5 C1 . . 118.5(6) ?
    O3 C6 O4 . . 124.7(6) ?
    O3 C6 C4 . . 120.6(6) ?
    O4 C6 C4 . . 114.7(6) ?
    C15 O11 Ce1 . . 168.0(4) ?
    C15 O12 Ce2 . 3 107.9(4) ?
    C16 O13 Ce1 . 2_665 142.8(4) ?
    C16 O14 Ce2 . 4 132.9(4) ?
    C14 S11 C11 . . 91.2(3) ?
    C12 C11 S11 . . 112.0(5) ?
    C12 C11 C15 . . 129.4(6) ?
    C15 C11 S11 . . 118.6(5) ?
    C11 C12 H12 . . 123.7 ?
    C11 C12 C13 . . 112.6(6) ?
    C13 C12 H12 . . 123.7 ?
    C12 C13 H13 . . 123.6 ?
    C14 C13 C12 . . 112.8(6) ?
    C14 C13 H13 . . 123.6 ?
    C13 C14 S11 . . 111.3(5) ?
    C13 C14 C16 . . 128.7(5) ?
    C16 C14 S11 . . 119.9(4) ?
    O11 C15 C11 . . 117.7(6) ?
    O12 C15 O11 . . 123.0(6) ?
    O12 C15 C11 . . 119.3(5) ?
    O13 C16 O14 . . 125.1(6) ?
    O13 C16 C14 . . 117.4(5) ?
    O14 C16 C14 . . 117.5(5) ?
    C25 O21 Ce1 . . 138.4(4) ?
    C25 O22 Ce2 . 1_565 136.9(4) ?
    C26 O23 Ce2 . . 138.5(5) ?
    C26 O24 H24 . . 109.5 ?
    C21 S21 C24 . . 91.0(3) ?
    C22 C21 S21 . . 112.4(5) ?
    C22 C21 C25 . . 129.7(7) ?
    C25 C21 S21 . . 117.9(5) ?
    C21 C22 H22 . . 123.6 ?
    C21 C22 C23 . . 112.8(7) ?
    C23 C22 H22 . . 123.6 ?
    C22 C23 H23 . . 124.1 ?
    C24 C23 C22 . . 111.8(7) ?
    C24 C23 H23 . . 124.1 ?
    C23 C24 S21 . . 111.9(5) ?
    C23 C24 C26 . . 127.0(7) ?
    C26 C24 S21 . . 120.9(5) ?
    O21 C25 O22 . . 126.2(5) ?
    O21 C25 C21 . . 116.5(6) ?
    O22 C25 C21 . . 117.3(5) ?
    O23 C26 O24 . . 124.3(6) ?
    O23 C26 C24 . . 121.6(7) ?
    O24 C26 C24 . . 114.0(6) ?
    C35 O31 Ce2 . . 161.2(5) ?
    C35 O32 Ce1 . 1_545 134.8(4) ?
    Ce2 O33 H33 4 . 68(7) ?
    C36 O33 Ce2 . 4 170.6(5) ?
    C36 O33 H33 . . 104(7) ?
    C36 O34 Ce1 . 2_665 114.9(4) ?
    C34 S31 C31 . . 91.0(3) ?
    C32 C31 S31 . . 112.5(5) ?
    C32 C31 C35 . . 130.1(6) ?
    C35 C31 S31 . . 117.2(5) ?
    C31 C32 H32 . . 124.1 ?
    C31 C32 C33 . . 111.7(6) ?
    C33 C32 H32 . . 124.1 ?
    C32 C33 H33A . . 123.8 ?
    C34 C33 C32 . . 112.5(6) ?
    C34 C33 H33A . . 123.8 ?
    C33 C34 S31 . . 112.3(5) ?
    C33 C34 C36 . . 130.8(6) ?
    C36 C34 S31 . . 116.9(5) ?
    O31 C35 O32 . . 124.2(6) ?
    O31 C35 C31 . . 118.5(6) ?
    O32 C35 C31 . . 117.3(6) ?
    O33 C36 C34 . . 120.2(6) ?
    O34 C36 O33 . . 121.4(6) ?
    O34 C36 C34 . . 118.3(6) ?
    C41 O41 Ce1 . . 134.3(5) ?
    C41 O42 H42 . . 109.5 ?
    O41 C41 O42 . . 121.1(8) ?
    O41 C41 C42 . . 125.0(8) ?
    O42 C41 C42 . . 113.8(8) ?
    C41 C42 H42A . . 109.5 ?
    C41 C42 H42B . . 109.5 ?
    C41 C42 H42C . . 109.5 ?
    H42A C42 H42B . . 109.5 ?
    H42A C42 H42C . . 109.5 ?
    H42B C42 H42C . . 109.5 ?
loop_
    _geom_hbond_atom_site_label_D
    _geom_hbond_atom_site_label_H
    _geom_hbond_atom_site_label_A
    _geom_hbond_site_symmetry_A
    _geom_hbond_distance_DH
    _geom_hbond_distance_HA
    _geom_hbond_distance_DA
    _geom_hbond_angle_DHA
    C12 H12 O21 . 0.95 2.55 3.283(8) 133.9
    C12 H12 O32 1_565 0.95 2.55 3.329(9) 140.0
    O24 H24 O14 4_544 0.84 1.77 2.599(7) 168.3
    O33 H33 O22 4_545 0.85(3) 2.06(5) 2.871(7) 159(11)
    C32 H32 O12 3_455 0.95 2.55 3.449(8) 158.0
    O42 H42 O1 . 0.84 1.89 2.671(8) 154.6
_shelx_space_group_comment
;
The symmetry employed for this shelxl refinement is uniquely defined
by the following loop, which should always be used as a source of
symmetry information in preference to the above space-group names.
They are only intended as comments.
;
_shelx_estimated_absorpt_T_min     ?
_shelx_estimated_absorpt_T_max     ?
_shelx_hkl_file
;
   0   0 -20  348.95    6.14
   0   0 -20  357.18    6.33
   0   0 -19    0.32    1.24
   0   0 -18  485.26    8.74
   0   0 -17   -0.24    1.28
   0   0 -16 1107.19   17.67
   0   0 -15    1.10    1.14
   0   0 -15    1.15    1.63
   0   0 -14  518.67    9.07
   0   0 -14  532.74   11.98
   0   0 -13    1.37    1.41
   0   0 -12 2268.87   36.28
   0   0 -11    1.56    1.23
   0   0 -10 3805.19   55.95
   0   0 -10 3666.07   55.68
   0   0  -9    0.90    0.93
   0   0  -9    5.29    1.12
   0   0  -8 6315.54   91.25
   0   0  -8 6276.12   91.09
   0   0  -7    0.95    0.85
   0   0  -6  912.70   14.37
   0   0  -5    2.09    0.73
   0   0  -4 8930.92  127.06
   0   0  -3    0.52    0.50
   0   0  -2 9999.00  141.60
   0   0  -1    0.03    0.14
   0   0   1    0.34    0.15
   0   0   2 9893.08  140.08
   0   0   3    0.65    0.48
   0   0   4 9287.91  131.98
   0   0   5    0.33    0.67
   0   0   6  880.89   13.79
   0   0   7    0.40    0.80
   0   0   8 6155.67   88.90
   0   0   9    0.03    0.86
   0   0  10 3664.50   52.78
   0   0  10 3665.16   54.47
   0   0  11    2.47    0.77
   0   0  12 2222.90   32.76
   0   0  13    0.66    0.92
   0   0  14  564.68    9.77
   0   0  15    0.63    1.26
   0   0  16 1227.23   19.37
   0   0  17    1.40    1.34
   0   0  18  502.26    9.08
   0   0  18  500.91    8.84
   0   0  19    0.25    1.25
   0   0  19    0.62    0.97
   0   0  20  363.30    6.35
   0   0  20  357.15    6.24
   0   0  21    0.60    0.68
   0  -1 -21  322.69    5.44
   0   1 -20    0.22    0.74
   0  -1 -20    0.47    0.76
   0  -1 -20    1.09    0.97
   0   1 -19  432.32    7.69
   0  -1 -19  449.50    7.73
   0  -1 -19  443.01    7.85
   0  -1 -18    1.02    1.28
   0  -1 -17  581.72   10.17
   0  -1 -16    0.99    1.15
   0  -1 -15  885.64   17.86
   0   1 -15  855.26   17.61
   0  -1 -15  893.02   14.40
   0   1 -14    1.76    1.57
   0  -1 -14    0.33    1.56
   0   1 -13 1048.53   19.56
   0  -1 -13 1092.81   19.82
   0  -1 -12    0.46    1.31
   0   1 -12    1.57    1.35
   0   1 -12    1.42    1.35
   0  -1 -11 2363.93   37.10
   0   1 -11 2359.51   36.87
   0   1 -11 2326.39   36.82
   0   1 -10    0.98    1.04
   0   1 -10    1.59    1.17
   0   1  -9 4060.60   59.52
   0   1  -9 3979.69   59.55
   0   1  -8    1.53    0.98
   0   1  -8    1.26    1.02
   0   1  -7 1821.95   27.66
   0   1  -7 1823.91   27.71
   0   1  -6    0.60    0.76
   0   1  -6    0.75    0.85
   0   1  -5  878.39   13.87
   0   1  -5  907.84   13.98
   0   1  -4    0.10    0.64
   0   1  -4    0.68    0.72
   0   1  -3 1275.95   18.84
   0   1  -2    0.24    0.43
   0   1  -1 8352.70  118.42
   0   1   0    0.28    0.24
   0  -1   0    0.38    0.34
   0  -1   1 7787.73  110.47
   0   1   2    0.18    0.47
   0  -1   2    1.67    0.47
   0   1   3 1367.38   20.12
   0  -1   4    0.85    0.68
   0  -1   5  906.45   14.05
   0  -1   6    0.84    0.78
   0  -1   7 1793.65   27.11
   0  -1   8    1.21    1.00
   0  -1   9 4000.33   58.93
   0  -1  10    0.41    1.00
   0  -1  10    1.24    0.71
   0   1  10    1.30    0.71
   0  -1  11 2264.92   35.73
   0  -1  11 2320.67   33.78
   0  -1  12    0.68    0.83
   0  -1  12    1.79    1.28
   0  -1  13 1074.51   16.73
   0   1  14    0.33    1.15
   0  -1  14    1.39    1.17
   0  -1  14    0.82    1.01
   0   1  15  958.71   15.46
   0  -1  15  949.27   15.39
   0   1  16    0.79    1.34
   0   1  17  607.47   10.52
   0  -1  17  598.92   10.52
   0   1  18    0.27    1.31
   0   1  18    0.87    1.09
   0  -1  18    0.24    1.26
   0   1  19  444.57    7.66
   0  -1  19  435.65    7.69
   0   1  19  439.35    7.94
   0   1  20    0.32    0.79
   0  -1  20    0.93    0.94
   0   1  20    0.66    1.05
   0   1  21  313.37    5.28
   0  -2 -21    0.48    0.60
   0  -2 -20  229.01    4.44
   0   2 -20  240.98    4.34
   0  -2 -20  239.24    4.31
   0  -2 -19    1.47    1.12
   0  -2 -19    0.51    0.90
   0   2 -19    0.29    0.85
   0  -2 -18  242.68    5.08
   0  -2 -17    1.48    1.26
   0  -2 -15    2.02    1.73
   0   2 -15    1.75    1.64
   0  -2 -14 1057.57   19.82
   0   2 -14 1022.83   19.43
   0  -2 -14 1016.47   16.04
   0   2 -14 1013.98   19.33
   0  -2 -13    1.01    1.45
   0   2 -13   -0.29    1.35
   0   2 -13    1.71    1.44
   0  -2 -12  758.14   14.71
   0   2 -12  730.32   14.34
   0   2 -12  721.60   14.37
   0   2 -11   -0.11    1.16
   0   2 -11    0.65    1.24
   0   2 -10 1732.66   27.72
   0   2 -10 1725.59   27.91
   0   2  -9    0.43    1.01
   0   2  -9    0.63    1.15
   0   2  -8  416.61    8.19
   0   2  -8  431.80    8.42
   0   2  -7    0.47    0.90
   0   2  -7    1.49    1.03
   0   2  -6 1682.97   25.54
   0   2  -6 1678.45   25.75
   0   2  -5    0.22    0.78
   0   2  -4   86.95    2.30
   0   2  -3    1.16    0.74
   0   2  -2 7506.48  107.02
   0   2  -1    0.87    0.46
   0   2   0  139.11    2.53
   0  -2   0  142.56    2.89
   0  -2   1    0.72    0.70
   0  -2   2 7753.36  110.51
   0   2   3    1.10    0.83
   0  -2   3    1.06    0.78
   0   2   4   86.84    2.38
   0   2   5    0.28    0.80
   0  -2   6 1646.00   25.08
   0  -2   7    0.37    0.95
   0  -2   8  412.78    8.01
   0  -2   9    0.08    1.04
   0  -2  10 1637.26   26.23
   0  -2  11    0.74    0.79
   0  -2  11    0.26    1.08
   0  -2  12  707.70   13.70
   0  -2  12  722.18   11.58
   0  -2  13    0.72    1.26
   0   2  13    0.81    1.05
   0  -2  13    0.84    1.00
   0  -2  14  996.01   19.00
   0  -2  14 1034.37   16.54
   0  -2  15    0.73    1.15
   0   2  15    0.72    1.27
   0  -2  15    1.08    1.25
   0  -2  16  218.81    4.87
   0  -2  16  221.68    4.87
   0   2  16  226.85    5.09
   0   2  17    2.00    1.39
   0  -2  17    0.98    1.21
   0   2  18  251.62    5.27
   0  -2  18  243.97    5.00
   0   2  18  247.73    5.01
   0  -2  18  252.38    5.14
   0   2  19    1.51    1.19
   0  -2  19    1.77    1.02
   0  -2  19    1.03    0.95
   0   2  19    1.55    0.91
   0   2  20  221.55    4.48
   0   2  20  227.76    4.22
   0   2  21    0.34    0.69
   0  -3 -21   50.33    1.28
   0  -3 -20    0.65    0.79
   0  -3 -19   45.63    1.63
   0   3 -19   44.98    1.64
   0  -3 -19   46.16    1.78
   0  -3 -19   43.45    1.75
   0   3 -18    1.33    1.03
   0  -3 -18    1.52    0.99
   0  -3 -18    1.75    1.16
   0  -3 -17  113.89    3.19
   0  -3 -17  113.28    2.91
   0  -3 -16    1.16    1.11
   0  -3 -15  137.41    3.47
   0   3 -14    0.97    1.16
   0   3 -14    0.68    1.54
   0   3 -14    0.42    1.49
   0  -3 -14    2.82    1.70
   0   3 -13  411.37    7.54
   0   3 -13  411.42    9.99
   0   3 -13  407.33   10.07
   0   3 -12    0.14    1.35
   0   3 -12    0.87    1.39
   0   3 -11  264.86    6.98
   0   3 -11  270.42    7.18
   0   3 -10    1.43    1.24
   0   3 -10    3.39    1.38
   0   3  -9  272.57    6.57
   0   3  -9  289.55    6.91
   0   3  -8   -0.13    1.06
   0   3  -8    0.55    1.13
   0   3  -7  439.18    8.46
   0   3  -6    0.81    0.95
   0   3  -5 1399.79   21.71
   0   3  -4    0.23    0.87
   0   3  -3 2022.38   29.57
   0   3  -2    1.62    0.64
   0   3  -1   76.85    1.83
   0  -3  -1   78.39    2.48
   0  -3   0    1.80    0.97
   0  -3   1   69.17    2.28
   0  -3   2    1.75    0.97
   0  -3   3 2118.10   31.55
   0   3   4    1.16    1.01
   0  -3   4    0.65    0.89
   0   3   5 1425.14   22.20
   0   3   6    0.70    0.99
   0  -3   7  445.52    8.58
   0  -3   8    1.38    1.08
   0  -3   9  287.08    6.71
   0  -3  10    1.95    1.26
   0  -3  11  259.26    6.71
   0  -3  12    1.48    1.31
   0  -3  13  398.70    9.58
   0   3  13  416.48    7.67
   0  -3  14    1.64    1.53
   0   3  14    1.35    1.31
   0  -3  14    0.50    1.10
   0   3  15  146.58    3.89
   0  -3  15  146.09    3.69
   0   3  16    1.83    1.33
   0  -3  16    1.15    1.17
   0  -3  17  120.12    3.26
   0   3  17  120.31    3.13
   0   3  17  116.79    3.41
   0   3  18    2.71    1.26
   0  -3  18    1.46    1.08
   0   3  18    1.97    1.02
   0   3  19   44.98    1.60
   0  -3  19   46.76    1.72
   0  -3  19   47.87    1.76
   0   3  20    0.10    0.99
   0   3  21   54.29    1.46
   0  -4 -20   50.27    1.47
   0  -4 -19    0.85    0.87
   0  -4 -19    1.34    0.84
   0  -4 -18  157.32    3.61
   0  -4 -18  155.88    3.56
   0  -4 -18  149.62    3.30
   0  -4 -18  165.72    3.36
   0   4 -18  158.62    3.35
   0  -4 -17    0.77    0.99
   0  -4 -17    1.29    0.97
   0   4 -17    0.89    0.96
   0  -4 -17    0.65    1.05
   0  -4 -16   61.70    2.26
   0   4 -15   -0.33    1.25
   0   4 -14  147.24    3.79
   0  -4 -14  134.67    5.59
   0   4 -14  136.44    5.38
   0   4 -13    0.82    1.19
   0   4 -13   -0.59    1.61
   0   4 -13    0.24    1.45
   0   4 -12  135.59    3.42
   0   4 -12  125.44    5.00
   0   4 -12  122.79    4.84
   0   4 -11    1.22    1.43
   0   4 -11    0.13    1.29
   0   4 -10  789.95   14.95
   0   4 -10  746.32   14.51
   0   4  -9    0.65    1.25
   0   4  -9    1.25    1.29
   0   4  -8   94.46    3.62
   0   4  -8   90.97    3.46
   0   4  -7    0.95    1.05
   0   4  -6  492.80    8.69
   0   4  -5    0.52    0.70
   0   4  -4  324.34    5.85
   0   4  -3    1.57    0.66
   0   4  -2 1854.47   27.31
   0  -4  -1    1.41    1.08
   0   4  -1    0.45    0.61
   0  -4   0 1203.81   19.04
   0  -4   1    0.22    1.04
   0  -4   2 1899.14   23.10
   0  -4   2 1408.49   20.67
   0  -4   3    1.40    1.11
   0   4   4  352.17    6.96
   0  -4   4  323.66    6.77
   0   4   5    0.98    1.10
   0  -4   5    0.55    0.98
   0   4   6  501.10    9.63
   0   4   7    0.09    1.10
   0  -4   8   94.90    3.50
   0  -4   9    1.52    1.28
   0  -4  10  754.57   14.37
   0  -4  11    0.85    1.37
   0   4  12  135.22    3.48
   0  -4  12  115.81    4.66
   0  -4  13    0.75    1.48
   0   4  13    2.18    1.30
   0   4  14  156.29    4.01
   0   4  15    1.86    1.46
   0   4  16   66.98    2.46
   0  -4  16   62.56    2.25
   0   4  16   60.34    2.10
   0   4  17    1.06    1.31
   0   4  17    0.26    0.90
   0  -4  17    0.93    0.99
   0   4  18  163.89    3.77
   0   4  18  162.77    3.35
   0  -4  18  163.20    3.48
   0  -4  18  164.51    3.63
   0  -4  19    0.94    0.86
   0   4  19    1.01    0.99
   0   4  20   53.17    1.67
   0   4  21    0.82    0.46
   0  -5 -20    0.56    0.51
   0  -5 -19  201.65    3.64
   0  -5 -19  194.83    3.63
   0  -5 -18    0.03    0.83
   0  -5 -18    0.50    0.89
   0  -5 -18    0.61    0.86
   0  -5 -17  109.19    2.79
   0  -5 -17  108.83    2.92
   0  -5 -16    1.09    1.13
   0  -5 -16    0.55    1.12
   0  -5 -15  299.82    6.00
   0  -5 -14    0.75    1.18
   0  -5 -13  367.02    7.04
   0  -5 -12    1.89    1.16
   0   5 -12    1.16    1.60
   0   5 -11  602.87   13.04
   0   5 -10   -0.43    1.39
   0  -5  -9  724.47   11.81
   0   5  -9  743.05   14.39
   0  -5  -8    0.45    0.85
   0  -5  -7  964.64   14.92
   0  -5  -6    0.59    0.80
   0   5  -6    1.04    0.74
   0   5  -5  519.11    8.93
   0   5  -4    1.61    0.72
   0  -5  -3 1494.01   23.43
   0   5  -3 1409.79   21.62
   0  -5  -2    1.39    1.27
   0   5  -2    0.82    0.65
   0  -5  -1 1772.61   27.88
   0  -5   0    1.60    1.26
   0  -5   0    1.33    1.20
   0  -5   1 1775.30   27.93
   0  -5   2    0.48    1.16
   0  -5   3 1457.37   23.30
   0  -5   4    1.52    1.11
   0  -5   5  545.08   10.43
   0   5   5  554.76   10.66
   0  -5   6    0.45    0.74
   0   5   6    0.79    1.14
   0   5   7 1022.48   17.87
   0  -5   8    1.15    1.34
   0  -5   9  716.02   13.89
   0  -5  10    0.20    1.32
   0   5  11  637.54   10.72
   0   5  11  621.79   10.64
   0  -5  12    1.37    1.56
   0   5  12    4.09    1.30
   0   5  12    0.66    1.26
   0   5  13  400.49    7.61
   0   5  14    0.18    1.25
   0  -5  14    0.37    0.88
   0   5  15  312.90    6.30
   0  -5  15  316.40    5.81
   0   5  16    1.42    1.25
   0  -5  16    0.71    1.23
   0  -5  16    0.46    0.81
   0   5  17  116.96    3.15
   0  -5  17  117.35    2.99
   0   5  18    0.22    1.05
   0  -5  18    0.99    0.93
   0  -5  19  208.91    3.90
   0   5  19  218.76    4.07
   0   5  20    0.90    0.65
   0  -6 -19    0.36    0.44
   0  -6 -19   -0.03    0.54
   0  -6 -18  129.76    2.76
   0  -6 -18  134.09    2.85
   0  -6 -18  131.54    2.80
   0  -6 -17    0.41    0.86
   0  -6 -17    1.13    0.96
   0  -6 -16  338.96    6.28
   0  -6 -16  341.11    6.32
   0  -6 -15    1.21    1.10
   0  -6 -14  328.71    6.42
   0  -6 -13    0.81    1.17
   0  -6 -12 1340.72   20.88
   0  -6 -11   -0.30    1.03
   0   6 -11    0.76    1.53
   0  -6 -10  200.15    4.41
   0   6 -10  198.73    6.44
   0  -6  -9   -0.02    0.99
   0   6  -9    0.07    1.35
   0  -6  -8 1201.06   18.54
   0  -6  -7    0.56    0.89
   0  -6  -6  177.75    3.77
   0  -6  -5    1.65    1.46
   0  -6  -4 2028.89   32.50
   0  -6  -3    0.61    1.39
   0  -6  -2  540.48   10.87
   0  -6  -1    1.19    1.43
   0  -6  -1    0.68    1.37
   0  -6   0 1860.19   30.04
   0  -6   1    0.48    1.35
   0  -6   2  520.40   10.54
   0  -6   3    1.09    1.30
   0  -6   4 1992.07   29.30
   0  -6   4 1959.79   31.48
   0   6   5    0.45    1.25
   0  -6   5    1.19    0.83
   0  -6   5    0.53    1.20
   0  -6   6  179.00    3.78
   0   6   6  183.31    5.43
   0   6   7    1.86    1.34
   0   6   8 1197.34   21.20
   0  -6   8 1214.85   21.36
   0  -6   9    1.70    1.45
   0  -6  10  217.75    4.59
   0   6  10  222.87    4.85
   0   6  11   -0.30    1.21
   0  -6  11    0.47    1.55
   0   6  11   -0.17    1.22
   0  -6  11    0.74    1.12
   0   6  12 1410.89   22.12
   0   6  12 1437.71   22.21
   0  -6  12 1419.04   21.91
   0   6  13    0.35    1.30
   0  -6  13    1.01    1.23
   0   6  14  345.57    6.76
   0  -6  14  347.00    6.59
   0   6  15    0.43    1.35
   0  -6  15    0.39    1.16
   0   6  16  355.55    6.68
   0  -6  16  363.30    6.57
   0   6  17    0.64    1.05
   0  -6  17    0.77    0.99
   0  -6  18  141.84    2.96
   0   6  18  136.42    3.06
   0   6  19    0.59    0.71
   0  -6  19    0.24    0.56
   0   6  19    1.05    0.71
   0  -7 -18    0.60    0.55
   0  -7 -18    0.47    0.63
   0  -7 -17  180.72    3.61
   0  -7 -17  188.91    3.65
   0  -7 -16    0.19    0.87
   0  -7 -16   -0.08    0.98
   0  -7 -15  153.79    3.56
   0  -7 -14    0.45    1.07
   0  -7 -13  553.74    9.60
   0  -7 -12    1.00    1.18
   0  -7 -11  496.51    8.84
   0   7 -10    1.12    1.64
   0  -7 -10    0.54    1.64
   0  -7 -10    0.76    1.16
   0  -7  -9  298.59    5.91
   0  -7  -9  290.20    8.42
   0   7  -9  303.28    8.40
   0  -7  -8    1.64    1.57
   0  -7  -8    1.14    0.99
   0  -7  -7  362.86    6.76
   0  -7  -7  373.79    9.29
   0  -7  -6    0.37    1.37
   0  -7  -5  748.31   14.81
   0  -7  -4    0.41    1.43
   0  -7  -3 1325.91   23.03
   0  -7  -2    2.02    1.42
   0  -7  -2    0.56    1.50
   0  -7  -2    0.33    0.93
   0  -7  -1 1151.69   20.49
   0  -7  -1 1120.90   17.55
   0  -7  -1 1139.57   17.54
   0  -7   0    0.68    1.52
   0  -7   0    0.20    0.97
   0  -7   1 1180.33   20.86
   0  -7   1 1174.32   18.14
   0  -7   2    1.57    1.58
   0  -7   3 1311.29   22.69
   0   7   4    1.44    1.42
   0  -7   4    0.58    1.30
   0  -7   4    1.21    0.96
   0   7   5  751.16   14.81
   0  -7   5  737.84   14.54
   0  -7   5  763.89   12.24
   0   7   6    1.24    1.62
   0  -7   6    1.70    0.96
   0   7   7  362.17    8.98
   0   7   8   -0.03    1.17
   0   7   8   -0.07    1.43
   0  -7   8   -0.08    1.42
   0   7   9  324.16    6.38
   0  -7   9  297.87    8.35
   0   7  10    1.54    1.31
   0  -7  10    0.66    1.64
   0   7  11  536.47    9.46
   0  -7  11  513.84    9.17
   0   7  12    0.57    1.28
   0  -7  12    1.45    1.16
   0  -7  13  556.81    9.57
   0   7  13  552.08    9.74
   0   7  14    0.21    1.29
   0  -7  14    0.24    1.03
   0  -7  14    1.20    1.22
   0  -7  15  165.18    3.73
   0   7  15  168.45    3.91
   0  -7  15  171.98    3.80
   0   7  16   -0.08    1.07
   0  -7  16   -0.04    0.82
   0  -7  16    0.52    0.99
   0  -7  17  198.79    3.78
   0  -7  17  195.52    3.77
   0   7  17  189.97    3.85
   0  -7  18    0.48    0.60
   0   7  18    0.16    0.72
   0   7  19   60.54    1.32
   0  -8 -17    1.05    0.57
   0  -8 -17    0.71    0.66
   0  -8 -16  132.00    2.85
   0  -8 -16  140.57    3.00
   0  -8 -15    0.63    0.82
   0  -8 -14  271.99    5.23
   0  -8 -13    0.60    1.08
   0  -8 -12  176.44    4.10
   0  -8 -11    0.68    1.11
   0  -8 -10  509.94    9.04
   0  -8  -9   -0.03    1.15
   0  -8  -8   55.65    2.24
   0  -8  -8   52.05    3.48
   0  -8  -7   -0.27    1.14
   0  -8  -7   -0.17    1.48
   0  -8  -6  484.35   11.35
   0  -8  -5    1.28    1.61
   0  -8  -4  134.96    3.40
   0  -8  -4  134.59    5.37
   0  -8  -4  134.40    5.16
   0  -8  -3    1.66    1.08
   0  -8  -3   -0.23    1.43
   0  -8  -3    1.16    1.60
   0  -8  -2 1030.63   16.34
   0  -8  -2 1040.70   19.69
   0  -8  -1    1.05    1.10
   0  -8  -1    1.48    1.04
   0  -8  -1    0.16    1.61
   0  -8   0   87.41    2.68
   0  -8   0   80.13    4.10
   0  -8   1    0.32    1.49
   0  -8   2 1021.52   19.30
   0  -8   3    1.53    1.54
   0   8   4  142.83    5.33
   0  -8   4  137.44    5.20
   0   8   5    1.22    1.08
   0  -8   5    1.20    1.06
   0   8   5   -0.39    1.40
   0  -8   5    1.17    1.08
   0  -8   5    2.11    1.57
   0  -8   6  506.61    8.85
   0  -8   6  513.60    8.92
   0   8   6  506.98    8.91
   0   8   7    2.33    1.70
   0  -8   7    1.04    1.16
   0   8   7    0.30    1.14
   0   8   8   50.26    3.35
   0  -8   8   57.94    3.61
   0   8   9    0.96    1.39
   0   8  10  541.93    9.72
   0   8  11    0.03    1.34
   0   8  12  188.54    4.42
   0  -8  12  184.28    4.23
   0  -8  13    0.85    1.04
   0  -8  13    0.42    1.20
   0  -8  14  278.83    5.35
   0  -8  14  286.46    5.42
   0  -8  15    0.57    0.85
   0  -8  15    0.67    0.97
   0   8  15    0.53    1.02
   0  -8  16  143.71    3.02
   0  -8  16  147.12    3.04
   0   8  16  145.30    3.13
   0   8  17    0.17    0.69
   0  -8  17    0.09    0.61
   0   8  18  116.25    2.13
   0  -9 -16    0.64    0.61
   0  -9 -15  214.45    3.93
   0  -9 -15  195.78    3.75
   0  -9 -14    0.91    0.75
   0  -9 -14    0.51    0.76
   0  -9 -13  208.06    4.17
   0  -9 -13  197.62    4.06
   0  -9 -12    0.50    1.00
   0  -9 -11  263.77    5.29
   0  -9 -10    0.05    1.07
   0  -9  -9  109.28    3.08
   0  -9  -8   -0.03    1.14
   0  -9  -8    1.27    1.10
   0  -9  -7  122.15    3.32
   0  -9  -6    1.58    1.11
   0  -9  -5  138.25    5.67
   0  -9  -5  132.99    5.40
   0  -9  -5  138.84    3.58
   0  -9  -4    0.28    1.63
   0  -9  -4    2.07    1.19
   0  -9  -3  126.08    5.37
   0  -9  -3  125.91    3.40
   0  -9  -2    0.26    1.15
   0  -9  -2    0.77    1.17
   0  -9  -2    0.11    1.23
   0  -9  -2   -0.82    1.73
   0  -9  -1  116.17    3.28
   0  -9  -1  107.29    4.98
   0  -9  -1  111.31    3.22
   0  -9  -1  107.96    3.19
   0  -9   0    0.50    1.20
   0  -9   0    1.43    1.22
   0  -9   0    2.07    1.89
   0  -9   1   99.76    4.78
   0  -9   1  113.42    3.21
   0   9   2    1.17    1.17
   0  -9   2    1.13    1.21
   0  -9   2   -0.35    1.63
   0   9   3  125.47    5.25
   0  -9   3  129.98    3.43
   0  -9   3  115.48    5.10
   0   9   3  124.57    3.45
   0   9   4    0.89    1.19
   0   9   4    0.52    1.59
   0  -9   4    0.75    1.14
   0  -9   4    0.26    1.56
   0  -9   5  144.55    3.78
   0  -9   5  153.96    3.77
   0   9   5  143.46    5.62
   0  -9   5  138.49    5.45
   0   9   5  151.41    3.81
   0   9   6    1.81    1.69
   0  -9   6    0.79    1.20
   0   9   6    0.69    1.21
   0  -9   6    1.65    1.26
   0  -9   7  141.06    3.64
   0  -9   8    0.05    1.19
   0   9   9  115.22    3.29
   0  -9   9  107.90    3.10
   0   9  10    0.74    1.28
   0   9  10    0.12    1.35
   0   9  11  273.01    5.59
   0   9  11  279.99    5.70
   0   9  12   -0.23    1.18
   0  -9  13  207.31    4.30
   0  -9  13  219.87    4.33
   0  -9  14   -0.39    0.92
   0  -9  14    1.49    0.82
   0  -9  15  216.45    3.99
   0  -9  15  216.72    3.97
   0  -9  16    0.41    0.55
   0 -10 -13    0.41    0.71
   0 -10 -13    0.87    0.63
   0 -10 -12  266.92    4.92
   0 -10 -12  263.93    4.84
   0 -10 -11    0.21    0.84
   0 -10 -11   -0.08    0.90
   0 -10 -10  323.38    5.99
   0 -10 -10  322.76    6.06
   0 -10  -9    0.83    1.05
   0 -10  -9    0.26    1.03
   0 -10  -8  100.12    2.85
   0 -10  -8  102.45    2.95
   0 -10  -7    1.25    1.03
   0  10  -7    0.20    0.76
   0 -10  -6  197.77    4.43
   0 -10  -5    0.47    1.14
   0 -10  -4  124.27    3.37
   0 -10  -3    0.75    1.20
   0 -10  -2   56.27    2.30
   0 -10  -1    0.56    1.32
   0 -10  -1    1.70    1.28
   0 -10   0  265.96    5.70
   0 -10   0  279.85    5.77
   0 -10   1    0.06    1.31
   0 -10   2   53.26    2.25
   0  10   2   50.12    2.25
   0 -10   3    1.14    1.24
   0  10   3    1.37    1.16
   0 -10   4  134.44    3.59
   0  10   4  134.38    3.64
   0 -10   5    0.58    1.19
   0  10   5    0.26    1.15
   0 -10   6  201.15    4.53
   0  10   6  199.38    4.55
   0  10   7    0.79    0.83
   0 -10   7   -0.08    1.22
   0 -10   8  107.38    3.02
   0  10   8  108.18    3.12
   0  10   8  104.63    2.50
   0  10   9    1.75    1.22
   0 -10   9    0.50    1.18
   0  10  10  330.29    6.17
   0 -10  10  318.56    6.06
   0  10  11    0.61    1.09
   0  10  11    0.20    1.16
   0  10  12  265.22    5.12
   0 -10  12  285.30    5.08
   0  10  13    1.37    0.87
   0 -10  13    0.44    0.69
   0 -10  14  262.59    4.52
   0 -10  15    0.23    0.45
   0 -11 -13   99.77    1.95
   0 -11 -12    0.63    0.62
   0 -11 -11   99.94    2.24
   0 -11 -11  100.01    2.31
   0 -11 -10    0.27    0.76
   0 -11 -10    0.56    0.73
   0 -11  -9   52.59    1.82
   0 -11  -9   51.38    1.76
   0 -11  -8    0.13    0.92
   0 -11  -8    0.56    0.86
   0 -11  -7   66.58    2.16
   0 -11  -6    0.46    0.98
   0  11  -6    0.53    0.78
   0 -11  -5   18.58    1.42
   0  11  -5   18.64    1.23
   0 -11  -4    0.25    1.06
   0 -11  -3  107.28    3.01
   0 -11  -2    1.36    1.13
   0 -11  -1    9.51    1.31
   0 -11   0    0.74    1.11
   0 -11   1    8.22    1.39
   0 -11   1    8.41    1.41
   0  11   2    0.48    1.19
   0 -11   2    0.97    1.21
   0  11   3   98.68    2.93
   0 -11   3   95.69    2.92
   0 -11   4    1.29    1.19
   0  11   4    0.93    1.27
   0  11   5   19.06    1.26
   0 -11   5   20.85    1.52
   0  11   5   21.19    1.55
   0 -11   6    1.06    1.20
   0  11   6    0.64    0.81
   0  11   7   65.08    2.24
   0 -11   7   62.35    2.24
   0 -11   8    0.58    1.09
   0  11   8    0.13    1.09
   0  11   9   50.98    1.89
   0 -11   9   49.14    1.84
   0 -11  10    0.64    0.91
   0  11  10    0.20    0.93
   0  11  11   95.05    2.29
   0  11  12    0.42    0.70
   0  11  13  102.61    2.02
   0  12 -11    0.35    0.38
   0  12 -10    9.03    0.72
   0  12  -9    0.39    0.66
   0  12  -8   43.62    1.47
   0 -12  -8   40.21    1.35
   0  12  -7   -0.34    0.84
   0 -12  -7    1.29    0.75
   0  12  -6    2.86    0.61
   0  12  -6    3.11    0.97
   0 -12  -6    4.48    0.85
   0  12  -5    0.19    0.69
   0  12  -5    0.28    0.94
   0 -12  -5    0.60    0.84
   0 -12  -4  108.39    2.75
   0  12  -4  118.02    2.61
   0 -12  -3   -0.06    0.90
   0  12  -3    0.18    0.78
   0 -12  -2   24.35    1.39
   0  12  -2   25.05    1.29
   0 -12  -1    0.64    0.89
   0  12  -1    0.40    0.80
   0  12   0   64.90    1.99
   0 -12   0   62.65    2.10
   0 -12   1    0.71    0.97
   0  12   2   25.50    1.27
   0  12   2   24.22    1.50
   0 -12   2   25.12    1.44
   0  12   3   -0.12    1.03
   0  12   3    0.83    0.83
   0  12   4  100.53    2.84
   0 -12   4  106.66    2.74
   0 -12   5    0.74    1.01
   0  12   5    0.92    1.08
   0  12   5   -0.01    0.68
   0  12   6    3.68    0.94
   0  12   6    2.91    0.65
   0 -12   6    4.41    0.98
   0  12   7    1.06    0.87
   0 -12   7    0.88    0.91
   0 -12   8   40.75    1.46
   0  12   8   38.03    1.40
   0  12   9    0.53    0.69
   0 -12   9    0.82    0.70
   0 -12  10    9.06    0.75
   0  12  10    9.10    0.69
   0  12  11    0.25    0.39
   0 -12  11    0.19    0.44
   0  13  -8    0.36    0.36
   0  13  -7   33.17    1.01
   0  13  -6    0.53    0.58
   0  13  -5   47.72    1.39
   0  13  -4    0.31    0.68
   0 -13  -4    0.74    0.59
   0  13  -3   38.44    1.18
   0 -13  -3   37.79    1.27
   0 -13  -2    0.31    0.64
   0  13  -2    0.24    0.56
   0  13  -1   49.98    1.43
   0 -13  -1   47.25    1.48
   0  13   0    0.01    0.59
   0 -13   0    0.83    0.66
   0  13   1   43.34    1.54
   0  13   2    0.27    0.79
   0  13   2    0.12    0.58
   0  13   3   40.51    1.21
   0  13   3   36.81    1.39
   0  13   4    0.72    0.73
   0  13   4    0.23    0.51
   0  13   5   39.88    1.33
   0  13   6    0.51    0.63
   0  13   7   31.42    1.02
   0  14  -1    0.29    0.35
   0  14   0   18.15    0.65
   0  14   1    0.33    0.36
   0  14   2    2.40    0.36
   1   0 -20    0.40    0.96
   1   0 -20    0.31    0.77
  -1   0 -20    0.42    0.79
   1   0 -19    0.36    1.13
   1   0 -19    0.29    1.00
   1   0 -18   -0.08    1.26
   1   0 -17    0.30    1.30
   1   0 -16    0.86    1.27
  -1   0 -15    1.12    1.59
   1   0 -15    1.09    1.68
   1   0 -15    1.58    1.24
  -1   0 -14    2.12    1.49
   1   0 -14    1.00    1.57
   1   0 -14    0.62    1.01
  -1   0 -13    1.05    1.39
   1   0 -13    0.81    1.37
   1   0 -12   -0.26    1.30
  -1   0 -12    0.06    1.20
   1   0 -11    0.45    1.20
  -1   0 -11    1.58    1.23
  -1   0 -10   -0.17    0.91
   1   0 -10    0.23    1.06
  -1   0 -10    1.53    1.05
   1   0 -10    0.38    1.08
  -1   0  -9    0.11    0.87
   1   0  -9    1.31    1.04
  -1   0  -9    0.69    1.01
   1   0  -9   -0.04    0.97
  -1   0  -8    2.69    0.92
   1   0  -8    0.98    1.02
   1   0  -8    0.68    0.89
  -1   0  -7    0.77    0.77
   1   0  -7    0.94    0.92
   1   0  -7   -0.11    0.84
   1   0  -6    1.18    0.85
  -1   0  -6    1.98    0.78
   1   0  -5    1.16    0.77
  -1   0  -5    0.59    0.62
  -1   0  -4    0.51    0.58
   1   0  -4    0.44    0.68
  -1   0  -3    0.30    0.44
   1   0  -3    0.89    0.55
   1   0  -2    0.52    0.20
   1   0  -2    0.68    0.20
  -1   0  -2    0.09    0.28
   1   0  -2    0.44    0.39
   1   0  -1    0.18    0.17
   1   0   0    0.40    0.19
   1   0   0    0.16    0.15
   1   0   0    0.31    0.19
   1   0   1    0.19    0.19
   1   0   1    0.08    0.18
   1   0   2    0.65    0.21
   1   0   2    0.51    0.21
  -1   0   2    0.58    0.29
   1   0   2    0.15    0.37
   1   0   3    0.47    0.55
  -1   0   3    0.42    0.44
   1   0   4    0.87    0.67
  -1   0   4    0.26    0.54
   1   0   5    0.26    0.68
  -1   0   5    0.33    0.64
   1   0   6    0.62    0.79
  -1   0   6    0.87    0.70
  -1   0   7    0.60    0.79
   1   0   7   -0.18    0.81
   1   0   8   -0.12    0.88
  -1   0   8    0.27    0.80
  -1   0   9    0.57    0.83
   1   0   9    0.28    0.94
  -1   0  10    0.19    0.87
   1   0  10    0.74    1.01
  -1   0  10    0.39    0.66
  -1   0  11    0.24    0.76
  -1   0  12    1.66    0.84
   1   0  12    1.12    0.87
  -1   0  13    0.09    0.87
   1   0  14    1.29    1.16
  -1   0  14    0.13    1.08
   1   0  15    0.83    1.25
  -1   0  15    1.19    1.29
   1   0  16    2.26    1.35
  -1   0  16    1.11    1.30
  -1   0  17   -0.28    1.32
   1   0  17    1.09    1.34
   1   0  18    0.42    1.14
   1   0  18    0.33    1.44
  -1   0  19    1.39    1.01
   1   0  19    1.05    0.94
   1   0  19    0.38    1.27
  -1   0  19    1.02    1.19
   1   0  20    0.07    0.79
  -1   0  20    0.60    0.80
  -1   0  20    0.07    0.92
   1   0  20    0.55    1.01
   1   0  21    0.62    0.75
  -1   0  21    0.24    0.60
   1  -1 -21   33.51    1.23
   1   1 -20  118.69    2.94
   1  -1 -20  122.32    2.92
  -1   1 -20  126.50    2.84
  -1  -1 -20  126.44    2.82
   1   1 -20  128.42    2.85
   1  -1 -20  127.89    2.83
   1   1 -19  171.57    3.99
   1  -1 -19  168.26    3.91
   1   1 -19  175.43    3.84
   1  -1 -19  178.28    3.85
   1   1 -18   33.28    1.92
   1  -1 -18   32.51    1.86
  -1   1 -18   33.13    1.95
   1  -1 -17  155.50    3.92
  -1   1 -17  158.81    4.02
   1   1 -17  159.93    4.04
   1   1 -16  233.93    5.18
  -1   1 -16  235.98    5.19
   1  -1 -16  235.29    5.13
  -1   1 -15  356.63    9.44
  -1  -1 -15  353.35    9.58
   1   1 -15  355.30    9.67
   1  -1 -15  349.95    9.69
   1  -1 -15  365.64    6.95
   1   1 -15  370.71    7.04
  -1   1 -15  368.28    7.00
  -1  -1 -14   47.29    3.23
   1   1 -14   45.38    3.22
   1  -1 -14   44.71    3.25
  -1   1 -14   48.47    3.20
   1   1 -14   42.48    1.99
  -1   1 -14   42.59    1.95
   1  -1 -13   97.53    4.35
  -1  -1 -13   99.97    4.27
   1   1 -13   98.89    4.37
  -1   1 -13   95.26    4.14
   1   1 -12  245.59    6.74
  -1   1 -12  243.74    6.45
  -1   1 -12  234.56    6.47
   1  -1 -12  244.40    6.79
   1   1 -12  239.01    6.73
  -1  -1 -12  247.15    6.78
   1   1 -11  365.54    8.36
  -1   1 -11  351.35    8.02
   1  -1 -11  370.91    8.47
  -1   1 -11  370.88    8.20
   1   1 -11  368.92    8.36
  -1   1 -10  146.62    4.29
   1   1 -10  149.45    4.50
   1   1 -10  147.77    4.44
   1  -1 -10  144.12    4.48
  -1   1 -10  137.55    4.23
  -1   1  -9  380.81    7.73
   1   1  -9  385.87    7.99
  -1   1  -9  391.12    7.77
   1   1  -9  380.08    7.95
  -1   1  -8  364.19    7.19
   1   1  -8  365.08    7.40
   1   1  -8  369.55    7.36
  -1   1  -8  372.77    7.19
  -1   1  -7  328.03    6.54
   1   1  -7  337.98    6.73
   1   1  -7  353.00    6.69
  -1   1  -7  344.09    6.49
   1   1  -6    6.79    0.28
  -1   1  -6    8.56    1.06
   1   1  -6    9.43    1.11
  -1   1  -6    9.55    1.01
   1   1  -6    7.70    0.98
   1  -1  -5   14.26    0.48
   1   1  -5   14.65    1.05
  -1   1  -5   14.68    0.99
   1   1  -5   14.81    1.16
  -1   1  -5   15.06    1.07
  -1   1  -4   84.60    2.08
   1   1  -4   91.58    2.29
  -1   1  -3  118.86    2.37
  -1   1  -2    6.65    0.48
  -1   1  -1  432.45    6.48
   1   1  -1  434.50    6.69
   1  -1   0  198.88    3.10
   1  -1   0  212.20    3.12
   1   1   0  191.72    3.08
   1   1   0  203.11    3.11
   1  -1   0  191.42    3.10
   1   1   0  204.97    3.11
   1   1   0  196.90    3.36
   1  -1   0  195.71    3.36
   1  -1   1  450.94    6.96
  -1  -1   1  448.23    6.77
   1  -1   2    7.72    0.66
  -1  -1   2    7.20    0.51
  -1   1   3  117.48    1.70
   1  -1   3  129.86    1.94
   1  -1   4   83.05    2.17
   1  -1   5   14.56    0.55
   1  -1   5   15.70    1.10
  -1  -1   6    7.51    0.92
   1  -1   6    6.89    0.30
  -1  -1   7  343.00    6.40
   1  -1   7  339.64    6.54
  -1  -1   8  359.40    6.83
   1  -1   8  345.26    6.95
  -1  -1   9  376.21    7.44
   1  -1   9  389.61    7.70
   1  -1  10  137.88    4.11
  -1  -1  10  139.06    3.96
  -1   1  10  143.43    2.94
  -1  -1  10  139.45    2.95
   1  -1  11  350.65    7.84
  -1  -1  11  347.39    7.61
  -1  -1  11  354.72    6.14
  -1  -1  12  237.87    4.65
   1  -1  12  237.47    6.29
  -1  -1  12  237.95    6.10
  -1  -1  13   97.50    2.65
  -1  -1  14   47.03    1.97
   1   1  14   40.50    2.01
  -1   1  14   40.50    1.97
  -1  -1  14   38.90    1.91
   1  -1  14   40.40    1.98
   1  -1  15  378.62    7.27
  -1  -1  15  384.46    7.13
   1   1  15  379.12    7.33
  -1   1  15  380.43    7.23
  -1  -1  15  371.53    7.07
   1   1  16  247.65    5.40
  -1   1  16  234.73    5.21
  -1   1  17  159.87    4.06
   1   1  17  167.80    4.22
   1   1  17  168.62    4.12
   1  -1  17  162.60    4.17
  -1   1  18   34.01    1.92
   1   1  18   33.79    2.01
   1  -1  18   30.89    1.92
  -1  -1  18   32.14    1.84
   1   1  18   34.15    1.80
  -1  -1  19  153.76    3.63
   1  -1  19  162.91    3.80
   1   1  19  163.59    3.95
  -1   1  19  171.40    3.71
   1   1  19  179.94    3.77
   1  -1  20  120.52    2.79
  -1  -1  20  113.55    2.61
  -1   1  20  116.80    2.89
   1   1  20  119.82    2.96
   1   1  20  126.63    2.77
  -1   1  20  123.00    2.75
  -1   1  21   34.08    1.23
   1   1  21   36.07    1.32
   1  -2 -21   83.95    1.88
  -1  -2 -21   89.20    2.00
   1   2 -20  141.50    2.95
  -1  -2 -20  138.96    2.93
   1  -2 -20  138.43    2.92
  -1   2 -20  141.05    2.95
   1  -2 -20  135.61    3.00
  -1  -2 -20  127.89    2.99
  -1  -2 -20  136.19    3.07
   1   2 -19  260.90    4.95
   1  -2 -19  256.92    4.92
  -1   2 -19  252.65    5.17
   1  -2 -19  251.91    5.01
   1   2 -18  200.35    4.37
   1  -2 -18  199.41    4.35
  -1   2 -18  199.21    4.54
   1  -2 -18  194.53    4.40
   1   2 -18  203.91    4.58
   1  -2 -17  264.29    5.54
  -1   2 -17  273.49    5.73
   1   2 -17  274.46    5.74
   1  -2 -16  321.25    6.31
  -1   2 -16  322.27    6.43
   1   2 -16  317.28    6.41
   1  -2 -16  312.18    6.04
   1   2 -15  114.24    3.26
  -1   2 -15  111.66    3.23
   1   2 -15  102.82    4.87
  -1   2 -15   99.18    4.65
   1  -2 -15  112.28    3.02
   1   2 -14  275.36    5.57
  -1   2 -14  272.23    5.54
   1   2 -14  263.31    7.85
  -1   2 -14  263.64    7.56
   1  -2 -14  262.62    7.94
  -1  -2 -14  271.88    7.93
   1   2 -14  260.12    7.81
  -1   2 -14  259.24    7.57
   1  -2 -14  273.45    5.36
  -1   2 -13   32.67    2.63
   1   2 -13   36.16    2.80
  -1  -2 -13   34.79    2.79
   1  -2 -13   35.05    2.84
  -1   2 -13   35.82    1.75
   1   2 -13   40.09    1.83
  -1   2 -13   35.29    2.65
   1   2 -13   38.22    2.84
   1   2 -12  375.21    9.06
  -1   2 -12  375.57    8.85
   1  -2 -12  384.25    9.17
  -1   2 -12  367.14    8.70
   1   2 -12  372.02    8.98
   1   2 -11  181.04    5.57
  -1   2 -11  188.31    5.43
  -1   2 -11  184.36    5.30
   1   2 -11  180.30    5.44
  -1   2 -10  601.89   11.57
   1   2 -10  630.11   11.90
  -1   2 -10  587.16   11.36
   1   2 -10  592.13   11.66
  -1   2  -9  159.27    4.49
   1   2  -9  163.36    4.65
  -1   2  -9  160.98    4.40
   1   2  -9  152.04    4.52
   1   2  -8 1116.54   18.32
  -1   2  -8 1100.41   18.15
   1   2  -8 1093.14   18.10
  -1   2  -8 1096.24   17.84
  -1   2  -7  147.15    3.78
   1   2  -7  149.65    3.90
  -1   2  -7  143.99    3.54
   1   2  -7  144.81    3.76
   1   2  -6  550.21    9.54
  -1   2  -6  523.58    9.16
   1   2  -6  530.52    9.38
  -1   2  -5   41.15    1.58
   1   2  -5   38.58    1.75
   1   2  -4  177.47    3.75
  -1   2  -4  165.75    3.53
  -1   2  -3  128.67    2.80
   1   2  -3  135.90    3.06
   1   2  -2 1170.05   13.95
  -1   2  -2 1150.15   13.95
   1   2  -1  254.32    4.40
  -1   2  -1  252.94    3.85
   1  -2   0 1445.89   21.14
   1   2   0 1452.34   21.15
  -1  -2   0 1537.52   21.79
   1  -2   0 1561.74   22.00
   1   2   0 1555.26   21.76
   1  -2   1  259.24    4.10
   1   2   1  257.34    4.11
  -1  -2   1  268.12    4.59
   1  -2   1  268.35    4.76
   1  -2   2 1220.52   18.24
  -1  -2   2 1200.49   18.02
   1  -2   3  122.58    2.91
  -1  -2   3  125.96    2.75
  -1   2   4  175.51    3.69
   1   2   4  181.90    3.86
   1  -2   5   42.58    1.78
   1   2   5   39.83    1.78
  -1   2   5   41.65    1.64
   1  -2   6  547.79    9.56
  -1  -2   6  549.53    9.46
   1  -2   7  147.41    3.71
  -1  -2   7  146.59    3.59
  -1  -2   8 1082.78   17.70
   1  -2   8 1097.88   17.89
   1  -2   9  158.24    4.40
  -1  -2   9  159.30    4.29
  -1  -2  10  576.93   10.89
   1  -2  10  573.26   11.06
  -1  -2  11  177.83    5.03
   1  -2  11  174.70    5.17
  -1  -2  11  182.65    3.72
  -1  -2  12  358.00    8.32
   1  -2  12  368.47    8.60
  -1  -2  12  374.66    6.64
   1   2  13   40.49    1.95
  -1   2  13   40.63    1.90
  -1  -2  13   34.10    2.46
   1  -2  13   34.74    2.62
  -1  -2  13   38.04    1.76
   1  -2  13   40.42    1.88
   1  -2  14  260.21    7.48
  -1  -2  14  264.38    7.28
  -1  -2  14  282.35    5.59
   1   2  14  289.68    5.86
  -1   2  14  283.69    5.74
  -1  -2  15  110.68    3.18
   1   2  15  117.35    3.41
  -1   2  15  112.83    3.28
   1  -2  15  122.41    3.40
  -1  -2  16  325.43    6.36
   1  -2  16  329.93    6.52
  -1   2  16  330.06    6.54
   1   2  16  334.48    6.65
  -1  -2  16  316.82    6.35
   1   2  17  284.78    5.90
  -1   2  17  285.06    5.84
   1   2  17  282.89    5.68
   1  -2  17  275.41    5.76
  -1  -2  17  278.87    5.56
   1  -2  17  278.97    5.74
  -1   2  18  203.24    4.50
   1   2  18  204.61    4.60
  -1   2  18  202.22    4.30
   1   2  18  205.00    4.33
   1  -2  18  201.84    4.41
  -1  -2  18  188.07    4.15
   1  -2  18  195.94    4.34
  -1   2  19  254.43    5.06
   1   2  19  260.26    5.17
   1   2  19  251.25    5.27
   1  -2  19  248.93    4.91
   1   2  19  264.74    4.96
  -1  -2  19  264.79    5.02
   1  -2  19  264.93    5.05
  -1   2  19  257.48    4.92
  -1   2  20  132.08    3.13
   1  -2  20  125.18    2.77
   1   2  20  138.06    3.19
  -1   2  20  139.31    2.90
  -1  -2  20  148.62    3.02
   1   2  20  140.61    2.92
   1  -2  20  146.11    3.01
   1   2  21   81.83    2.00
  -1   2  21   82.89    1.95
  -1  -3 -21  217.02    3.67
   1  -3 -21  207.73    3.52
  -1  -3 -20  150.38    3.13
  -1  -3 -20  153.79    3.17
   1  -3 -20  152.92    3.10
   1   3 -19  282.37    5.15
   1  -3 -19  290.49    5.16
  -1  -3 -19  297.93    5.19
  -1   3 -19  294.00    5.20
   1  -3 -19  265.15    5.17
  -1  -3 -19  273.50    5.33
   1  -3 -19  279.37    5.26
  -1  -3 -19  272.70    5.30
   1   3 -18  507.28    8.46
   1  -3 -18  512.04    8.44
   1  -3 -18  484.70    8.52
  -1  -3 -18  494.19    8.57
   1  -3 -18  494.36    8.52
   1  -3 -17  477.15    8.30
   1   3 -17  470.59    8.68
   1  -3 -17  484.16    8.54
  -1   3 -17  495.71    8.78
   1  -3 -16  177.11    4.06
  -1  -3 -16  174.43    3.90
  -1   3 -16  175.46    4.32
   1  -3 -15  305.97    6.00
  -1   3 -15  306.74    6.21
  -1   3 -14  294.86    5.90
   1   3 -14  275.43    8.14
  -1  -3 -14  294.09    8.42
  -1   3 -14  274.25    7.91
   1   3 -14  290.60    8.34
  -1   3 -14  281.22    8.03
  -1   3 -13  818.07   13.35
  -1   3 -13  823.38   16.06
   1   3 -13  809.48   16.37
  -1   3 -13  820.20   16.16
   1   3 -13  815.37   16.43
   1   3 -12   70.15    3.63
  -1   3 -12   63.81    3.35
   1   3 -12   67.69    3.62
  -1   3 -12   66.62    3.45
  -1   3 -11  485.73   10.29
   1   3 -11  496.76   10.68
   1   3 -11  466.66   10.58
  -1   3 -11  486.98   10.52
  -1   3 -10  526.57   10.53
   1   3 -10  519.32   10.86
   1   3 -10  522.98   10.92
  -1   3 -10  521.78   10.74
   1   3  -9 1113.90   18.83
  -1   3  -9 1072.15   18.44
  -1   3  -9 1085.57   18.73
   1   3  -9 1115.20   18.99
   1   3  -8  312.27    6.93
  -1   3  -8  305.55    6.65
   1   3  -8  306.68    7.00
  -1   3  -8  301.39    6.89
   1   3  -7  902.36   15.44
  -1   3  -7  895.73   15.13
   1   3  -7  935.17   15.60
  -1   3  -6  481.06    8.69
   1   3  -6  475.49    8.96
  -1   3  -5  696.82   11.62
   1   3  -5  696.88   11.87
  -1   3  -4   21.86    1.30
   1   3  -4   20.63    1.25
   1   3  -4   22.76    1.48
   1   3  -3  756.99   11.95
  -1   3  -2  461.39    7.17
   1   3  -2  474.30    7.73
   1  -3  -1  964.16   14.35
   1   3  -1  983.43   14.33
   1   3  -1 1068.01   15.27
  -1   3  -1 1054.16   14.57
   1  -3  -1  972.89   14.36
   1   3  -1 1002.43   14.36
   1  -3  -1 1086.24   15.95
  -1  -3   0  496.68    8.23
   1  -3   0  474.65    8.44
   1   3   0  485.88    7.99
  -1  -3   1 1120.48   16.38
   1  -3   1 1102.63   16.50
  -1  -3   2  465.41    8.05
   1  -3   2  473.63    7.25
   1   3   2  450.79    7.22
   1  -3   3  767.44   12.46
  -1  -3   3  761.20   12.25
  -1   3   4   21.40    1.42
   1   3   4   22.98    1.50
   1  -3   4   21.41    1.48
  -1  -3   4   22.76    1.36
   1   3   5  703.45   12.06
  -1   3   5  705.10   11.87
   1   3   6  462.62    8.80
  -1   3   6  462.90    8.60
   1  -3   6  471.98    8.77
  -1  -3   7  904.28   15.08
   1  -3   7  884.19   15.13
  -1  -3   8  288.67    6.53
   1  -3   8  306.37    6.73
   1  -3   9 1081.55   18.28
  -1  -3   9 1055.08   18.09
  -1  -3  10  498.36   10.14
   1  -3  10  500.24   10.28
   1  -3  11  487.31    8.13
  -1  -3  11  463.23   10.00
   1  -3  11  471.70   10.19
   1  -3  12   62.19    2.11
  -1  -3  12   67.58    2.19
   1  -3  12   68.34    3.39
  -1  -3  12   68.98    3.31
   1  -3  13  778.51   15.80
  -1  -3  13  781.32   15.58
  -1  -3  13  824.76   13.30
   1   3  13  839.02   13.55
  -1   3  13  832.24   13.47
   1  -3  13  822.15   13.26
   1  -3  14  301.33    5.82
  -1  -3  14  269.02    7.63
  -1   3  14  299.84    6.02
   1   3  14  306.27    6.09
  -1  -3  14  287.36    5.81
   1  -3  14  269.26    7.81
   1   3  15  325.76    6.48
  -1   3  15  312.50    6.37
  -1  -3  15  305.32    6.18
   1  -3  15  317.52    6.16
   1   3  16  167.88    3.99
   1  -3  16  171.15    4.14
  -1   3  16  183.55    4.33
   1   3  16  182.05    4.42
  -1  -3  16  170.01    4.14
   1  -3  16  186.57    4.15
   1  -3  17  493.72    8.70
   1   3  17  503.62    8.76
   1  -3  17  526.10    8.98
   1   3  17  515.32    9.13
  -1   3  17  501.42    8.99
   1  -3  18  496.65    8.55
   1  -3  18  520.20    8.81
  -1  -3  18  518.53    8.80
  -1   3  18  504.60    8.64
   1   3  18  506.84    8.63
  -1   3  18  522.33    8.93
   1   3  18  533.98    9.06
  -1   3  19  281.69    5.38
   1   3  19  286.27    5.48
  -1  -3  19  293.44    5.28
   1  -3  19  300.13    5.31
   1   3  19  287.07    5.15
  -1   3  19  290.40    5.16
  -1  -3  20  151.14    3.08
   1   3  20  158.04    3.34
  -1   3  20  157.79    3.33
   1   3  21  226.84    3.95
  -1   3  21  227.83    3.92
  -1  -4 -20  146.10    2.88
   1  -4 -20  141.92    2.77
  -1  -4 -19  184.63    3.71
  -1  -4 -19  184.40    3.73
   1  -4 -19  179.79    3.59
   1  -4 -19  180.66    3.62
   1  -4 -19  174.92    3.35
   1   4 -18  210.93    4.05
   1  -4 -18  213.47    4.05
  -1  -4 -18  216.32    4.07
  -1   4 -18  208.83    4.07
   1  -4 -18  197.76    4.21
   1  -4 -18  201.94    4.21
  -1  -4 -18  199.15    4.26
  -1  -4 -18  207.09    4.36
   1  -4 -18  193.48    4.03
   1  -4 -17  366.69    6.46
   1   4 -17  355.47    6.43
  -1  -4 -17  363.50    6.79
   1  -4 -17  357.85    6.69
   1  -4 -17  360.63    6.56
  -1  -4 -17  349.69    6.39
   1  -4 -16  173.64    3.84
   1   4 -16  171.68    3.83
  -1  -4 -16  164.33    3.81
   1  -4 -16  165.82    3.92
   1  -4 -16  164.44    4.02
   1  -4 -15  292.24    5.87
  -1   4 -15  291.50    6.01
  -1   4 -14  369.27    7.06
   1   4 -14  351.06    9.50
   1   4 -13  315.49    8.70
  -1   4 -13  307.15    8.48
  -1   4 -13  320.50    6.24
  -1   4 -13  291.78    8.10
   1   4 -13  309.56    8.55
  -1   4 -12  475.32   10.86
   1   4 -12  464.38   10.97
  -1   4 -12  474.58    8.32
   1   4 -12  445.49   10.73
  -1   4 -12  449.96   10.46
   1   4 -11  256.47    7.18
  -1   4 -11  246.28    6.80
  -1   4 -11  253.17    7.06
   1   4 -11  243.14    7.11
  -1   4 -10  465.63    9.95
   1   4 -10  459.84   10.18
   1   4 -10  465.45   10.43
  -1   4 -10  473.72   10.33
   1   4  -9  527.33   10.91
  -1   4  -9  533.84   10.61
  -1   4  -9  534.35   10.96
   1   4  -9  515.28   11.00
  -1   4  -8  490.39    9.76
   1   4  -8  493.96   10.09
   1   4  -8  499.11   10.22
   1   4  -7  479.09    9.49
   1   4  -7  471.17    8.91
  -1   4  -7  475.79    9.25
   1   4  -6  563.86    9.92
   1   4  -5  907.82   14.22
  -1   4  -5  856.38   13.67
  -1   4  -4 1255.01   19.23
   1   4  -4 1334.87   19.83
  -1   4  -3  495.89    7.97
   1   4  -3  515.37    8.58
   1  -4  -2  255.79    5.45
   1   4  -2  225.45    3.50
   1  -4  -2  210.92    3.51
   1   4  -2  249.42    4.59
  -1   4  -2  250.82    3.94
   1  -4  -2  209.31    3.49
   1   4  -2  227.46    3.54
  -1  -4  -1  545.61    9.71
   1  -4  -1  565.96    9.94
   1   4  -1  535.93    9.10
   1  -4   0  380.34    7.44
  -1  -4   0  392.54    7.26
   1  -4   0  372.04    7.47
  -1  -4   1  549.02    9.66
   1  -4   1  533.11    9.71
  -1  -4   2  248.85    5.09
   1  -4   2  251.58    5.23
   1  -4   3  513.44    7.97
   1   4   3  487.39    7.92
  -1  -4   3  518.16    9.09
   1  -4   3  511.34    9.27
   1   4   4 1403.42   22.05
  -1  -4   4 1375.35   21.63
   1  -4   4 1381.71   21.89
   1   4   5  932.86   15.72
  -1   4   5  924.05   15.55
  -1  -4   5  940.73   15.34
   1  -4   5  923.22   15.58
  -1   4   6  625.74   11.33
   1   4   6  625.81   11.56
  -1   4   7  472.60    9.39
   1   4   7  480.05    9.66
   1  -4   7  480.73    9.50
   1  -4   8  486.95    9.86
  -1  -4   8  485.07    9.78
   1  -4   9  529.24   10.74
  -1  -4   9  521.07   10.62
   1  -4  10  453.53    9.95
  -1  -4  10  454.49    9.85
   1  -4  11  249.88    6.93
  -1  -4  11  249.94    6.80
   1  -4  12  462.29   10.59
   1  -4  12  462.97    8.19
  -1   4  12  482.02    8.48
   1   4  12  481.45    8.50
  -1  -4  13  305.58    8.16
   1  -4  13  295.38    8.26
  -1   4  13  323.38    6.39
   1   4  13  334.84    6.44
  -1  -4  13  317.12    6.17
   1  -4  13  316.84    6.15
  -1   4  14  375.28    7.22
   1   4  14  380.07    7.29
   1  -4  14  371.90    7.03
  -1  -4  14  373.70    7.06
  -1   4  15  307.86    6.11
   1   4  15  302.20    6.15
   1   4  15  288.59    5.67
   1  -4  15  299.80    5.83
   1  -4  15  288.02    5.87
  -1  -4  15  292.93    5.88
  -1   4  16  169.80    4.13
   1   4  16  178.02    4.24
   1   4  16  175.84    3.83
   1  -4  16  176.69    3.98
  -1  -4  16  170.80    4.05
   1  -4  16  165.30    4.01
   1  -4  17  388.94    6.80
   1   4  17  374.59    6.60
  -1   4  17  373.07    6.59
  -1  -4  17  373.96    6.76
  -1  -4  17  367.05    6.86
   1  -4  17  392.19    6.89
  -1   4  17  382.98    7.06
   1   4  17  380.38    7.09
  -1  -4  18  216.43    4.24
   1   4  18  207.30    4.07
   1  -4  18  224.53    4.27
  -1   4  18  212.59    4.08
  -1   4  18  212.78    4.49
   1   4  18  209.87    4.55
  -1  -4  18  217.00    4.42
   1  -4  18  219.50    4.34
  -1   4  19  199.08    4.00
   1   4  19  204.61    4.08
  -1  -4  19  195.48    3.92
  -1   4  20  150.60    3.08
  -1  -4  20  148.45    2.85
  -1   4  21  197.71    3.32
  -1  -5 -20  256.45    4.26
   1  -5 -19   47.61    1.39
   1  -5 -19   49.10    1.52
  -1  -5 -19   52.98    1.61
  -1  -5 -19   52.75    1.60
  -1  -5 -18   84.64    2.17
   1  -5 -18   92.58    2.33
  -1  -5 -18   88.91    2.40
   1  -5 -18   88.46    2.31
   1  -5 -18   89.98    2.34
  -1  -5 -18   87.44    2.42
   1  -5 -17    4.26    1.08
  -1  -5 -17    4.12    1.03
   1  -5 -17    3.90    1.04
  -1  -5 -17    2.92    1.09
   1  -5 -16  363.81    6.83
  -1  -5 -16  368.52    6.93
   1  -5 -16  369.06    6.82
   1   5 -15   98.99    2.52
   1  -5 -15   97.76    2.93
  -1  -5 -15   94.47    2.96
   1  -5 -14  358.23    6.85
  -1  -5 -14  358.47    6.96
  -1  -5 -13   24.42    1.71
   1  -5 -13   26.91    1.70
   1   5 -12  582.70   13.10
  -1   5 -12  597.86   13.00
   1  -5 -12  589.87   10.13
   1   5 -11  290.13    8.14
  -1   5 -11  297.92    8.01
   1  -5 -11  283.69    5.66
   1   5 -10  395.49    9.65
  -1   5 -10  404.00    9.53
   1  -5 -10  394.60    7.15
   1   5  -9   33.45    2.57
  -1   5  -9   32.92    2.46
   1   5  -9   28.57    1.91
   1  -5  -9   31.62    1.54
   1   5  -8  700.23   12.42
   1  -5  -8  688.42   11.15
   1   5  -7  178.91    4.47
   1  -5  -7  173.35    3.66
   1   5  -6  374.60    7.28
   1  -5  -6  373.16    6.44
   1   5  -5  373.32    7.09
   1   5  -4  901.08   14.54
   1   5  -3  630.24   10.73
  -1  -5  -3  663.88   11.92
   1  -5  -3  642.14   12.06
   1   5  -2  438.01    7.86
   1  -5  -2  444.93    9.01
  -1  -5  -2  445.97    8.78
  -1  -5  -1  326.14    7.02
   1  -5  -1  339.65    7.31
   1  -5   0  508.95   10.13
   1  -5   0  520.34   10.09
  -1  -5   0  536.08    9.85
   1  -5   1  331.89    7.23
  -1  -5   1  338.24    7.17
  -1  -5   2  427.48    8.48
   1  -5   2  435.70    8.67
   1  -5   3  637.60   11.70
  -1  -5   3  631.46   11.51
   1   5   4  913.96   16.04
  -1  -5   4  922.04   15.71
   1  -5   4  960.14   16.04
   1  -5   5  386.87    6.82
  -1  -5   5  390.79    8.00
   1  -5   5  393.27    8.21
   1   5   5  402.89    8.39
  -1   5   5  398.75    8.22
  -1  -5   6  385.86    6.52
   1   5   6  391.67    8.43
  -1   5   6  397.87    8.27
  -1   5   7  179.05    5.16
   1   5   7  190.60    5.42
  -1   5   8  726.39   13.58
   1  -5   8  712.26   13.71
   1  -5   9   33.40    2.44
  -1  -5   9   29.92    2.39
  -1  -5  10  391.67    9.29
   1  -5  10  406.42    9.46
   1  -5  11  288.37    7.86
  -1  -5  11  286.36    7.76
  -1   5  11  301.37    5.97
  -1   5  11  293.46    5.93
  -1  -5  12  572.39   12.71
   1  -5  12  573.23   12.83
  -1   5  12  606.05   10.49
  -1   5  12  619.40   10.57
   1  -5  12  610.14    9.89
   1  -5  13   27.66    1.44
   1   5  13   23.73    1.78
  -1   5  13   24.71    1.81
   1  -5  13   26.86    1.65
  -1  -5  13   28.67    1.68
   1  -5  14  374.12    6.65
  -1   5  14  381.45    7.21
   1   5  14  373.98    7.20
   1  -5  14  364.58    6.95
  -1  -5  14  360.08    6.97
  -1   5  15  101.01    3.11
   1   5  15   96.87    3.07
  -1  -5  15   95.98    2.93
   1  -5  15   98.86    2.92
  -1  -5  15  103.66    2.66
   1  -5  15  104.37    2.67
   1  -5  15  103.86    2.97
  -1   5  16  374.20    7.15
   1   5  16  388.44    7.22
   1  -5  16  379.00    7.00
  -1  -5  16  377.19    7.01
   1  -5  16  385.42    6.68
  -1  -5  16  382.86    6.66
   1  -5  16  385.91    7.01
  -1  -5  16  387.09    7.07
   1   5  17    2.36    1.29
  -1   5  17    3.72    1.26
  -1  -5  17    5.21    1.21
   1  -5  17    2.77    1.09
   1  -5  17    3.86    1.06
  -1  -5  17    3.82    1.06
  -1   5  18   96.58    2.61
   1   5  18   96.77    2.63
   1  -5  18   95.93    2.43
  -1  -5  18   96.91    2.53
   1   5  19   52.55    1.79
  -1   5  19   56.36    1.71
   1   5  19   52.69    1.74
  -1  -5  19   55.18    1.64
  -1  -5  20  254.54    4.25
   1   5  20  274.68    4.47
   1  -6 -19  141.97    2.66
  -1  -6 -19  161.46    2.87
  -1  -6 -18   36.16    1.30
   1  -6 -18   37.87    1.41
   1  -6 -18   36.06    1.33
   1  -6 -18   35.12    1.32
  -1  -6 -18   37.23    1.42
  -1  -6 -18   36.39    1.39
  -1  -6 -17  108.16    2.63
   1  -6 -17  108.53    2.71
   1  -6 -17  105.97    2.64
  -1  -6 -17  107.41    2.72
   1  -6 -16    5.17    1.06
  -1  -6 -16    5.14    1.09
   1  -6 -16    4.28    1.16
  -1  -6 -15  350.44    6.63
   1  -6 -15  345.44    6.52
   1  -6 -14   44.55    2.03
  -1  -6 -14   45.31    2.05
  -1  -6 -13  379.90    7.21
   1  -6 -13  375.88    7.10
   1  -6 -12    4.87    1.22
  -1  -6 -12    4.01    1.25
   1  -6 -11  452.77    8.15
  -1   6 -11  440.83   10.81
   1   6 -11  461.60   11.06
   1  -6 -10   19.11    1.42
  -1   6 -10   19.81    2.26
   1   6 -10   20.80    2.35
   1  -6  -9  299.81    5.74
  -1   6  -9  286.56    7.86
   1   6  -9  295.60    8.03
   1  -6  -8   43.12    1.78
   1  -6  -7  466.13    8.03
   1  -6  -6   15.78    1.17
   1  -6  -6   14.98    2.02
  -1  -6  -5 1146.42   17.72
   1  -6  -5 1162.56   17.74
   1  -6  -5 1205.70   20.58
  -1  -6  -4    3.43    1.36
   1  -6  -4    2.45    1.39
  -1  -6  -4    3.29    0.87
   1  -6  -4    2.73    0.87
   1  -6  -3 1126.80   17.22
  -1  -6  -3 1113.69   17.21
   1  -6  -3 1153.21   19.73
  -1  -6  -3 1156.40   19.48
   1  -6  -2   10.19    1.75
  -1  -6  -2   10.19    1.60
   1  -6  -1  862.41   15.51
  -1  -6  -1  847.79   15.15
   1  -6  -1  829.55   15.60
  -1  -6   0  103.56    3.92
   1  -6   0  103.54    3.96
  -1  -6   1  830.76   15.28
   1  -6   1  857.08   15.43
  -1  -6   2    9.16    1.56
   1  -6   2    9.58    1.64
  -1  -6   3 1148.40   19.19
   1  -6   3 1144.10   19.39
   1  -6   3 1084.43   17.07
  -1  -6   3 1147.48   17.15
   1  -6   4    3.07    1.33
  -1  -6   4    2.19    1.27
   1   6   4    3.12    1.29
  -1  -6   4    3.08    0.87
  -1  -6   5 1140.19   19.77
   1  -6   5 1140.97   20.04
  -1  -6   5 1179.19   17.83
   1   6   5 1208.03   20.35
  -1   6   5 1161.77   20.09
   1   6   6   16.84    1.95
  -1  -6   6   16.22    1.15
  -1   6   6   15.38    1.78
   1   6   7  491.71   10.57
  -1   6   7  474.38   10.30
  -1   6   8   42.44    2.72
   1   6   8   42.86    2.78
   1  -6   8   41.55    2.80
   1  -6   9  291.27    7.81
  -1  -6   9  299.12    7.83
  -1  -6  10   21.31    2.29
   1  -6  10   20.17    2.30
  -1   6  10   25.21    1.70
   1  -6  10   22.25    1.46
   1   6  10   23.07    1.63
  -1   6  10   23.64    1.59
  -1  -6  11  462.92   10.96
   1  -6  11  447.88   10.97
  -1   6  11  484.52    8.68
   1  -6  11  475.95    8.46
  -1   6  11  498.36    8.81
  -1   6  12    4.02    1.39
  -1   6  12    5.68    1.46
   1  -6  12    4.98    1.25
  -1   6  13  399.83    7.52
   1  -6  13  395.45    7.30
  -1  -6  13  393.67    7.32
   1  -6  13  386.98    7.25
  -1   6  14   45.89    2.21
   1  -6  14   50.54    2.11
  -1  -6  14   47.96    2.12
   1  -6  14   45.97    2.00
  -1   6  15  357.22    6.82
   1   6  15  352.87    6.84
  -1  -6  15  363.56    6.74
   1  -6  15  366.60    6.70
   1  -6  15  360.15    6.68
  -1   6  16    5.20    1.28
   1   6  16    5.11    1.30
   1  -6  16    5.51    1.14
  -1  -6  16    4.90    1.19
   1  -6  16    5.19    1.02
   1   6  17  114.14    2.91
  -1   6  17  114.22    2.88
   1  -6  17  113.53    2.76
  -1  -6  17  115.65    2.83
  -1  -6  17  112.32    2.77
   1  -6  17  110.28    2.73
  -1   6  18   38.46    1.56
   1   6  18   38.29    1.58
   1  -6  18   39.37    1.41
  -1  -6  18   42.70    1.50
   1   6  19  171.41    3.20
   1   6  19  178.92    3.25
  -1   6  19  168.44    3.18
  -1  -6  19  167.55    3.11
  -1  -7 -18  199.73    3.44
   1  -7 -18  193.07    3.45
  -1  -7 -17   48.63    1.61
   1  -7 -17   47.02    1.54
   1  -7 -17   51.27    1.70
  -1  -7 -17   50.92    1.63
   1  -7 -16   92.20    2.41
  -1  -7 -16   91.56    2.45
  -1  -7 -16   91.33    2.47
   1  -7 -16   92.80    2.54
  -1  -7 -15  145.51    3.44
   1  -7 -15  141.80    3.36
   1  -7 -14  366.27    6.81
  -1  -7 -14  370.47    6.90
   1  -7 -13  104.92    3.00
  -1  -7 -13  107.11    3.08
   1  -7 -12  305.39    6.03
  -1  -7 -12  302.91    6.11
   1  -7 -11  222.86    4.86
   1  -7 -10  443.90    7.93
   1  -7 -10  420.60   10.89
  -1   7 -10  423.39   10.61
   1   7 -10  441.22   10.85
   1  -7  -9   46.42    2.00
  -1  -7  -9   42.95    3.19
   1  -7  -9   49.02    3.38
   1   7  -9   43.72    3.20
   1  -7  -8  205.81    4.51
  -1  -7  -8  207.14    6.74
   1  -7  -8  220.24    6.89
   1  -7  -7  117.28    3.04
   1  -7  -7  115.84    4.81
  -1  -7  -7  112.57    4.67
  -1  -7  -6  462.19    8.25
   1  -7  -6  490.91    8.35
   1  -7  -6  480.67   11.01
  -1  -7  -6  475.47   10.77
   1  -7  -5  110.50    2.88
  -1  -7  -5  110.44    2.88
   1  -7  -5  107.28    4.48
  -1  -7  -5  111.00    4.37
   1  -7  -4  627.44   13.02
  -1  -7  -4  633.10   12.72
  -1  -7  -4  618.02   10.31
   1  -7  -4  619.53   10.32
  -1  -7  -3  216.72    6.28
   1  -7  -3  223.55    6.56
  -1  -7  -3  222.59    4.54
   1  -7  -3  224.38    4.56
  -1  -7  -2  835.75   15.73
   1  -7  -2  857.25   16.12
   1  -7  -2  856.95   16.37
   1  -7  -2  835.39   13.38
   1  -7  -2  850.59   13.36
  -1  -7  -2  822.77   13.37
   1  -7  -1  235.00    6.75
  -1  -7  -1  215.63    6.47
   1  -7  -1  218.03    4.50
  -1  -7  -1  220.94    4.53
  -1  -7   0  613.77   12.65
   1  -7   0  603.90   12.75
   1  -7   0  602.53   10.08
  -1  -7   0  623.35   10.15
  -1  -7   0  603.38   10.12
   1  -7   1  229.34    6.62
  -1  -7   1  224.79    6.44
  -1  -7   1  224.91    4.58
  -1  -7   1  219.80    4.55
   1  -7   1  215.46    4.50
   1  -7   2  843.86   16.13
  -1  -7   2  853.63   15.96
   1  -7   2  839.36   13.47
  -1  -7   2  854.17   13.52
  -1  -7   3  211.19    6.20
   1  -7   3  217.30    6.38
  -1  -7   3  225.05    4.56
   1  -7   3  221.68    4.52
   1   7   4  641.08   12.89
  -1  -7   4  616.95   12.50
   1  -7   4  623.96   12.75
  -1  -7   4  623.51   10.37
  -1   7   5  107.19    4.36
   1   7   5  116.09    4.52
  -1  -7   5  110.75    4.16
   1  -7   5  109.22    4.31
  -1  -7   5  108.69    2.88
  -1   7   6  513.09   11.05
   1   7   6  498.26   11.09
  -1  -7   6  498.89    8.64
   1   7   7  114.65    4.65
  -1   7   7  115.04    4.56
   1   7   8  216.17    6.71
  -1  -7   8  229.58    4.72
   1  -7   8  228.99    4.72
  -1   7   8  229.42    4.98
   1   7   8  224.10    4.94
  -1  -7   9   53.63    2.08
   1  -7   9   52.05    2.06
   1   7   9   52.57    2.18
  -1   7   9   54.02    2.29
  -1  -7   9   44.25    3.12
   1  -7   9   42.46    3.08
  -1  -7  10  447.30    8.15
   1  -7  10  440.67   10.84
  -1  -7  10  430.65   10.70
  -1   7  10  463.64    8.48
   1   7  10  469.21    8.37
   1  -7  10  459.45    8.18
  -1   7  10  465.70    8.41
  -1   7  11  238.72    5.22
  -1   7  11  234.43    5.16
   1  -7  11  233.88    4.97
   1   7  11  230.79    5.10
  -1   7  12  322.89    6.50
  -1   7  12  319.96    6.42
   1  -7  12  319.94    6.24
  -1   7  13  114.17    3.31
   1  -7  13  116.43    3.15
   1  -7  13  109.98    3.08
  -1  -7  14  372.11    6.94
  -1   7  14  378.27    7.10
   1  -7  14  385.47    6.95
   1  -7  14  382.66    6.95
  -1   7  15  145.76    3.59
  -1  -7  15  148.75    3.50
   1  -7  15  150.38    3.46
   1  -7  15  150.74    3.45
   1  -7  16   97.08    2.51
  -1   7  16   94.67    2.62
  -1  -7  16   96.32    2.56
   1  -7  16   95.39    2.48
   1  -7  17   52.89    1.65
  -1   7  17   53.52    1.78
  -1  -7  17   55.56    1.71
   1   7  17   52.87    1.80
   1  -7  17   52.74    1.64
   1   7  18  206.65    3.76
  -1   7  18  205.09    3.72
  -1  -7  18  202.91    3.66
   1   7  19   66.29    1.41
   1  -8 -17  104.70    2.24
  -1  -8 -17   99.99    2.18
  -1  -8 -16  261.51    4.72
   1  -8 -16  262.74    4.75
   1  -8 -16  256.31    4.59
  -1  -8 -16  253.70    4.66
   1  -8 -15   93.52    2.57
   1  -8 -15   95.39    2.42
  -1  -8 -15   95.40    2.47
   1  -8 -14  223.79    4.50
  -1  -8 -14  224.76    4.56
  -1  -8 -13  253.95    5.19
   1  -8 -13  260.34    5.14
  -1  -8 -12  496.99    8.79
   1  -8 -12  497.85    8.72
   1  -8 -11  162.47    3.94
   1  -8 -10  379.15    7.12
   1  -8  -9  252.22    5.26
   1  -8  -8  230.82    4.95
  -1  -8  -8  223.77    7.17
   1  -8  -8  237.70    7.42
   1  -8  -7  175.34    4.07
  -1  -8  -7  171.17    6.05
   1  -8  -7  175.93    6.26
   1  -8  -6  161.44    3.81
  -1  -8  -6  153.87    3.76
  -1  -8  -6  151.37    5.60
   1  -8  -6  160.87    5.88
  -1  -8  -5  275.54    5.53
   1  -8  -5  271.95    5.46
   1  -8  -5  272.39    5.50
  -1  -8  -5  266.33    7.65
   1  -8  -5  280.16    7.97
  -1  -8  -4  130.48    3.38
   1  -8  -4  129.73    3.36
   1  -8  -4  131.77    3.32
   1  -8  -4  131.82    5.17
   1  -8  -4  130.12    5.31
  -1  -8  -4  131.31    5.03
   1  -8  -3  540.65    9.42
   1  -8  -3  543.56    9.38
  -1  -8  -3  551.28    9.42
   1  -8  -3  556.28   12.29
  -1  -8  -3  530.17   11.86
  -1  -8  -3  534.85   12.24
   1  -8  -3  540.26   12.41
   1  -8  -2  139.51    3.46
  -1  -8  -2  137.89    3.52
  -1  -8  -2  140.06    5.38
   1  -8  -2  131.64    5.38
   1  -8  -1  758.68   12.38
  -1  -8  -1  746.27   12.41
  -1  -8  -1  746.52   15.34
   1  -8  -1  759.33   15.56
  -1  -8   0   46.99    2.04
   1  -8   0   45.01    1.98
  -1  -8   0   42.93    1.97
  -1  -8   0   47.38    3.16
   1  -8   0   44.59    3.23
   1  -8   1  747.04   12.27
  -1  -8   1  745.65   12.30
  -1  -8   1  729.27   15.07
   1  -8   1  723.39   15.23
  -1  -8   2  141.11    3.56
   1  -8   2  142.16    3.53
   1  -8   2  142.61    5.40
  -1  -8   2  137.84    5.22
   1   8   3  550.52   12.19
   1  -8   3  552.35    9.55
  -1  -8   3  559.97    9.59
  -1  -8   3  547.29   12.01
   1  -8   3  536.11   12.19
  -1   8   4  133.38    5.15
   1   8   4  141.02    5.26
   1  -8   4  136.55    5.26
  -1  -8   4  128.38    5.00
  -1  -8   4  134.30    3.45
  -1  -8   5  283.68    5.69
  -1   8   5  286.96    5.66
  -1   8   5  270.43    7.77
   1   8   5  276.69    7.89
  -1  -8   5  276.10    7.59
   1  -8   5  271.17    7.80
  -1  -8   5  284.03    5.57
  -1   8   6  155.73    5.68
  -1  -8   6  169.02    3.90
   1   8   6  163.62    5.88
  -1  -8   6  164.88    3.97
  -1   8   6  167.16    3.98
   1   8   7  181.62    6.33
  -1   8   7  177.86    6.12
  -1   8   7  190.35    4.33
   1   8   7  193.77    4.37
  -1  -8   7  188.42    4.26
  -1   8   7  189.45    4.48
   1   8   7  188.31    4.47
   1   8   8  237.58    4.62
  -1  -8   8  249.35    5.16
   1   8   8  249.71    5.39
  -1   8   8  255.23    5.44
  -1   8   9  279.77    5.89
   1   8   9  275.39    5.73
   1  -8   9  270.31    5.58
  -1  -8   9  279.15    5.62
  -1   8  10  397.95    7.65
   1  -8  10  397.49    7.37
  -1  -8  10  399.73    7.39
   1   8  10  396.22    7.48
  -1   8  11  171.07    4.17
   1   8  11  165.66    4.11
   1  -8  11  168.84    3.95
  -1  -8  11  165.19    3.98
  -1   8  11  164.11    4.11
  -1   8  12  507.37    9.06
  -1   8  12  503.69    8.99
   1   8  12  510.11    8.96
   1  -8  12  499.54    8.79
  -1   8  13  268.61    5.47
   1   8  13  264.69    5.41
   1  -8  13  266.44    5.29
   1  -8  13  271.28    5.28
   1  -8  14  231.06    4.62
  -1   8  14  228.14    4.76
   1  -8  14  231.98    4.61
  -1  -8  15   96.64    2.52
  -1   8  15   96.65    2.60
   1  -8  15   96.28    2.49
   1  -8  15  100.23    2.48
  -1   8  16  267.53    4.91
   1  -8  16  272.11    4.81
  -1  -8  16  264.81    4.84
   1  -8  16  278.68    4.84
  -1   8  17  108.28    2.30
  -1  -8  17  106.90    2.25
   1  -8  17  103.44    2.18
  -1   8  18   72.46    1.48
  -1  -9 -16   44.76    1.33
   1  -9 -16   43.33    1.33
  -1  -9 -15  122.78    2.63
  -1  -9 -15  120.56    2.57
   1  -9 -15  118.52    2.55
  -1  -9 -15  130.20    2.76
   1  -9 -15  127.92    2.76
   1  -9 -14   40.05    1.47
   1  -9 -14   37.83    1.39
  -1  -9 -14   39.97    1.47
  -1  -9 -14   40.17    1.53
  -1  -9 -13  203.58    4.16
   1  -9 -13  200.80    4.02
   1  -9 -13  204.09    4.12
  -1  -9 -12   82.89    2.48
   1  -9 -12   80.21    2.35
   1  -9 -12   81.28    2.41
   1  -9 -11  212.87    4.48
   1  -9 -11  217.41    4.57
   1  -9 -10   71.45    2.47
   1  -9 -10   73.45    2.39
   1  -9  -9  203.02    4.41
   1  -9  -9  196.88    4.47
   1  -9  -8  144.78    3.64
   1  -9  -8  148.02    3.72
   1   9  -7  203.08    4.11
   1  -9  -7  204.55    4.55
   1  -9  -7  200.57    4.51
  -1  -9  -7  197.14    4.55
  -1  -9  -6   93.31    2.95
  -1  -9  -6  101.63    2.97
   1  -9  -6   93.62    2.93
   1  -9  -6   97.85    2.90
   1  -9  -5  344.04    9.49
  -1  -9  -5  333.40    9.00
  -1  -9  -5  345.37    9.44
   1  -9  -5  345.88    9.41
  -1  -9  -5  341.06    6.65
  -1  -9  -5  342.02    6.65
   1  -9  -5  345.95    6.59
   1  -9  -5  339.74    6.65
  -1  -9  -4  116.92    5.19
   1  -9  -4  124.14    5.40
   1  -9  -4  122.05    3.38
  -1  -9  -4  126.80    3.39
   1  -9  -4  125.00    3.38
   1  -9  -3  357.42    9.95
  -1  -9  -3  367.11    9.83
  -1  -9  -3  374.90    7.15
   1  -9  -3  388.23    7.14
   1  -9  -3  370.98    7.15
  -1  -9  -2  252.84    7.82
   1  -9  -2  240.37    7.77
  -1  -9  -2  245.58    5.37
   1  -9  -2  253.12    5.36
  -1  -9  -2  262.89    5.36
   1  -9  -2  249.74    5.40
   1  -9  -1  479.58   11.98
  -1  -9  -1  467.65   11.71
  -1  -9  -1  499.94    9.07
   1  -9  -1  506.43    9.07
  -1  -9  -1  519.29    9.08
   1  -9  -1  526.16    9.13
  -1  -9   0  310.46    8.91
   1  -9   0  315.52    9.10
   1  -9   0  336.04    6.50
  -1  -9   0  325.17    6.40
   1  -9   0  327.55    6.53
   1  -9   1  512.33    9.10
  -1  -9   1  505.39    9.12
   1  -9   1  487.92   11.97
  -1  -9   1  493.79   11.86
   1  -9   1  520.58    9.13
  -1  -9   1  513.72    9.05
   1   9   1  500.95    9.02
  -1   9   1  503.01    9.06
   1  -9   2  253.90    5.43
  -1  -9   2  261.40    5.51
  -1   9   2  245.12    5.35
  -1  -9   2  253.29    7.66
   1  -9   2  249.61    7.80
   1  -9   2  249.93    5.38
  -1  -9   2  256.75    5.33
  -1  -9   3  394.13    7.39
   1  -9   3  383.42    7.31
  -1   9   3  375.66    7.27
   1   9   3  352.86    9.69
  -1   9   3  383.75    9.91
   1  -9   3  371.56    9.93
  -1  -9   3  366.79    9.69
   1  -9   3  405.38    7.35
  -1  -9   3  385.03    7.22
  -1  -9   4  130.86    3.55
   1  -9   4  122.72    3.46
  -1   9   4  129.64    3.47
   1   9   4  125.04    5.25
  -1   9   4  119.31    5.11
   1  -9   4  118.56    5.18
  -1  -9   4  128.21    5.12
   1  -9   4  129.86    3.48
  -1  -9   4  120.21    3.36
   1   9   5  351.88    9.49
  -1  -9   5  366.62    7.02
  -1   9   5  363.40    6.97
  -1   9   5  334.08    9.29
  -1  -9   5  337.22    9.02
  -1  -9   5  366.75    6.88
   1  -9   5  366.86    6.95
  -1   9   6   94.46    4.57
   1   9   6   98.65    4.67
  -1  -9   6   99.36    3.04
  -1   9   6  108.10    3.09
  -1  -9   6   98.24    2.96
  -1  -9   7  218.32    4.76
   1   9   7  214.83    4.98
  -1   9   7  217.14    5.02
   1   9   8  159.38    3.38
  -1  -9   8  149.20    3.80
  -1   9   8  158.30    4.07
   1   9   8  155.59    4.02
  -1  -9   9  213.73    4.63
   1   9   9  214.20    4.75
  -1   9   9  206.95    4.84
   1   9  10   76.38    2.63
  -1  -9  10   76.66    2.55
   1  -9  10   76.93    2.58
  -1   9  10   73.66    2.71
   1   9  11  232.44    4.91
   1  -9  11  230.89    4.83
  -1  -9  11  229.14    4.80
  -1   9  11  228.75    4.96
  -1  -9  12   83.44    2.57
   1  -9  12   85.83    2.55
   1   9  12   83.89    2.59
  -1   9  12   82.97    2.70
   1  -9  13  203.07    4.22
   1   9  13  209.53    4.35
  -1   9  13  204.74    4.35
   1  -9  13  216.06    4.24
  -1  -9  13  216.94    4.29
   1   9  14   42.47    1.66
   1  -9  14   42.22    1.61
  -1   9  14   40.95    1.68
  -1  -9  14   41.49    1.55
   1  -9  14   39.79    1.49
   1   9  15  130.17    2.81
  -1   9  15  130.15    2.83
   1  -9  15  130.13    2.73
  -1  -9  15  134.94    2.78
   1  -9  15  132.60    2.72
  -1  -9  16   46.32    1.30
   1   9  16   45.48    1.32
  -1   9  16   43.69    1.34
   1  -9  16   45.38    1.25
  -1 -10 -15   18.95    0.82
   1 -10 -14   33.33    1.24
   1 -10 -13   16.07    1.11
  -1 -10 -13   15.77    0.96
   1 -10 -13   14.69    0.96
  -1 -10 -13   15.57    1.00
  -1 -10 -12   64.70    1.92
   1 -10 -12   62.25    1.81
  -1 -10 -12   64.49    1.94
   1 -10 -12   63.45    1.90
  -1 -10 -11   25.27    1.36
   1 -10 -11   24.22    1.34
   1 -10 -11   22.34    1.28
   1 -10 -10   61.05    2.11
  -1 -10 -10   61.59    2.09
   1 -10 -10   64.14    2.07
   1 -10  -9   14.26    1.29
  -1 -10  -9   14.73    1.37
   1 -10  -9   14.08    1.37
   1 -10  -8   99.35    2.84
  -1 -10  -8  102.73    2.89
   1 -10  -8   98.66    2.80
   1  10  -7   31.17    1.39
   1 -10  -7   29.13    1.62
   1 -10  -7   30.82    1.75
  -1 -10  -7   29.07    1.69
   1  10  -6   49.75    1.80
  -1 -10  -6   46.77    2.14
  -1 -10  -6   48.49    2.07
   1 -10  -6   47.34    2.09
   1 -10  -6   46.07    1.98
   1 -10  -5   63.94    2.43
   1 -10  -5   63.45    2.38
  -1 -10  -5   63.38    2.42
  -1 -10  -5   66.05    2.43
   1 -10  -4  119.73    3.26
  -1 -10  -4  115.74    3.31
   1 -10  -4  121.49    3.35
  -1 -10  -4  110.64    3.24
   1 -10  -3    6.60    1.25
  -1 -10  -3    7.18    1.30
   1 -10  -2   18.58    1.63
   1 -10  -1   52.84    2.24
   1 -10  -1   51.34    2.33
  -1 -10  -1   53.60    2.27
  -1  10   0   36.36    2.01
   1  10   0   36.15    1.98
   1 -10   0   33.84    1.93
   1 -10   0   38.84    2.06
  -1 -10   0   35.38    1.92
  -1  10   1   51.84    2.26
   1  10   1   51.03    2.24
   1 -10   1   55.24    2.29
   1 -10   1   52.30    2.29
  -1 -10   1   51.89    2.29
  -1  10   2   17.19    1.61
   1 -10   2   18.79    1.68
  -1 -10   2   18.60    1.60
   1 -10   2   16.66    1.62
  -1 -10   2   19.77    1.70
  -1  10   3    7.18    1.37
   1 -10   3    7.50    1.43
  -1 -10   3    8.71    1.47
  -1 -10   3    7.62    1.39
   1 -10   3    6.32    1.38
   1 -10   4  123.64    3.46
  -1 -10   4  120.61    3.38
  -1  10   4  121.18    3.44
   1 -10   4  130.61    3.52
  -1 -10   4  127.88    3.51
   1 -10   5   65.00    2.50
  -1 -10   5   63.30    2.42
  -1 -10   5   69.04    2.52
  -1  10   5   67.41    2.53
   1 -10   6   46.74    2.17
  -1 -10   6   48.53    2.16
   1  10   6   49.58    2.33
  -1  10   6   50.26    2.31
  -1  10   6   52.25    2.23
   1  10   6   49.28    1.86
   1  10   7   31.36    1.45
  -1 -10   7   29.42    1.79
   1 -10   7   26.24    1.74
  -1  10   7   28.68    1.99
   1  10   7   30.51    1.95
  -1  10   8  104.44    2.49
   1  10   8  101.32    2.46
  -1 -10   8  106.45    3.02
   1  10   8  105.55    3.04
  -1  10   8  108.16    3.21
   1  10   8  105.37    3.19
   1  10   9   13.96    1.50
  -1 -10   9   13.54    1.43
  -1  10   9   12.28    1.50
  -1  10   9   12.96    1.57
   1  10   9   12.71    1.49
  -1 -10  10   62.50    2.23
   1  10  10   63.62    2.23
  -1  10  10   66.76    2.41
  -1 -10  11   23.99    1.47
   1  10  11   23.42    1.50
   1 -10  11   22.36    1.45
  -1  10  11   22.56    1.61
   1  10  12   64.01    2.03
   1 -10  12   62.87    2.00
  -1 -10  12   65.55    2.01
   1 -10  12   68.37    1.94
  -1 -10  13   14.22    1.07
   1  10  13   15.55    1.10
   1 -10  13   16.00    1.08
  -1 -10  13   15.52    1.00
   1 -10  13   17.12    0.98
   1  10  14   32.90    1.20
   1 -10  14   33.81    1.18
   1  10  15   17.57    0.76
   1 -10  15   18.72    0.73
  -1  10  15   18.82    0.80
  -1 -11 -13    2.58    0.51
   1 -11 -13    1.99    0.49
   1 -11 -12   43.43    1.28
  -1 -11 -11    1.27    0.71
   1 -11 -11    1.38    0.60
  -1 -11 -11    1.38    0.66
   1 -11 -10   22.28    1.10
  -1 -11 -10   22.06    1.16
   1 -11 -10   24.49    1.22
   1 -11  -9   45.22    1.67
   1 -11  -9   43.84    1.57
  -1 -11  -9   46.95    1.70
   1 -11  -8   22.07    1.35
  -1 -11  -8   21.67    1.31
   1 -11  -8   21.73    1.27
  -1 -11  -7   10.76    1.20
   1 -11  -7   11.29    1.17
   1 -11  -6   20.47    1.38
  -1 -11  -6   22.58    1.48
  -1 -11  -6   21.73    1.50
   1  11  -6   21.07    1.19
  -1  11  -6   21.20    1.19
  -1 -11  -5   25.48    1.56
   1 -11  -5   23.56    1.50
   1  11  -5   23.96    1.31
   1 -11  -4   23.14    1.54
  -1 -11  -4   22.41    1.58
   1  11  -4   24.68    1.37
   1  11  -3   20.44    1.35
   1  11  -3   19.70    1.53
   1 -11  -3   20.72    1.50
   1  11  -2   48.61    2.10
  -1  11  -2   49.51    2.10
   1 -11  -2   48.61    2.04
  -1  11  -1    2.24    1.18
   1  11  -1    2.17    1.12
   1 -11  -1    2.71    1.23
  -1  11   0   28.97    1.74
   1  11   0   29.34    1.75
   1 -11   0   29.98    1.77
  -1  11   1    2.54    1.22
   1 -11   1    2.88    1.18
  -1 -11   1    2.17    1.26
   1 -11   1    2.62    1.32
  -1 -11   2   52.91    2.18
   1 -11   2   52.67    2.27
  -1  11   2   49.95    2.16
  -1 -11   2   49.51    2.14
   1 -11   2   50.04    2.11
   1 -11   3   20.14    1.67
  -1 -11   3   20.21    1.52
   1 -11   3   23.17    1.65
  -1 -11   3   23.51    1.68
  -1  11   3   21.00    1.58
   1  11   4   22.23    1.36
  -1 -11   4   24.62    1.62
   1 -11   4   24.55    1.71
   1 -11   4   23.64    1.61
  -1 -11   4   24.72    1.65
  -1  11   4   25.19    1.67
  -1 -11   5   23.78    1.56
   1 -11   5   25.38    1.67
   1  11   5   25.39    1.77
  -1  11   5   25.12    1.69
   1  11   5   27.21    1.39
  -1  11   6   20.89    1.22
   1  11   6   21.04    1.20
  -1 -11   6   26.14    1.63
   1 -11   6   24.26    1.62
   1  11   6   24.15    1.70
  -1  11   6   26.19    1.80
   1  11   7   12.75    0.95
  -1  11   7   10.55    0.94
  -1  11   7   10.09    1.47
   1  11   7    8.42    1.43
   1  11   7    9.27    1.26
  -1 -11   7    9.14    1.24
   1 -11   7    9.12    1.34
  -1  11   8   23.53    1.62
   1  11   8   24.54    1.59
   1  11   8   25.48    1.50
  -1 -11   8   21.62    1.48
   1 -11   8   22.60    1.48
  -1  11   8   22.18    1.51
   1  11   9   42.82    1.81
  -1  11   9   44.20    1.87
  -1 -11   9   43.24    1.75
   1  11   9   42.77    1.71
  -1  11   9   44.29    1.78
   1  11  10   26.82    1.45
  -1  11  10   24.59    1.42
  -1 -11  10   23.07    1.31
   1  11  10   24.55    1.32
  -1  11  10   24.52    1.37
   1  11  11    1.92    0.79
  -1  11  11    1.60    0.85
   1 -11  11    2.61    0.68
  -1 -11  11    2.43    0.86
   1 -11  12   44.79    1.37
   1  11  12   42.41    1.33
  -1 -11  12   45.37    1.39
   1  11  13    2.14    0.51
  -1 -11  13    2.26    0.54
   1 -11  13    2.17    0.53
  -1  12 -11  115.01    2.11
   1  12 -10   49.51    1.26
  -1  12 -10   48.29    1.34
  -1  12  -9  147.37    2.91
   1  12  -9  147.44    2.84
  -1 -12  -8   27.21    1.16
   1 -12  -8   25.03    1.07
   1  12  -7  144.97    3.01
  -1 -12  -7  138.24    2.98
   1 -12  -7  137.54    2.90
   1  12  -6   10.61    1.07
   1  12  -6   10.62    0.76
  -1  12  -6   10.84    0.77
  -1 -12  -6   12.94    1.04
   1 -12  -6   11.34    0.96
   1  12  -5  105.14    2.62
   1  12  -5  101.76    2.31
  -1  12  -5  102.04    2.32
   1 -12  -5  102.79    2.52
  -1 -12  -5  104.87    2.61
   1  12  -4   23.74    1.42
   1  12  -4   25.35    1.21
  -1  12  -4   24.81    1.20
  -1 -12  -4   24.80    1.36
   1 -12  -4   23.91    1.31
  -1  12  -3  134.27    3.21
   1  12  -3  144.10    3.28
  -1  12  -3  144.00    3.04
   1  12  -3  139.38    3.03
   1 -12  -3  137.43    3.17
  -1 -12  -3  137.79    3.23
  -1  12  -2   13.59    1.33
   1  12  -2   12.68    1.25
   1  12  -2   16.36    1.10
   1 -12  -2   15.22    1.21
   1  12  -1  124.00    3.03
  -1  12  -1  121.50    3.06
   1  12  -1  124.05    2.86
   1 -12  -1  122.94    3.01
   1  12   0   11.83    1.29
  -1  12   0   11.50    1.30
   1  12   0   13.87    1.11
   1 -12   0   12.79    1.19
  -1  12   1  130.55    3.16
   1 -12   1  127.91    3.10
  -1  12   2   14.92    1.36
   1  12   2   14.57    1.11
   1 -12   2   15.05    1.27
  -1 -12   3  141.82    3.30
  -1  12   3  145.02    3.31
  -1 -12   3  140.01    3.23
   1  12   3  140.78    3.06
  -1  12   3  138.92    3.05
   1  12   3  141.09    3.39
  -1 -12   4   24.51    1.42
   1 -12   4   22.62    1.46
  -1  12   4   25.75    1.22
   1  12   4   24.21    1.18
   1  12   4   20.69    1.45
  -1 -12   5  102.82    2.60
   1  12   5  103.02    2.51
   1 -12   5  104.59    2.68
  -1  12   5  103.77    2.36
   1  12   5  102.92    2.36
   1  12   5  108.30    2.76
  -1 -12   6   10.83    1.11
   1 -12   6   10.58    1.13
  -1  12   6   10.78    1.12
   1  12   6   11.79    1.04
   1  12   6   10.29    0.79
  -1  12   6   11.59    0.82
   1  12   6   11.18    1.19
   1  12   7  146.71    3.15
  -1  12   7  142.08    3.17
  -1  12   7  141.30    3.06
   1 -12   7  149.40    3.13
  -1 -12   7  146.95    3.10
   1  12   7  140.51    2.96
  -1  12   8   22.92    1.25
   1  12   8   23.07    1.22
   1  12   8   22.78    1.08
  -1 -12   8   25.38    1.20
   1 -12   8   25.07    1.23
  -1  12   8   22.75    1.16
   1  12   9  134.74    2.83
  -1  12   9  144.83    2.91
  -1  12   9  145.45    2.82
  -1 -12   9  140.06    2.81
   1  12   9  137.90    2.69
   1  12  10   44.45    1.18
  -1  12  10   45.85    1.29
  -1 -12  10   46.77    1.32
  -1 -12  11  120.87    2.17
  -1  12  11  113.10    2.12
  -1  13  -8  156.99    2.66
   1  13  -7   61.19    1.36
   1  13  -6  203.76    3.52
   1  13  -5   72.14    1.72
   1  13  -4  200.25    3.67
  -1 -13  -4  205.90    3.69
   1  13  -3   74.03    1.87
  -1  13  -3   76.23    1.74
   1  13  -3   73.86    1.72
   1 -13  -3   74.00    1.81
  -1 -13  -3   76.97    1.88
   1  13  -2  183.14    3.38
  -1  13  -2  177.03    3.39
  -1  13  -2  174.85    3.21
   1  13  -2  175.29    3.21
  -1 -13  -2  167.78    3.32
   1 -13  -2  163.98    3.25
  -1  13  -1   29.01    1.28
   1  13  -1   28.21    1.22
  -1  13  -1   29.45    1.10
   1  13  -1   30.97    1.13
   1 -13  -1   31.05    1.18
  -1 -13  -1   31.13    1.22
   1  13   0  229.85    4.25
  -1  13   0  232.12    4.29
  -1  13   0  240.58    4.17
   1  13   0  240.34    4.16
  -1  13   1   29.82    1.26
   1  13   1   31.63    1.28
   1  13   1   28.29    1.29
   1  13   2  175.12    3.26
  -1  13   2  179.37    3.27
   1  13   2  172.64    3.41
  -1  13   3   77.02    1.76
   1  13   3   76.21    1.76
   1  13   3   73.17    1.93
  -1  13   4  196.93    3.43
   1  13   4  202.31    3.45
   1  13   4  198.33    3.65
  -1  13   4  189.23    3.51
   1  13   5   65.98    1.68
  -1  13   5   66.94    1.60
   1  13   6  190.42    3.34
  -1  13   6  182.53    3.23
   1  13   7   55.71    1.32
  -1  13   7   50.91    1.22
  -1  13   8  121.53    2.08
  -1  14  -2   70.58    1.39
  -1  14  -1  139.41    2.41
  -1  14   0   37.68    0.96
  -1  14   1  139.23    2.41
  -1  14   2   71.79    1.42
  -2   0 -21   68.95    1.84
   2   0 -20  230.94    4.47
  -2   0 -20  233.86    4.58
   2   0 -20  228.28    4.37
   2   0 -19  187.45    4.14
  -2   0 -19  190.91    4.25
   2   0 -19  184.02    4.03
   2   0 -18  600.06   10.37
  -2   0 -18  598.34   10.44
   2   0 -18  616.33   10.35
   2   0 -17  166.93    4.11
  -2   0 -17  164.22    4.15
  -2   0 -16  206.03    4.79
   2   0 -16  218.30    4.82
  -2   0 -15  244.17    5.20
   2   0 -15  244.58    5.18
  -2   0 -15  233.14    7.30
   2   0 -15  238.74    7.70
  -2   0 -14 1010.75   16.16
   2   0 -14 1013.85   16.15
  -2   0 -14 1027.20   19.17
   2   0 -14 1054.64   19.79
  -2   0 -13  294.29    7.73
   2   0 -13  293.44    8.02
   2   0 -12  219.43    6.39
  -2   0 -12  213.92    6.03
   2   0 -11  141.96    4.68
  -2   0 -11  139.04    4.43
  -2   0 -10  622.06   11.46
   2   0 -10  604.13   11.71
  -2   0 -10  603.92   11.10
   2   0 -10  621.27   11.71
  -2   0  -9  228.63    5.21
   2   0  -9  231.00    5.65
   2   0  -8   23.96    1.67
  -2   0  -8   29.19    1.54
   2   0  -8   28.28    1.77
   2   0  -7   15.27    1.32
   2   0  -7   17.13    1.39
  -2   0  -7   17.81    1.17
   2   0  -6  442.85    7.85
  -2   0  -6  434.39    7.40
  -2   0  -5   18.73    0.99
   2   0  -5   18.51    1.23
   2   0  -4  386.01    6.60
  -2   0  -4  387.35    6.21
   2   0  -3   16.96    0.62
  -2   0  -3   17.12    0.69
   2   0  -2  471.52    7.51
   2   0  -2  506.04    7.36
  -2   0  -2  494.07    7.19
   2   0  -2  479.60    7.34
   2   0  -2  485.33    7.33
   2   0  -1  203.71    3.38
   2   0  -1  200.07    3.33
   2   0   0  123.82    2.16
   2   0   0  115.18    2.24
   2   0   0  119.42    2.24
   2   0   0  127.11    2.15
   2   0   1  209.58    3.40
   2   0   1  211.92    3.62
   2   0   1  204.12    3.37
   2   0   1  212.69    3.38
   2   0   2  480.26    7.32
   2   0   2  493.43    7.34
  -2   0   2  489.55    7.18
   2   0   2  490.97    7.36
  -2   0   3   16.56    0.65
   2   0   3   17.10    0.62
  -2   0   4  378.10    6.06
   2   0   4  382.15    6.44
  -2   0   5   17.01    0.88
   2   0   5   16.75    1.15
   2   0   6  433.39    7.62
  -2   0   6  430.43    7.22
   2   0   7   17.64    1.36
  -2   0   7   17.44    1.10
   2   0   8   28.05    1.72
  -2   0   8   26.68    1.45
   2   0   9  228.20    5.43
  -2   0   9  232.47    5.06
  -2   0  10  604.42   10.85
   2   0  10  613.90    9.64
  -2   0  10  605.61    9.59
  -2   0  11  145.80    3.09
   2   0  11  141.41    3.11
  -2   0  12  224.12    4.41
  -2   0  13  294.78    5.59
  -2   0  14 1041.07   16.66
   2   0  14 1082.30   16.94
   2   0  15  264.88    5.60
  -2   0  15  257.37    5.37
   2   0  16  230.41    5.17
  -2   0  16  224.23    4.90
   2   0  17  166.47    4.38
  -2   0  17  163.20    3.95
   2   0  17  169.24    4.25
   2   0  17  160.18    4.07
   2   0  18  614.35   10.85
   2   0  18  633.00   10.62
  -2   0  19  185.32    4.08
   2   0  19  189.48    4.31
   2   0  19  187.64    4.04
  -2   0  20  224.50    4.32
   2   0  20  239.09    4.61
  -2   0  20  234.79    4.39
   2   0  20  231.45    4.39
  -2   0  21   54.91    1.35
   2   0  21   72.66    1.75
  -2  -1 -21  239.66    4.29
  -2   1 -20  130.32    3.08
  -2  -1 -20  129.47    3.05
   2  -1 -20  129.35    2.92
   2  -1 -20  128.46    2.85
  -2   1 -20  125.84    2.84
  -2  -1 -20  130.06    2.86
   2   1 -20  129.12    2.87
  -2   1 -19  259.19    5.25
   2  -1 -19  261.67    5.13
  -2  -1 -19  255.75    5.23
   2   1 -19  253.12    5.15
   2   1 -19  256.04    5.03
   2  -1 -19  260.73    5.04
  -2   1 -18  136.79    3.63
  -2  -1 -18  136.52    3.59
   2   1 -18  135.82    3.56
   2  -1 -18  137.96    3.54
   2   1 -18  132.02    3.42
   2  -1 -18  132.79    3.45
  -2  -1 -17  266.88    5.71
  -2   1 -17  274.64    5.76
   2   1 -17  278.12    5.75
   2  -1 -17  275.69    5.68
  -2   1 -16  147.49    3.84
  -2  -1 -16  143.03    3.80
   2  -1 -16  150.99    3.80
   2   1 -16  149.60    3.84
   2   1 -15  330.39    6.40
   2  -1 -15  314.83    6.26
  -2   1 -15  320.41    6.36
   2   1 -15  313.31    9.05
   2  -1 -15  321.37    9.14
  -2   1 -15  302.76    8.49
  -2  -1 -15  323.58    8.89
  -2   1 -14  186.18    4.28
   2   1 -14  195.27    4.32
   2  -1 -14  197.58    4.18
  -2   1 -14  176.90    6.03
  -2  -1 -14  181.06    6.22
   2   1 -14  179.42    6.39
   2  -1 -14  191.56    6.57
   2  -1 -13  507.98   11.57
  -2   1 -13  514.75   11.09
   2   1 -13  518.36   11.59
  -2  -1 -13  496.16   11.20
   2   1 -12   67.60    3.47
   2  -1 -12   74.31    3.61
  -2   1 -12   69.86    3.24
  -2  -1 -12   71.56    3.47
  -2   1 -12   70.77    3.23
   2   1 -12   78.09    3.63
   2  -1 -11  247.63    6.53
   2   1 -11  239.99    6.49
  -2   1 -11  235.96    6.10
  -2   1 -11  248.95    6.14
   2   1 -11  245.43    6.53
   2   1 -10  133.30    4.29
  -2   1 -10  135.91    4.05
  -2   1 -10  136.29    4.01
   2   1 -10  135.17    4.37
  -2   1  -9  204.26    4.91
   2   1  -9  200.28    5.16
   2   1  -9  203.65    5.27
  -2   1  -9  198.28    4.84
   2   1  -8   59.83    2.48
  -2   1  -8   60.24    2.28
   2   1  -8   58.20    2.52
  -2   1  -8   59.53    2.28
  -2   1  -7   25.93    1.45
   2   1  -7   28.06    1.68
  -2   1  -7   25.30    1.45
   2   1  -7   26.34    1.65
  -2   1  -6  177.63    3.68
   2   1  -6  180.75    3.93
   2   1  -6  153.13    2.69
   2   1  -6  158.56    2.73
  -2   1  -6  171.90    3.69
   2   1  -6  173.69    3.94
   2   1  -5   65.51    2.05
  -2   1  -5   69.76    1.87
   2  -1  -5   61.98    1.33
  -2   1  -5   64.36    1.88
   2   1  -5   58.29    2.07
   2   1  -5   55.69    1.30
   2  -1  -5   55.91    1.28
   2   1  -5   57.90    1.34
   2  -1  -4  319.11    5.06
  -2   1  -4  318.92    5.37
   2  -1  -3  278.17    4.50
  -2   1  -3  275.71    4.52
  -2   1  -2  108.91    1.91
   2   1  -1  419.72    6.37
   2  -1  -1  414.74    6.37
   2  -1   0   10.29    0.41
   2  -1   0    8.65    0.60
   2   1   0   10.22    0.62
   2  -1   0    8.70    0.60
   2   1   0    8.42    0.60
   2  -1   0   10.10    0.68
   2   1   0    9.71    0.62
   2  -1   0   10.16    0.61
  -2  -1   1  406.95    6.14
   2   1   1  422.73    6.50
   2  -1   1  406.83    6.48
  -2  -1   2  115.28    1.99
  -2   1   3  281.10    4.59
   2  -1   4  316.42    5.07
   2  -1   5   57.51    1.32
  -2  -1   5   57.86    1.78
   2   1   5   57.66    1.30
   2  -1   5   58.79    1.32
   2   1   5   56.73    1.29
   2  -1   6  156.04    2.74
   2   1   6  160.36    2.70
  -2  -1   6  172.87    3.54
   2  -1   6  174.78    3.82
   2  -1   7   25.56    1.56
  -2  -1   7   27.19    1.40
   2  -1   8   62.50    2.41
  -2  -1   8   59.25    2.14
   2  -1   9  201.57    4.97
  -2  -1   9  196.77    4.61
  -2  -1  10  124.56    3.72
   2  -1  10  129.91    4.04
   2  -1  10  132.55    2.80
  -2   1  10  130.20    2.77
  -2  -1  10  127.58    2.78
  -2  -1  11  233.79    5.72
   2  -1  11  240.30    4.55
  -2  -1  11  240.63    4.53
   2  -1  11  237.43    6.13
  -2  -1  12   72.52    2.15
   2  -1  12   74.62    2.20
   2  -1  12   73.93    3.36
  -2  -1  12   78.00    3.15
  -2  -1  13  532.99    9.02
   2  -1  13  530.48    9.04
   2   1  14  209.95    4.69
  -2   1  14  202.61    4.44
   2  -1  14  207.39    4.59
  -2  -1  14  199.88    4.36
  -2  -1  14  195.18    4.33
   2   1  15  344.39    6.77
   2  -1  15  346.47    6.69
  -2  -1  15  336.63    6.43
  -2   1  15  323.85    6.49
  -2  -1  15  333.46    6.43
  -2   1  16  160.26    3.96
   2   1  16  160.36    4.14
   2  -1  16  158.30    4.21
   2   1  16  150.70    3.98
   2   1  17  290.51    6.08
  -2   1  17  287.86    5.83
   2  -1  17  293.85    6.13
   2   1  17  279.83    5.86
   2   1  18  140.82    3.76
  -2   1  18  138.43    3.48
   2  -1  18  141.57    3.74
  -2  -1  18  134.59    3.43
   2   1  18  144.36    3.93
   2   1  18  139.39    3.50
   2   1  19  264.16    5.37
  -2  -1  19  253.02    4.89
   2  -1  19  267.38    5.27
  -2   1  19  252.92    5.00
   2   1  19  258.96    5.03
   2  -1  20  127.91    2.94
  -2   1  20  129.02    2.96
   2   1  20  127.50    3.08
   2   1  20  127.81    2.84
  -2   1  20  124.87    2.80
  -2   1  21  231.29    4.08
   2   1  21  256.34    4.34
   2  -2 -20  278.60    4.88
  -2  -2 -20  286.34    4.90
  -2   2 -20  280.50    4.90
   2   2 -20  282.40    4.90
  -2  -2 -20  258.22    4.99
   2  -2 -20  255.97    4.86
   2  -2 -19   14.00    1.17
   2   2 -19   12.26    1.16
   2  -2 -19   14.40    1.14
   2  -2 -19   15.85    1.28
  -2   2 -19   15.66    1.44
   2   2 -18   56.49    2.17
   2  -2 -18   57.74    2.16
  -2   2 -18   60.64    2.40
   2  -2 -18   61.33    2.23
   2   2 -18   63.36    2.38
   2  -2 -17  201.13    4.51
   2  -2 -17  190.33    4.20
   2   2 -17  200.00    4.59
   2  -2 -17  199.88    4.47
  -2   2 -17  197.76    4.59
  -2  -2 -17  190.16    4.50
  -2   2 -16  343.86    6.79
   2   2 -16  356.51    6.79
   2  -2 -16  343.33    6.62
   2  -2 -15   39.64    1.85
  -2   2 -15   38.91    2.00
   2   2 -15   41.48    2.10
   2   2 -14  164.73    6.13
  -2  -2 -14  170.66    6.12
  -2   2 -14  163.76    5.72
   2   2 -14  172.06    6.19
   2  -2 -14  174.81    4.00
  -2   2 -14  175.87    4.12
   2   2 -14  174.20    4.13
  -2   2 -13  103.64    4.22
   2   2 -13  100.96    4.55
  -2  -2 -13  103.70    4.46
  -2   2 -13  103.07    2.88
   2   2 -13  101.10    2.86
  -2   2 -13  106.99    4.28
   2   2 -13   99.37    4.54
  -2   2 -12  440.86    9.68
   2   2 -12  422.16   10.08
   2   2 -12  451.43   10.33
  -2   2 -12  446.26    9.75
   2   2 -11   41.15    2.71
  -2   2 -11   40.91    2.42
   2   2 -11   39.59    2.65
  -2   2 -11   44.83    2.57
   2   2 -10  213.15    5.83
  -2   2 -10  211.38    5.41
  -2   2 -10  204.53    5.41
   2   2 -10  204.95    5.76
  -2   2  -9    7.23    1.18
   2   2  -9    7.18    1.36
   2   2  -9    7.30    1.44
  -2   2  -9    5.86    1.22
  -2   2  -8  388.49    7.58
   2   2  -8  386.78    8.05
  -2   2  -8  404.18    7.85
   2   2  -8  401.26    8.14
   2  -2  -7    5.97    0.51
  -2   2  -7    8.17    1.07
   2   2  -7    7.92    1.24
   2  -2  -7    8.38    0.57
   2   2  -7    8.26    1.33
  -2   2  -7    8.10    1.16
   2  -2  -6  272.15    4.76
   2   2  -6  278.40    5.92
  -2   2  -6  291.09    5.47
   2   2  -6  298.74    5.95
  -2   2  -5   16.03    1.08
   2   2  -5   16.66    1.27
  -2   2  -4  261.69    4.72
   2   2  -4  267.93    5.27
  -2   2  -3   92.15    2.09
   2   2  -2  262.84    4.88
   2   2  -1   95.94    2.39
   2  -2   0   21.37    0.81
   2   2   0   21.12    0.82
  -2  -2   0   25.69    1.00
   2   2   0   24.88    1.20
   2   2   1  103.65    2.13
   2  -2   1  107.33    2.13
   2   2   1  103.26    2.58
   2   2   2  257.33    4.63
   2  -2   2  262.98    4.64
  -2  -2   2  269.46    4.60
  -2  -2   3   91.72    2.09
   2  -2   3   90.60    2.48
   2   2   4  274.80    5.33
  -2   2   4  268.32    4.96
  -2   2   5   16.91    1.12
   2  -2   6  295.47    5.86
   2  -2   6  281.64    4.92
   2  -2   7    5.97    0.57
   2  -2   7    6.86    0.59
   2  -2   7    6.01    1.19
  -2  -2   7    8.12    1.11
  -2  -2   8  383.32    7.53
   2  -2   8  393.81    7.83
   2  -2   9    6.17    1.35
  -2  -2   9    6.39    1.15
   2  -2  10  199.89    5.50
  -2  -2  10  200.77    5.15
   2  -2  10  210.12    3.99
   2  -2  11   43.07    2.65
  -2  -2  11   40.87    2.36
  -2  -2  11   42.83    1.59
   2  -2  11   42.37    1.62
   2  -2  12  419.51    9.69
  -2  -2  12  432.38    9.33
  -2  -2  12  439.81    7.63
   2  -2  12  447.43    7.66
  -2   2  13  104.79    2.91
   2   2  13  103.71    3.05
   2  -2  13  105.96    2.82
  -2  -2  13  106.03    2.83
  -2  -2  13   94.17    3.89
   2  -2  13   96.68    4.21
  -2   2  14  188.27    4.25
   2   2  14  193.80    4.46
   2  -2  14  192.93    4.43
   2  -2  14  173.52    4.10
  -2  -2  14  171.56    4.11
   2   2  15   44.68    2.24
  -2   2  15   43.79    2.05
   2  -2  15   47.59    2.22
  -2  -2  15   41.65    1.95
   2  -2  15   40.89    1.98
   2  -2  16  362.36    7.03
   2   2  16  354.20    6.87
   2  -2  16  354.96    6.97
  -2   2  16  356.20    6.87
   2   2  16  353.57    7.06
  -2  -2  16  349.06    6.78
   2  -2  17  203.59    4.68
   2  -2  17  210.63    4.71
   2   2  17  207.40    4.57
   2   2  17  202.51    4.80
  -2   2  17  204.90    4.61
   2  -2  18   66.57    2.38
   2  -2  18   63.98    2.28
   2   2  18   60.22    2.16
  -2   2  18   64.18    2.32
   2   2  18   68.09    2.58
  -2   2  19   13.42    1.14
  -2  -2  19   16.78    1.26
   2  -2  19   14.36    1.21
   2   2  19   12.92    1.11
   2   2  19   18.74    1.61
   2  -2  19   17.80    1.38
  -2  -2  20  275.72    4.87
  -2   2  20  266.30    4.78
   2   2  20  277.48    4.82
   2  -2  20  279.73    4.91
  -2   2  20  258.43    4.98
   2   2  20  266.55    5.08
   2   2  21  132.96    2.64
  -2   2  21  128.56    2.50
   2  -3 -20   30.08    1.19
  -2  -3 -20   30.70    1.30
   2   3 -19   73.45    2.06
   2  -3 -19   73.59    2.07
  -2   3 -19   79.48    2.14
  -2  -3 -19   75.63    2.09
   2  -3 -19   72.37    2.13
  -2  -3 -19   71.18    2.25
   2  -3 -18   56.26    1.97
   2   3 -18   57.63    1.99
   2  -3 -18   57.62    1.95
   2  -3 -18   60.90    2.11
   2  -3 -18   54.76    1.99
   2  -3 -17  141.04    3.45
   2   3 -17  143.16    3.48
   2  -3 -17  137.01    3.41
  -2   3 -17  140.06    3.64
   2   3 -17  136.55    3.65
   2  -3 -17  140.93    3.49
   2  -3 -16   78.33    2.60
  -2   3 -16   79.84    2.75
   2   3 -16   79.63    2.77
   2  -3 -15  174.74    4.08
   2   3 -15  169.70    4.23
  -2   3 -15  172.62    4.23
  -2  -3 -14   13.30    2.20
   2   3 -14   12.25    2.18
  -2   3 -14   12.40    1.98
   2   3 -14   11.29    2.06
   2  -3 -14   14.51    1.44
   2   3 -14   12.93    1.48
  -2   3 -14   14.48    1.43
  -2   3 -13  303.16    5.90
   2   3 -13  300.52    5.91
  -2   3 -13  284.70    7.77
   2  -3 -13  304.67    8.37
   2   3 -13  281.22    8.23
  -2   3 -13  286.18    7.87
   2   3 -13  295.52    8.37
  -2   3 -12   77.30    3.54
   2   3 -12   78.48    3.93
   2  -3 -12   81.60    3.94
   2   3 -12   78.84    3.91
  -2   3 -12   83.57    3.73
  -2   3 -11  192.88    5.57
   2   3 -11  195.70    6.13
  -2   3 -11  200.61    5.83
   2   3 -11  198.93    6.12
   2   3 -10   40.45    2.66
  -2   3 -10   46.99    2.45
   2   3 -10   44.48    2.75
  -2   3 -10   43.58    2.55
  -2   3  -9  207.09    5.26
   2   3  -9  204.29    5.66
   2   3  -9  201.40    5.69
  -2   3  -9  213.31    5.56
  -2   3  -8  112.86    3.44
   2   3  -8  113.82    3.83
  -2   3  -8  112.82    3.73
   2   3  -8  107.37    3.87
  -2   3  -7  342.27    6.84
   2   3  -7  339.35    7.33
   2   3  -7  345.18    7.43
  -2   3  -6   65.26    2.32
   2   3  -6   71.58    2.71
   2   3  -5  528.55    9.60
  -2   3  -5  525.76    9.02
   2   3  -4   23.31    1.58
   2   3  -4   22.64    1.39
  -2   3  -4   25.61    1.29
   2   3  -3  245.24    4.85
  -2   3  -2  247.10    3.80
   2   3  -2  271.38    4.94
   2  -3  -1  163.66    2.93
   2   3  -1  164.32    2.89
   2   3  -1  171.35    3.67
   2  -3  -1  164.29    2.96
   2   3  -1  169.83    2.94
   2   3   0   65.07    1.46
  -2  -3   0   68.43    2.02
   2  -3   0   68.55    2.30
   2   3   0   67.18    2.10
   2  -3   1  170.61    2.93
   2   3   1  162.01    2.94
   2  -3   1  160.22    3.80
  -2  -3   2  268.05    5.14
   2  -3   2  281.08    5.50
   2   3   2  271.61    4.70
   2  -3   2  280.85    4.72
   2  -3   3  265.20    5.24
  -2  -3   3  249.84    4.81
   2   3   3  257.41    5.26
   2   3   3  240.19    4.55
   2  -3   3  244.02    4.59
   2   3   4   23.05    1.61
  -2  -3   4   24.80    1.30
   2  -3   4   24.14    1.56
   2   3   5  543.33    9.77
  -2   3   5  530.65    9.33
  -2   3   6   66.81    2.37
   2  -3   7  345.85    7.20
   2  -3   8  118.39    3.76
  -2  -3   8  108.68    3.50
  -2  -3   9  205.99    5.34
   2  -3   9  211.50    5.58
   2  -3  10   41.91    2.54
  -2  -3  10   41.11    2.40
   2  -3  11  192.50    3.98
  -2  -3  11  198.39    5.56
   2  -3  11  189.11    5.71
  -2  -3  12   80.66    2.42
   2  -3  12   80.61    2.41
  -2  -3  12   74.43    3.42
   2  -3  12   77.84    3.70
   2  -3  13  296.24    8.04
   2  -3  13  295.27    5.78
  -2  -3  13  295.66    5.82
   2  -3  13  308.36    5.91
  -2   3  13  310.03    5.99
  -2  -3  14   11.70    1.39
   2  -3  14   12.64    1.37
   2  -3  14   14.15    2.09
  -2  -3  14   12.49    1.88
   2   3  14   13.52    1.51
  -2   3  14   12.87    1.52
   2  -3  14   14.53    1.49
   2   3  15  180.03    4.15
   2  -3  15  177.41    4.25
   2   3  15  182.46    4.44
  -2   3  15  176.25    4.25
  -2  -3  15  167.42    4.08
   2  -3  15  174.50    4.12
   2  -3  15  177.49    4.19
   2  -3  16   83.38    2.74
   2   3  16   80.36    2.59
  -2   3  16   83.72    2.73
   2   3  16   80.95    2.87
   2  -3  16   81.38    2.70
  -2  -3  16   78.99    2.62
   2  -3  16   81.84    2.64
   2  -3  17  145.73    3.61
   2   3  17  146.55    3.51
   2  -3  17  140.79    3.52
   2   3  17  146.78    3.88
  -2   3  17  143.93    3.67
  -2  -3  17  138.56    3.54
   2  -3  18   60.39    2.09
   2  -3  18   62.06    2.04
  -2   3  18   60.87    2.22
   2   3  18   65.81    2.40
   2  -3  18   61.14    2.12
   2   3  18   57.61    1.99
  -2  -3  18   61.62    2.13
  -2   3  18   57.69    2.01
   2  -3  19   75.82    2.13
  -2   3  19   74.87    2.02
  -2  -3  19   74.90    2.11
   2   3  19   73.91    2.02
  -2   3  19   71.20    2.18
   2   3  19   73.36    2.33
  -2  -3  20   32.09    1.32
  -2   3  20   32.39    1.43
   2   3  20   31.86    1.46
  -2   3  21   59.81    1.50
   2   3  21   64.17    1.59
   2  -4 -19   36.14    1.31
  -2  -4 -19   38.11    1.53
   2  -4 -19   36.37    1.41
  -2  -4 -18   79.85    2.11
   2  -4 -18   77.73    2.07
   2   4 -18   75.53    2.06
   2  -4 -18   65.06    2.08
  -2  -4 -18   71.09    2.30
   2  -4 -18   67.26    2.13
   2  -4 -18   66.39    2.09
   2   4 -17  127.85    3.03
   2  -4 -17  129.11    3.04
   2  -4 -17  127.14    3.20
  -2  -4 -17  122.32    2.92
  -2  -4 -17  124.76    3.33
   2  -4 -17  127.00    3.18
   2  -4 -17  126.51    3.18
   2  -4 -16  158.58    3.57
   2   4 -16  154.72    3.57
  -2  -4 -16  148.75    3.50
   2  -4 -16  150.60    3.73
   2  -4 -16  145.80    3.69
   2  -4 -15   82.01    2.54
   2   4 -15   82.49    2.54
   2  -4 -15   86.01    2.79
  -2   4 -15   86.15    2.78
   2  -4 -15   86.71    2.74
   2   4 -14  116.61    3.37
  -2   4 -14  118.77    3.33
   2   4 -13   49.30    3.43
  -2   4 -13   49.41    3.23
   2   4 -13   50.87    2.18
  -2   4 -13   54.71    2.18
   2   4 -13   46.16    3.31
   2  -4 -13   50.02    3.35
   2   4 -13   46.77    3.04
  -2   4 -12  346.67    8.78
   2   4 -12  340.80    9.05
  -2   4 -12  343.05    6.56
   2   4 -12  350.47    6.60
   2   4 -12  332.70    8.97
   2   4 -12  328.93    8.34
   2   4 -11  214.23    6.51
   2   4 -11  216.77    6.07
  -2   4 -11  206.54    6.02
  -2   4 -11  205.84    6.26
   2   4 -11  206.96    6.54
   2   4 -10  276.41    6.98
   2   4 -10  275.59    7.48
  -2   4 -10  278.40    6.91
  -2   4 -10  294.35    7.41
   2   4 -10  289.19    7.62
  -2   4  -9  227.38    5.82
   2   4  -9  227.05    5.82
   2   4  -9  223.87    6.30
   2   4  -9  233.32    6.41
  -2   4  -9  224.77    6.14
  -2   4  -8  477.38    9.43
   2   4  -8  477.46    9.44
   2   4  -8  485.24   10.07
   2   4  -8  482.21   10.10
   2   4  -7  323.76    6.82
   2   4  -7  312.22    7.25
  -2   4  -7  322.42    6.80
   2   4  -6  742.64   12.75
   2   4  -5  471.62    8.33
  -2   4  -5  434.13    7.35
   2   4  -4  881.79   13.95
  -2   4  -4  838.68   12.82
   2   4  -3  394.56    7.23
   2   4  -2  544.07    8.22
   2  -4  -2  512.16    8.24
   2   4  -2  575.77    9.41
   2  -4  -2  535.53    8.28
   2   4  -2  542.77    8.26
   2  -4  -2  597.73   10.25
  -2  -4  -1  193.61    4.36
   2  -4  -1  189.31    4.73
   2   4  -1  183.41    4.18
  -2  -4   0  644.12   11.01
   2  -4   0  672.45   11.52
   2   4   0  651.86   11.03
  -2  -4   1  190.73    4.35
   2  -4   1  188.02    4.46
  -2  -4   2  593.71    9.97
   2  -4   2  595.02   10.30
   2  -4   3  394.67    7.63
  -2  -4   3  398.21    7.31
   2  -4   3  390.86    6.47
   2   4   3  377.01    6.43
   2  -4   4  944.90   14.44
   2   4   4  906.26   14.37
   2   4   4  943.71   15.63
  -2  -4   4  924.89   15.00
   2  -4   4  905.03   15.49
   2  -4   5  465.39    8.31
   2   4   5  460.09    8.24
  -2   4   5  472.15    8.91
   2   4   5  488.63    9.29
  -2  -4   5  476.43    8.59
   2  -4   5  481.95    9.10
   2   4   6  749.34   13.55
  -2   4   6  760.25   13.13
  -2   4   7  324.94    6.98
  -2  -4   8  474.16    9.65
   2  -4   8  479.29    9.84
  -2  -4   9  221.55    5.92
   2  -4   9  232.21    6.19
  -2  -4  10  274.86    6.98
   2  -4  10  273.76    7.18
   2  -4  11  204.46    6.22
  -2  -4  11  206.38    6.03
  -2  -4  12  332.37    8.38
   2  -4  12  325.86    8.59
   2  -4  12  343.62    6.40
  -2   4  12  352.17    6.66
   2  -4  13   51.07    3.38
   2   4  13   47.34    3.22
   2  -4  13   51.97    2.02
   2   4  13   48.00    1.89
   2  -4  13   48.30    3.19
  -2  -4  13   45.53    2.97
  -2  -4  13   51.12    2.07
   2  -4  13   50.32    2.05
  -2   4  13   54.29    2.28
   2   4  14  121.24    3.08
   2  -4  14  127.11    3.27
  -2  -4  14  120.70    3.30
   2  -4  14  123.90    3.28
  -2   4  14  113.59    3.38
   2   4  15   88.01    2.59
   2  -4  15   86.07    2.67
  -2  -4  15   84.48    2.76
   2  -4  15   90.52    2.75
   2   4  15   91.28    3.00
  -2   4  15   91.30    2.93
   2  -4  16  164.64    3.78
   2   4  16  164.78    3.63
   2  -4  16  152.76    3.77
  -2  -4  16  156.67    3.81
   2   4  16  158.82    4.06
  -2   4  16  158.03    3.94
  -2   4  17  137.74    3.48
  -2  -4  17  132.32    3.35
   2   4  17  139.54    3.61
  -2   4  17  129.48    3.08
   2   4  17  131.09    3.08
   2  -4  17  136.78    3.26
   2  -4  17  135.00    3.25
  -2   4  18   69.05    2.25
   2   4  18   67.07    2.38
   2  -4  18   70.50    2.09
  -2  -4  18   73.69    2.10
   2  -4  18   74.19    2.11
  -2   4  18   72.28    1.97
   2   4  18   72.56    1.98
   2   4  19   40.94    1.67
  -2   4  19   39.46    1.54
  -2  -4  19   40.36    1.59
   2   4  19   35.46    1.69
  -2  -4  20   70.12    1.73
  -2   4  20   68.74    1.88
  -2  -5 -20   86.36    1.83
  -2  -5 -19   66.82    1.84
  -2  -5 -19   68.75    1.85
   2  -5 -19   65.67    1.68
  -2  -5 -18   68.50    2.10
   2  -5 -18   69.21    1.93
   2  -5 -18   66.42    1.90
   2  -5 -18   68.35    2.00
  -2  -5 -18   61.45    1.73
   2  -5 -17   63.97    2.04
  -2  -5 -17   63.90    2.21
   2  -5 -17   65.05    2.07
  -2  -5 -17   58.10    1.93
   2  -5 -17   62.83    2.15
  -2  -5 -16  247.18    5.17
   2  -5 -16  241.92    5.00
   2  -5 -16  251.32    5.13
   2  -5 -15  120.66    3.24
   2   5 -15  119.58    2.86
   2  -5 -15  127.41    3.40
   2   5 -14  178.07    3.74
   2  -5 -14  174.49    4.13
   2   5 -13  145.65    3.25
   2  -5 -13  141.06    3.61
   2   5 -12  205.62    6.83
  -2   5 -12  199.44    6.44
   2  -5 -12  202.56    4.44
  -2   5 -11  241.56    7.07
   2   5 -11  236.41    7.23
   2  -5 -11  238.99    4.91
   2   5 -10  223.80    6.78
  -2   5 -10  231.45    6.64
   2   5 -10  209.16    5.87
   2  -5 -10  220.87    4.58
   2   5  -9  166.94    5.57
  -2   5  -9  167.27    5.41
   2   5  -9  169.45    4.91
   2  -5  -9  167.24    3.70
   2   5  -8  229.71    6.46
   2   5  -8  229.93    5.74
   2  -5  -8  232.97    4.56
  -2  -5  -8  235.34    4.63
   2   5  -7  437.50    8.74
  -2  -5  -7  457.20    7.57
   2  -5  -7  430.88    7.47
   2   5  -6  422.37    8.30
  -2  -5  -6  431.62    7.26
   2   5  -5  456.79    8.58
   2   5  -4  353.73    6.99
   2  -5  -4  363.78    8.13
   2   5  -3  849.98   14.37
   2  -5  -3  925.80   15.71
   2   5  -2   57.01    2.24
   2  -5  -2   57.90    2.78
  -2  -5  -2   60.45    2.58
   2   5  -1  858.16   14.37
  -2  -5  -1  861.78   14.80
   2  -5   0   43.92    2.42
   2  -5   0   42.26    2.41
  -2  -5   0   44.25    2.17
  -2  -5   1  899.77   15.16
   2  -5   1  869.85   15.34
  -2  -5   2   57.90    2.50
   2  -5   2   56.67    2.65
  -2  -5   3  854.83   14.65
   2  -5   3  867.30   15.01
   2  -5   4  334.91    5.88
   2   5   4  365.30    7.74
  -2  -5   4  354.29    7.18
   2  -5   4  354.70    7.61
   2  -5   5  503.82    8.30
  -2  -5   5  469.15    9.17
   2  -5   5  468.18    9.61
   2   5   5  473.89    9.78
  -2   5   5  477.89    9.51
   2  -5   6  458.07    8.14
  -2   5   6  463.09    9.20
   2   5   6  473.93    9.61
  -2  -5   6  438.20    7.47
   2  -5   6  445.81    7.46
   2  -5   7  454.53    8.55
   2   5   7  464.75    9.85
  -2   5   7  454.68    9.42
   2  -5   8  235.21    5.53
  -2   5   8  232.69    6.07
   2  -5   9  169.12    5.43
  -2  -5   9  167.26    5.28
   2  -5   9  170.79    4.77
   2  -5  10  213.68    6.53
  -2  -5  10  223.75    6.37
   2  -5  10  216.93    5.82
   2  -5  11  241.69    7.16
  -2  -5  11  237.66    6.97
   2  -5  11  241.83    4.72
  -2   5  11  263.01    5.41
   2   5  11  269.26    5.45
  -2   5  11  261.01    5.34
   2   5  11  258.34    5.33
   2  -5  12  200.81    6.52
  -2  -5  12  198.87    6.33
   2   5  12  212.45    4.78
  -2   5  12  212.64    4.72
  -2   5  12  212.32    4.79
   2  -5  12  205.86    4.19
  -2   5  13  156.21    3.93
   2  -5  13  150.91    3.71
   2  -5  13  153.37    3.44
   2  -5  13  151.01    3.71
  -2   5  14  182.86    4.41
  -2  -5  14  184.45    4.27
   2  -5  14  182.95    4.20
   2  -5  14  187.02    3.96
   2  -5  14  189.37    4.25
  -2   5  15  130.53    3.52
  -2  -5  15  122.01    3.32
   2  -5  15  125.06    3.29
   2  -5  15  127.82    3.04
   2  -5  15  130.91    3.33
  -2   5  16  259.31    5.33
   2  -5  16  250.93    5.12
  -2  -5  16  254.16    5.19
  -2  -5  16  259.99    4.86
   2  -5  16  255.62    4.84
   2  -5  16  261.73    5.13
   2   5  17   63.60    2.34
  -2   5  17   64.71    2.26
  -2  -5  17   67.33    2.26
   2  -5  17   67.42    2.12
  -2  -5  17   67.83    2.18
   2  -5  17   65.47    2.13
   2   5  18   72.27    2.24
  -2   5  18   69.04    2.13
  -2  -5  18   72.13    2.14
   2   5  19   73.53    2.03
  -2  -5  19   69.10    1.89
   2   5  19   71.57    1.99
  -2   5  19   71.46    1.88
   2   5  20   80.76    1.80
  -2   5  20   82.81    1.86
  -2  -5  20   78.88    1.70
   2  -6 -19  115.06    2.29
  -2  -6 -19  131.24    2.48
   2  -6 -18  203.06    3.87
  -2  -6 -18  215.48    3.92
  -2  -6 -18  213.27    3.96
   2  -6 -17   95.79    2.56
  -2  -6 -17   97.43    2.41
   2  -6 -17   98.81    2.44
  -2  -6 -17  102.96    2.62
   2  -6 -17   93.63    2.36
   2  -6 -16   35.35    1.74
   2  -6 -16   36.42    1.62
  -2  -6 -16   34.87    1.68
   2  -6 -15  310.56    6.07
   2  -6 -15  306.55    5.89
   2  -6 -14  234.83    4.93
   2  -6 -13  231.60    4.95
   2  -6 -12   94.06    2.81
  -2   6 -11   86.38    4.20
   2   6 -11   88.12    4.39
   2  -6 -11   90.63    2.75
  -2   6 -10  323.46    8.44
   2   6 -10  309.81    8.54
   2  -6 -10  307.10    5.98
  -2  -6 -10  310.35    6.10
   2   6  -9   40.06    2.96
   2  -6  -9   40.09    1.74
  -2  -6  -9   43.55    1.86
  -2  -6  -8   16.46    1.30
   2  -6  -8   14.83    1.22
   2  -6  -7  109.15    4.57
   2  -6  -7  113.13    2.85
  -2  -6  -7  111.67    2.90
  -2  -6  -6  221.16    4.41
   2  -6  -6  211.62    4.34
   2  -6  -5  152.12    5.12
  -2  -6  -5  145.27    3.26
   2  -6  -5  140.73    3.22
   2  -6  -4   18.37    2.11
  -2  -6  -4   20.88    1.98
  -2  -6  -4   20.52    1.22
   2  -6  -4   20.96    1.27
  -2  -6  -3  200.13    5.47
   2  -6  -3  203.98    5.87
   2   6  -3  186.94    4.65
  -2  -6  -3  200.74    4.00
   2  -6  -3  201.88    4.01
  -2  -6  -2  192.08    5.22
   2  -6  -2  185.52    5.60
  -2  -6  -1   92.94    3.43
   2  -6  -1   97.36    3.91
   2  -6  -1   95.39    3.85
  -2  -6   0    7.25    1.55
   2  -6   0    6.88    1.66
  -2  -6   1  104.74    3.78
   2  -6   1   91.27    3.72
   2  -6   2  185.97    5.45
  -2  -6   2  188.70    5.24
  -2  -6   3  198.74    5.31
   2  -6   3  195.38    5.59
  -2  -6   3  197.91    3.98
   2  -6   3  197.32    3.91
  -2  -6   4   20.74    1.78
   2  -6   4   20.63    1.98
   2   6   4   21.36    2.04
   2  -6   4   24.48    1.24
  -2  -6   4   20.51    1.25
  -2  -6   5  147.49    4.46
   2  -6   5  148.17    4.77
  -2  -6   5  151.41    3.27
   2  -6   5  140.38    3.21
  -2   6   5  151.10    4.68
   2   6   5  147.22    4.89
   2   6   6  231.52    6.41
  -2  -6   6  221.61    4.43
   2  -6   6  224.26    4.42
  -2   6   6  223.08    6.08
  -2   6   7  118.70    4.31
   2   6   7  120.33    4.58
  -2   6   8   15.15    1.82
  -2  -6   9   42.14    2.80
  -2  -6  10  314.71    8.31
   2  -6  10  314.43    8.49
  -2   6  10  330.65    6.37
   2   6  10  330.16    6.39
   2  -6  10  316.03    6.10
   2   6  10  312.56    6.28
  -2   6  10  317.66    6.27
  -2  -6  11   92.61    4.28
   2   6  11   97.78    2.95
  -2   6  11   99.45    3.03
   2  -6  11   93.82    2.81
  -2   6  11   99.19    3.07
   2   6  11   98.05    3.01
  -2   6  12  102.30    3.11
   2   6  12  102.52    3.16
  -2   6  12  106.44    3.16
   2   6  12  105.15    3.18
  -2  -6  12  101.90    2.99
   2  -6  12  101.41    2.93
   2   6  13  246.08    5.30
  -2   6  13  246.65    5.30
   2  -6  13  246.75    5.08
   2  -6  13  239.25    5.06
  -2   6  14  233.58    5.16
   2  -6  14  241.25    4.95
   2  -6  14  239.27    4.97
  -2  -6  14  244.49    5.06
  -2   6  15  312.76    6.15
   2  -6  15  316.76    5.98
  -2  -6  15  316.01    6.07
   2  -6  15  313.75    5.97
  -2   6  16   38.39    1.87
   2  -6  16   38.56    1.69
  -2  -6  16   37.68    1.72
   2  -6  16   37.64    1.66
  -2   6  17  100.54    2.68
   2  -6  17  105.53    2.57
  -2  -6  17  104.78    2.68
  -2  -6  17  105.61    2.64
   2  -6  17  107.95    2.62
   2   6  18  216.67    4.16
  -2  -6  18  226.28    4.13
  -2   6  18  211.61    4.10
  -2  -6  19  142.08    2.62
  -2   6  19  136.70    2.57
  -2  -7 -18   87.68    1.91
   2  -7 -18   85.87    1.92
  -2  -7 -17   59.94    1.78
  -2  -7 -17   58.64    1.72
   2  -7 -17   63.61    1.88
   2  -7 -16    7.23    0.92
  -2  -7 -16    7.02    0.99
   2  -7 -16    7.69    1.17
   2  -7 -15   63.45    2.08
   2  -7 -15   68.83    2.34
   2  -7 -14  136.11    3.35
   2  -7 -13   29.47    1.67
   2  -7 -12   30.83    1.71
   2  -7 -11   36.30    1.83
   2  -7 -10   72.20    2.47
  -2  -7 -10   72.59    2.54
   2  -7 -10   69.78    4.08
  -2   7 -10   70.72    3.86
   2   7 -10   68.92    3.98
  -2  -7  -9   25.89    1.61
   2  -7  -9   20.10    1.44
   2  -7  -9   21.00    2.53
   2  -7  -8   28.99    1.65
  -2  -7  -8   28.24    1.71
   2  -7  -8   29.81    2.77
  -2  -7  -8   31.13    2.71
  -2  -7  -7    3.86    1.56
   2  -7  -7    4.31    1.63
  -2  -7  -7    4.96    1.14
   2  -7  -7    4.26    1.03
  -2  -7  -6   35.83    1.69
   2  -7  -6   37.13    1.71
   2  -7  -6   35.84    2.81
  -2  -7  -6   38.82    2.69
  -2  -7  -5   16.95    1.97
   2  -7  -5   14.21    2.09
  -2  -7  -5   14.87    1.25
   2  -7  -5   15.12    1.26
   2  -7  -4   14.81    2.07
  -2  -7  -4   14.82    1.84
  -2  -7  -4   14.12    1.24
   2  -7  -4   15.24    1.25
  -2  -7  -3    5.92    1.52
   2  -7  -3    7.38    1.71
   2  -7  -3    7.25    1.09
   2  -7  -3    5.55    1.00
  -2  -7  -3    8.86    1.12
  -2  -7  -2   51.72    2.88
   2  -7  -2   49.71    3.18
   2  -7  -2   51.85    1.91
  -2  -7  -2   49.91    1.91
  -2  -7  -2   50.71    1.93
   2  -7  -2   53.62    1.93
  -2  -7  -1   38.02    2.71
   2  -7  -1   39.37    2.88
  -2  -7  -1   35.77    1.68
  -2  -7  -1   40.35    1.71
   2  -7  -1   37.21    1.66
   2  -7  -1   37.19    1.65
  -2  -7   0   67.22    3.46
   2  -7   0   67.40    3.59
   2  -7   0   72.50    2.26
  -2  -7   0   68.89    2.19
   2  -7   0   65.76    2.18
  -2  -7   0   67.25    2.24
   2  -7   1   39.84    2.82
  -2  -7   1   36.68    2.61
   2  -7   1   40.68    1.71
  -2  -7   1   40.89    1.71
  -2  -7   1   39.91    1.74
   2  -7   2   52.58    3.16
  -2  -7   2   52.74    2.95
   2  -7   2   52.59    1.93
  -2  -7   2   55.70    2.00
   2   7   3    6.63    1.67
   2  -7   3    6.64    1.64
  -2  -7   3    6.64    1.53
  -2  -7   3    7.64    1.09
   2  -7   3    6.21    0.99
   2   7   4   12.29    1.92
  -2  -7   4   16.09    1.85
   2  -7   4   13.93    1.98
   2  -7   4   16.08    1.24
  -2  -7   4   14.10    1.24
   2   7   5   14.23    2.00
  -2   7   5   15.47    1.98
   2  -7   5   16.60    2.05
  -2  -7   5   13.91    1.75
   2  -7   5   15.85    1.24
  -2  -7   5   16.12    1.29
  -2   7   6   37.73    2.68
  -2  -7   6   38.54    1.72
   2   7   6   36.97    2.77
   2  -7   6   37.79    1.70
   2   7   7    5.88    1.69
  -2   7   7    3.39    1.45
   2  -7   7    3.35    1.60
  -2   7   8   27.70    2.39
  -2  -7   8   31.19    1.62
   2  -7   8   29.62    1.66
   2   7   8   26.91    1.72
  -2   7   8   26.96    1.77
   2  -7   8   29.86    2.67
  -2  -7   9   23.11    1.54
   2  -7   9   21.18    1.55
   2   7   9   22.65    1.65
   2   7   9   23.75    1.71
  -2   7   9   20.93    1.65
  -2  -7   9   20.02    2.37
  -2  -7  10   81.62    2.60
   2  -7  10   76.26    2.53
  -2   7  10   75.54    2.71
   2   7  10   76.48    2.67
  -2   7  10   75.87    2.72
   2   7  10   82.17    2.76
  -2  -7  10   73.60    3.93
  -2  -7  11   39.44    1.94
   2   7  11   39.24    2.07
  -2   7  11   39.54    2.05
   2  -7  11   39.45    1.91
   2   7  11   41.95    2.09
  -2   7  11   40.11    2.07
  -2  -7  12   30.00    1.81
   2  -7  12   32.97    1.76
   2   7  12   33.15    1.95
  -2   7  12   33.93    1.94
   2   7  12   30.74    1.95
  -2   7  12   34.63    2.04
  -2  -7  13   35.13    1.88
   2  -7  13   31.11    1.69
   2  -7  13   34.40    1.79
  -2   7  13   35.88    1.98
   2   7  13   36.11    1.98
   2  -7  14  144.25    3.45
  -2  -7  14  143.62    3.54
   2   7  14  145.94    3.62
   2  -7  14  145.37    3.50
  -2   7  14  145.63    3.65
   2  -7  15   70.04    2.16
  -2  -7  15   70.53    2.25
   2   7  15   70.87    2.39
   2  -7  15   71.03    2.22
  -2   7  15   70.09    2.36
   2  -7  16    6.82    1.02
   2  -7  16    6.79    0.97
  -2  -7  16    6.77    0.99
  -2   7  16    6.60    1.14
  -2  -7  17   63.51    1.82
  -2   7  17   65.66    1.92
   2  -7  17   67.03    1.78
  -2  -7  17   62.22    1.85
  -2  -7  18   90.02    2.00
  -2   7  18   86.86    2.01
  -2  -8 -17   38.19    1.21
   2  -8 -17   41.69    1.31
  -2  -8 -16  155.20    3.22
   2  -8 -16  159.69    3.32
  -2  -8 -16  165.54    3.26
   2  -8 -15   12.03    1.02
   2  -8 -15   14.08    1.28
   2  -8 -14  182.80    3.82
   2  -8 -13   78.08    2.37
   2  -8 -12  166.88    3.83
   2  -8 -11   88.77    2.70
   2  -8 -10  152.87    3.76
  -2  -8 -10  152.70    3.84
   2  -8  -9   17.48    1.50
  -2  -8  -9   17.88    1.51
   2  -8  -8  109.38    4.99
   2   8  -8  106.33    4.96
  -2  -8  -8  110.50    4.82
   2  -8  -8  114.53    3.16
  -2  -8  -8  116.18    3.19
  -2  -8  -7   72.79    3.83
   2  -8  -7   64.27    3.84
   2  -8  -7   71.92    2.46
  -2  -8  -7   74.97    2.48
   2  -8  -6  187.87    6.64
  -2  -8  -6  193.23    6.28
   2  -8  -6  198.49    6.70
  -2  -8  -6  195.73    4.38
   2  -8  -6  197.01    4.38
   2  -8  -5   48.37    3.46
   2  -8  -5   46.34    3.24
  -2  -8  -5   47.26    3.07
   2  -8  -5   48.39    2.05
  -2  -8  -5   46.89    2.00
   2  -8  -5   49.05    1.96
   2  -8  -4   77.15    4.09
  -2  -8  -4   71.85    3.64
   2  -8  -4   72.22    2.39
  -2  -8  -4   76.88    2.50
   2  -8  -4   77.37    2.49
  -2  -8  -3   96.05    4.14
  -2  -8  -3  100.06    4.53
  -2  -8  -3  100.14    2.86
   2  -8  -3   98.06    2.87
   2  -8  -3   98.01    2.81
  -2  -8  -3   95.76    2.84
  -2  -8  -2  266.76    7.73
   2  -8  -2  272.61    8.05
   2  -8  -2  281.60    5.57
   2  -8  -2  269.59    5.46
  -2  -8  -2  275.31    5.52
  -2  -8  -2  272.10    5.53
  -2  -8  -1   27.34    2.54
   2  -8  -1   25.15    2.61
   2  -8  -1   24.76    1.59
  -2  -8  -1   24.29    1.57
  -2  -8  -1   24.11    1.62
   2  -8  -1   26.31    1.56
   2  -8   0   46.40    3.34
  -2  -8   0   50.34    3.26
   2  -8   0   51.00    2.08
  -2  -8   0   51.93    2.12
  -2  -8   0   53.55    2.10
  -2  -8   1   22.72    2.40
   2  -8   1   24.99    2.55
  -2  -8   1   25.50    1.66
   2  -8   1   24.25    1.57
   2  -8   2  265.49    7.84
  -2  -8   2  263.34    7.49
   2  -8   2  277.94    5.54
  -2  -8   2  281.98    5.61
   2   8   3   94.57    4.40
  -2  -8   3   98.45    4.28
   2  -8   3   98.34    4.49
   2  -8   3  103.88    2.91
  -2  -8   3  103.91    2.95
  -2   8   4   79.98    3.95
   2   8   4   73.43    3.94
  -2  -8   4   76.03    3.73
   2  -8   4   80.62    4.06
   2  -8   4   79.46    2.52
  -2  -8   4   78.90    2.58
   2   8   5   50.54    2.08
  -2   8   5   53.23    2.09
  -2  -8   5   46.27    2.91
   2  -8   5   48.69    3.21
  -2   8   5   51.92    3.25
   2   8   5   47.37    3.23
   2  -8   5   52.70    2.07
  -2  -8   5   51.83    2.05
   2  -8   5   47.16    2.01
  -2  -8   5   51.54    2.12
   2   8   6  208.01    4.57
  -2   8   6  207.00    4.57
   2   8   6  211.49    6.74
   2  -8   6  198.73    4.50
  -2  -8   6  202.83    4.52
  -2   8   6  196.55    6.38
  -2  -8   6  205.22    4.47
   2  -8   6  207.57    4.54
  -2   8   7   78.69    2.59
  -2   8   7   71.88    3.78
   2   8   7   73.02    4.03
  -2   8   7   84.78    2.85
   2   8   7   86.65    2.79
   2   8   7   76.14    2.25
   2  -8   7   78.39    2.63
  -2  -8   7   79.24    2.53
   2  -8   7   74.42    4.04
  -2   8   8  105.47    4.60
  -2   8   8  129.91    3.53
   2   8   8  129.43    3.49
   2  -8   8  121.28    3.27
  -2  -8   8  127.21    3.27
   2  -8   8  112.82    4.96
   2   8   8  113.64    2.78
   2   8   9   18.69    1.58
  -2  -8   9   18.97    1.51
   2  -8   9   18.92    1.52
  -2   8   9   21.32    1.80
   2   8   9   17.29    1.64
  -2  -8  10  168.17    3.97
   2  -8  10  167.82    3.97
   2   8  10  168.88    4.08
  -2   8  10  167.12    4.15
   2   8  10  165.83    4.16
  -2   8  10  168.68    4.24
   2  -8  11   96.60    2.80
  -2  -8  11   89.41    2.81
   2   8  11   91.93    2.93
  -2   8  11   93.79    2.97
   2   8  11   93.99    3.03
  -2   8  11   97.95    3.03
  -2  -8  12  175.87    4.08
   2  -8  12  178.75    4.01
   2   8  12  178.69    4.15
  -2   8  12  172.69    4.21
   2   8  12  176.38    4.25
  -2   8  12  179.27    4.27
   2  -8  13   84.72    2.45
   2  -8  13   83.25    2.49
  -2  -8  13   80.99    2.56
   2   8  13   80.83    2.59
  -2   8  13   79.34    2.64
  -2  -8  14  187.78    4.05
   2  -8  14  192.49    3.99
   2   8  14  196.45    4.16
  -2   8  14  190.18    4.17
   2  -8  14  193.24    4.02
  -2  -8  14  191.10    4.06
  -2  -8  15   13.20    1.10
   2  -8  15   13.11    1.04
   2   8  15   13.90    1.25
   2  -8  15   15.23    1.15
  -2   8  15   15.62    1.28
  -2  -8  16  169.34    3.32
   2  -8  16  164.21    3.23
   2   8  16  162.82    3.35
   2  -8  16  166.50    3.23
  -2   8  16  160.93    3.34
  -2   8  17   41.72    1.32
   2   8  17   43.70    1.34
   2  -9 -16   43.94    1.33
  -2  -9 -16   44.56    1.26
  -2  -9 -15  178.94    3.43
  -2  -9 -15  178.88    3.39
   2  -9 -14  142.55    2.96
  -2  -9 -14  138.89    3.03
   2  -9 -13  260.36    4.85
   2  -9 -13  253.46    4.70
   2  -9 -12   88.45    2.39
   2  -9 -12   90.29    2.52
   2  -9 -11  277.59    5.36
   2  -9 -11  282.03    5.46
   2  -9 -10   94.25    2.68
  -2  -9 -10   93.29    2.84
   2  -9 -10   94.62    2.76
   2  -9  -9  376.03    7.00
   2  -9  -9  371.62    6.90
  -2  -9  -9  381.33    7.11
   2  -9  -8  121.33    3.27
   2  -9  -8  119.38    3.20
  -2  -9  -8  123.40    3.36
   2   9  -7  527.52    8.72
   2  -9  -7  522.72    9.22
  -2  -9  -7  524.48    9.23
   2  -9  -7  517.61    9.12
   2   9  -6  221.54    4.46
   2  -9  -6  217.28    4.78
  -2  -9  -6  214.84    4.80
   2  -9  -6  217.81    4.74
  -2  -9  -5  634.55   13.80
  -2  -9  -5  633.55   14.27
   2  -9  -5  669.25   11.22
   2  -9  -5  666.70   11.13
  -2  -9  -5  660.66   11.19
  -2  -9  -4  351.01    9.39
   2  -9  -4  344.82    6.66
  -2  -9  -4  338.39    6.64
   2  -9  -4  340.59    6.58
  -2  -9  -3  725.99   15.40
   2  -9  -3  699.30   15.57
  -2  -9  -3  737.92   12.27
   2  -9  -3  738.19   12.28
   2  -9  -3  738.48   12.22
  -2  -9  -3  727.40   12.27
  -2  -9  -2  297.43    5.87
   2  -9  -2  275.67    8.45
  -2  -9  -2  278.22    8.27
   2  -9  -2  292.07    5.89
  -2  -9  -2  286.86    5.88
  -2  -9  -2  282.54    5.89
   2  -9  -2  294.14    5.95
  -2  -9  -1  822.27   13.11
   2  -9  -1  814.06   13.23
   2  -9  -1  770.93   16.54
  -2  -9  -1  737.54   16.00
  -2  -9  -1  789.96   13.17
   2  -9  -1  790.18   13.12
  -2  -9  -1  777.33   13.13
   2  -9   0  140.56    3.64
  -2  -9   0  135.81    3.50
   2  -9   0  122.72    5.43
  -2  -9   0  116.26    5.09
   2  -9   0  131.45    3.48
  -2  -9   0  126.08    3.55
  -2  -9   1  718.14   15.76
   2  -9   1  741.05   16.31
  -2  -9   1  796.66   13.20
   2  -9   1  795.83   13.10
  -2  -9   1  809.97   13.08
   2  -9   1  809.59   13.22
   2   9   1  785.78   13.06
   2  -9   2  280.76    8.45
  -2  -9   2  269.39    7.98
  -2  -9   2  292.31    6.00
   2  -9   2  294.93    5.92
   2  -9   2  297.28    5.99
  -2  -9   2  294.53    5.86
  -2   9   2  285.25    5.89
   2   9   2  284.84    5.87
   2  -9   3  711.26   15.60
  -2  -9   3  750.42   12.52
   2  -9   3  746.74   12.42
  -2  -9   3  754.27   12.35
   2   9   3  742.60   12.40
  -2   9   3  746.62   12.43
  -2   9   4  352.24    6.79
   2   9   4  347.81    6.75
  -2  -9   4  344.14    8.96
   2  -9   4  342.63    9.43
  -2  -9   4  351.19    6.69
   2   9   4  339.35    9.29
  -2   9   4  335.67    9.14
   2  -9   4  352.27    6.81
  -2  -9   4  357.37    6.88
   2   9   5  691.96   11.61
  -2   9   5  691.87   11.63
   2   9   5  653.51   14.60
  -2  -9   5  703.42   11.68
   2  -9   5  671.05   11.58
  -2  -9   5  687.25   11.49
  -2   9   5  665.55   14.44
  -2  -9   6  232.47    5.06
  -2   9   6  219.10    7.05
  -2   9   6  238.21    5.07
   2   9   6  237.57    5.22
   2   9   6  226.13    4.65
  -2  -9   6  225.02    4.92
   2   9   7  566.28    9.87
  -2   9   7  570.23    9.97
   2   9   7  549.04    9.22
   2  -9   7  539.69    9.69
  -2  -9   7  549.59    9.60
   2   9   8  132.21    3.67
  -2   9   8  133.98    3.68
   2   9   8  121.36    2.90
   2  -9   8  131.63    3.45
  -2  -9   8  130.03    3.43
   2   9   8  131.53    3.47
   2   9   9  399.17    7.47
  -2   9   9  390.83    7.50
  -2  -9   9  383.85    7.22
   2  -9   9  392.98    7.26
   2   9   9  386.59    7.28
  -2   9  10  101.56    3.10
   2   9  10  100.43    3.06
  -2   9  10  101.84    3.08
   2  -9  10   99.31    2.88
  -2  -9  10  100.81    2.87
   2   9  10  103.25    2.96
  -2   9  11  315.93    6.16
   2   9  11  307.47    6.10
  -2   9  11  309.21    6.11
   2   9  11  308.75    6.01
   2  -9  11  308.41    5.94
  -2  -9  11  310.14    5.92
  -2   9  12   91.18    2.80
   2   9  12   92.46    2.70
  -2  -9  12   92.72    2.64
   2  -9  12   97.28    2.67
  -2   9  12   92.06    2.76
   2  -9  12   94.32    2.56
  -2   9  13  279.88    5.33
   2  -9  13  274.47    5.17
   2   9  13  270.07    5.22
  -2  -9  13  280.12    5.22
   2  -9  13  280.71    5.14
  -2   9  14  151.63    3.31
   2  -9  14  150.90    3.19
  -2  -9  14  149.92    3.23
   2   9  14  151.39    3.26
   2  -9  14  153.25    3.14
   2   9  15  191.26    3.58
  -2  -9  15  181.79    3.55
  -2   9  15  187.41    3.63
   2  -9  15  191.44    3.50
  -2   9  16   40.79    1.26
   2   9  16   43.75    1.24
   2 -10 -15  118.06    2.20
  -2 -10 -15  116.40    2.21
   2 -10 -14  236.93    4.15
   2 -10 -13  192.94    3.66
  -2 -10 -13  185.69    3.58
   2 -10 -13  184.39    3.49
   2 -10 -12  459.13    7.66
  -2 -10 -12  472.96    7.76
  -2 -10 -11  121.34    2.92
   2 -10 -11  118.58    2.73
   2 -10 -11  117.72    2.84
  -2 -10 -10  375.16    6.71
   2 -10 -10  372.08    6.61
  -2 -10 -10  370.56    6.67
   2 -10 -10  357.66    6.45
  -2 -10  -9  330.56    6.17
   2 -10  -9  322.27    6.07
  -2 -10  -9  326.43    6.16
   2 -10  -9  315.72    5.93
   2 -10  -8  515.33    8.94
  -2 -10  -8  520.97    9.02
   2 -10  -8  513.30    8.82
   2 -10  -7  222.95    4.78
  -2 -10  -7  225.77    4.84
   2 -10  -7  218.46    4.63
   2  10  -7  222.78    4.31
   2 -10  -6  503.02    8.94
  -2 -10  -6  512.52    9.00
   2 -10  -6  494.50    8.82
   2  10  -6  516.99    8.55
   2 -10  -5  231.62    4.96
  -2 -10  -5  236.16    5.09
   2 -10  -5  234.15    5.03
   2  10  -5  238.18    4.73
  -2 -10  -4  778.45   12.72
   2 -10  -4  752.05   12.59
   2 -10  -4  763.17   12.70
   2  10  -4  759.23   12.33
  -2 -10  -3  340.39    6.61
   2 -10  -3  338.54    6.55
  -2 -10  -3  328.36    6.59
  -2 -10  -2  494.93    8.97
   2 -10  -2  503.50    8.94
  -2 -10  -1  355.58    6.76
  -2 -10  -1  353.31    6.88
   2 -10  -1  346.56    6.77
   2  10  -1  339.77    6.73
   2 -10   0  938.10   15.09
  -2 -10   0  939.80   14.93
  -2 -10   0  913.82   15.07
   2 -10   0  929.35   15.01
   2  10   0  896.86   14.91
  -2  10   0  905.21   14.97
  -2 -10   1  351.06    6.74
   2 -10   1  356.74    6.92
  -2 -10   1  353.45    6.87
   2 -10   1  346.40    6.80
   2  10   1  345.56    6.77
  -2  10   1  339.04    6.79
   2 -10   2  521.25    9.15
  -2 -10   2  505.97    8.96
  -2 -10   2  495.66    9.09
   2 -10   2  501.20    9.03
  -2  10   2  490.60    9.02
   2  10   2  510.35    9.05
  -2 -10   3  341.98    6.71
   2 -10   3  357.41    6.90
   2 -10   3  353.60    6.81
  -2 -10   3  358.06    6.89
   2  10   3  346.70    6.80
  -2  10   3  343.80    6.79
  -2 -10   4  762.31   12.78
  -2 -10   4  769.95   12.97
   2 -10   4  789.74   12.93
  -2  10   4  784.21   12.95
   2  10   4  779.28   12.91
  -2 -10   5  242.86    5.24
   2  10   5  242.59    5.17
  -2  10   5  242.50    5.21
  -2 -10   5  235.24    5.05
   2  10   5  245.12    4.88
  -2  10   6  530.33    9.28
   2  10   6  520.96    9.37
  -2  10   6  528.34    9.48
   2  10   6  529.45    8.85
  -2 -10   6  519.02    9.14
  -2  10   7  240.04    5.21
   2  10   7  236.23    5.09
   2  10   7  225.65    4.48
  -2 -10   7  232.52    4.89
   2  10   7  232.29    4.89
   2  10   8  547.35    9.35
  -2  10   8  534.88    9.40
   2  10   8  512.60    8.53
   2  10   8  528.22    9.11
   2 -10   8  521.53    9.11
  -2 -10   8  528.63    9.11
   2  10   9  334.90    6.48
  -2  10   9  346.34    6.59
   2  10   9  342.00    6.35
   2 -10   9  330.25    6.31
  -2 -10   9  338.00    6.32
   2  10  10  390.64    7.09
  -2  10  10  396.07    7.17
  -2 -10  10  384.09    6.95
   2  10  10  386.85    6.96
   2 -10  10  387.64    6.97
   2  10  11  123.37    3.11
  -2  10  11  127.32    3.16
  -2  10  11  123.49    3.11
  -2 -10  11  128.35    3.05
   2 -10  11  126.08    3.02
   2  10  11  123.23    3.01
  -2 -10  12  477.72    8.03
  -2  10  12  486.33    8.15
   2  10  12  488.30    8.04
   2 -10  12  488.02    8.04
   2 -10  12  487.85    7.93
   2 -10  13  201.58    3.74
  -2 -10  13  193.62    3.76
   2  10  13  195.22    3.73
  -2  10  13  203.03    3.87
   2 -10  13  195.88    3.62
  -2  10  14  243.19    4.20
   2  10  14  235.24    4.10
  -2 -10  14  233.39    4.13
   2 -10  14  240.26    4.08
   2 -10  15  105.31    1.93
  -2  10  15  109.47    2.08
  -2 -10  15  106.98    2.05
   2  10  15  109.90    1.99
   2 -11 -13  215.25    3.68
  -2 -11 -13  249.13    3.85
   2 -11 -12  143.13    2.69
   2 -11 -11  349.88    5.94
  -2 -11 -11  381.94    6.12
  -2 -11 -10  226.29    4.30
  -2 -11 -10  226.30    4.27
  -2 -11  -9  459.73    7.61
   2 -11  -9  434.47    7.37
  -2 -11  -9  450.70    7.62
   2 -11  -8  254.47    4.85
  -2 -11  -8  266.28    5.05
  -2 -11  -8  263.86    5.04
  -2 -11  -7  485.35    8.30
   2 -11  -7  475.58    8.09
   2 -11  -6  286.22    5.49
  -2 -11  -6  289.47    5.65
   2  11  -6  299.49    5.26
   2 -11  -5  483.03    8.51
   2  11  -5  508.13    8.31
   2 -11  -4  207.91    4.43
   2  11  -4  205.55    4.19
   2 -11  -3  608.19   10.30
   2  11  -3  616.27   10.09
   2  11  -3  611.71   10.34
  -2 -11  -2  211.96    4.66
   2 -11  -2  209.41    4.56
   2  11  -2  213.88    4.36
  -2  11  -2  204.27    4.62
   2  11  -2  210.58    4.58
  -2 -11  -1  614.55   10.38
   2 -11  -1  603.82   10.26
   2  11  -1  604.84   10.05
   2  11  -1  607.72   10.27
  -2  11  -1  592.78   10.32
   2 -11   0  309.81    5.96
  -2 -11   0  303.36    6.02
   2  11   0  300.19    5.70
   2  11   0  297.53    5.89
  -2  11   0  293.77    5.93
   2 -11   1  615.05   10.43
  -2 -11   1  604.04   10.23
   2 -11   1  609.91   10.34
  -2 -11   1  620.36   10.42
  -2  11   1  587.82   10.31
   2  11   1  594.97   10.27
   2 -11   2  215.34    4.68
  -2 -11   2  217.80    4.75
  -2 -11   2  212.94    4.60
   2 -11   2  213.31    4.71
   2  11   2  208.58    4.39
   2  11   2  212.50    4.66
  -2  11   2  215.56    4.68
   2 -11   3  630.10   10.67
  -2 -11   3  653.20   10.75
  -2 -11   3  622.47   10.55
   2 -11   3  616.20   10.69
   2  11   3  634.59   10.40
  -2  11   3  627.89   10.67
   2  11   3  635.18   10.66
  -2 -11   4  213.77    4.61
   2  11   4  208.90    4.58
  -2  11   4  210.80    4.58
   2 -11   4  213.79    4.66
  -2 -11   4  207.84    4.48
   2  11   4  209.78    4.29
  -2  11   5  499.95    8.65
   2  11   5  503.12    8.75
  -2  11   5  492.73    8.82
   2  11   5  510.82    8.31
   2 -11   5  468.45    8.60
  -2 -11   5  483.43    8.54
   2  11   6  289.86    5.80
  -2  11   6  300.33    5.93
   2  11   6  300.87    5.35
   2  11   6  285.05    5.53
  -2 -11   6  299.49    5.68
  -2  11   7  501.07    8.71
   2  11   7  491.92    8.60
  -2  11   7  506.22    8.05
   2  11   7  502.13    8.06
   2  11   7  482.43    8.35
  -2 -11   7  484.43    8.45
   2  11   8  260.06    4.97
  -2 -11   8  264.14    5.04
  -2  11   8  264.90    5.25
   2  11   8  263.80    5.18
  -2 -11   9  452.16    7.60
   2 -11   9  455.66    7.65
   2  11   9  440.86    7.51
   2  11   9  448.90    7.70
  -2  11   9  451.70    7.78
   2  11  10  216.95    4.16
   2 -11  10  231.32    4.29
  -2 -11  10  224.31    4.25
   2  11  10  223.83    4.33
  -2  11  10  223.93    4.37
   2 -11  11  384.49    6.37
  -2 -11  11  383.37    6.38
   2  11  11  379.99    6.27
  -2 -11  12  150.77    2.92
   2  11  12  154.06    2.84
   2 -11  12  154.78    2.92
  -2  11  13  247.83    4.09
   2 -11  13  235.46    3.99
   2  12  -9  110.47    2.20
  -2 -12  -9  104.32    2.26
   2  12  -8  328.23    5.48
  -2 -12  -8  326.71    5.57
   2  12  -7  157.88    3.12
  -2  12  -7  161.01    3.26
   2 -12  -7  145.36    2.98
  -2 -12  -7  150.32    3.17
   2  12  -6  418.59    7.06
  -2  12  -6  430.67    7.21
  -2  12  -6  425.33    6.75
   2 -12  -6  419.53    6.98
  -2  12  -5  184.38    3.79
  -2  12  -5  182.39    3.43
   2  12  -5  182.82    3.43
   2 -12  -5  176.33    3.57
   2  12  -4  331.25    5.98
  -2  12  -4  339.32    6.12
   2  12  -4  349.73    5.82
  -2  12  -4  341.13    5.81
   2 -12  -4  326.69    5.90
   2  12  -3  140.32    3.27
  -2  12  -3  145.04    3.36
   2  12  -3  151.26    3.12
   2 -12  -3  144.56    3.21
  -2  12  -2  734.97   11.80
   2  12  -2  717.57   11.69
   2  12  -2  753.53   11.57
   2 -12  -2  726.82   11.67
  -2  12  -1  295.81    5.69
   2  12  -1  299.79    5.63
   2  12  -1  311.72    5.50
   2 -12  -1  308.05    5.62
  -2 -12  -1  307.55    5.72
  -2  12   0  440.83    7.67
   2  12   0  436.40    7.62
   2  12   0  445.33    7.44
   2 -12   0  439.16    7.59
  -2 -12   0  447.08    7.67
  -2  12   1  303.46    5.71
   2  12   1  308.76    5.72
   2 -12   1  306.02    5.68
  -2 -12   1  311.34    5.76
   2  12   2  725.87   11.82
  -2  12   2  721.35   11.86
   2  12   2  748.17   11.67
   2  12   3  148.64    3.44
   2  12   3  148.77    3.37
  -2  12   3  152.17    3.41
   2  12   3  148.59    3.17
  -2 -12   3  151.98    3.40
   2 -12   4  330.80    5.98
   2  12   4  314.69    5.63
  -2 -12   4  319.94    5.81
   2  12   4  320.38    5.93
  -2  12   4  327.69    6.07
   2 -12   5  176.90    3.77
  -2 -12   5  178.62    3.66
   2  12   5  181.94    3.46
  -2  12   5  185.22    3.46
  -2  12   5  184.85    3.90
   2  12   5  177.15    3.76
  -2 -12   6  426.33    7.11
   2  12   6  433.56    6.84
  -2  12   6  430.57    6.82
  -2  12   6  406.81    7.25
   2  12   6  414.66    7.18
  -2 -12   7  158.83    3.18
  -2  12   7  151.56    3.21
   2  12   7  154.32    3.23
  -2  12   7  151.76    3.29
  -2  12   8  314.83    5.37
  -2 -12   8  311.05    5.32
   2  12   8  301.40    5.33
  -2  12   8  314.93    5.45
  -2  12   9  105.28    2.30
  -2 -12   9  107.56    2.29
   2  12   9  105.30    2.29
  -2  12   9  107.98    2.38
  -2 -12  10  335.28    5.38
   2 -12  10  334.52    5.40
  -2 -12  11  113.93    2.07
  -2  13  -7   65.67    1.49
   2  13  -6   37.79    1.09
  -2  13  -6   44.35    1.25
   2  13  -5   82.22    1.81
  -2  13  -5   84.10    1.93
   2  13  -4   44.71    1.34
  -2  13  -4   44.77    1.40
  -2  13  -3   59.07    1.49
   2  13  -3   62.33    1.51
  -2  13  -3   61.69    1.69
   2  13  -3   60.32    1.62
  -2  13  -2   74.30    1.92
   2  13  -2   72.90    1.86
   2  13  -2   75.58    1.77
  -2  13  -2   76.65    1.78
   2 -13  -2   76.31    1.80
   2  13  -1   98.27    2.26
  -2  13  -1   97.70    2.32
   2  13  -1  105.35    2.20
  -2  13  -1  100.91    2.19
   2  13   0   45.46    1.45
  -2  13   0   47.71    1.52
  -2 -13   0   45.26    1.45
   2  13   0   47.25    1.37
  -2  13   0   46.95    1.37
  -2  13   1  102.02    2.28
   2  13   1   91.06    2.20
  -2  13   2   72.19    1.99
   2  13   2   69.01    1.85
  -2  13   2   78.17    1.80
   2  13   2   79.46    1.80
   2  13   3   55.70    1.58
  -2  13   3   53.54    1.67
   2  13   3   60.52    1.48
  -2  13   3   57.90    1.47
  -2  13   4   42.37    1.33
   2  13   4   40.39    1.33
  -2  13   4   43.36    1.44
  -2  13   5   74.82    1.76
   2  13   5   75.68    1.75
  -2  13   5   76.47    1.87
  -2  13   6   37.70    1.12
  -2  13   6   39.44    1.24
   2  13   6   37.85    1.12
  -2  13   7   59.67    1.33
  -2  13   7   60.26    1.42
  -2  13   8   29.43    0.79
  -3   0 -20    0.94    1.00
   3   0 -20    0.66    0.75
   3   0 -19    2.47    1.08
  -3   0 -19    1.77    1.18
   3   0 -19    0.02    0.95
  -3   0 -18    2.03    1.29
   3   0 -18    0.81    1.24
   3   0 -18    2.31    1.18
  -3   0 -17    0.86    1.33
   3   0 -17    2.78    1.27
   3   0 -17    1.15    1.16
   3   0 -16    0.32    1.22
  -3   0 -16    0.62    1.26
   3   0 -15    0.38    1.58
  -3   0 -15    0.81    1.46
   3   0 -15    0.92    1.16
  -3   0 -15    1.10    1.22
  -3   0 -14    0.97    1.49
   3   0 -14    0.27    1.69
   3   0 -14    1.08    1.04
  -3   0 -14    0.52    1.07
   3   0 -13    0.71    1.48
  -3   0 -13    1.54    1.34
   3   0 -12    0.90    1.28
  -3   0 -12    0.70    1.19
   3   0 -11    0.54    1.29
  -3   0 -11    1.12    1.13
  -3   0 -10    1.05    1.05
  -3   0  -9    0.91    0.77
   3   0  -9    0.49    1.11
  -3   0  -8    0.94    0.76
   3   0  -8    1.11    1.03
  -3   0  -7    0.32    0.67
   3   0  -7   -0.03    0.99
  -3   0  -6    0.66    0.57
   3   0  -6    1.24    0.98
  -3   0  -5    0.55    0.53
   3   0  -5    0.52    0.76
  -3   0  -4    0.57    0.45
   3   0  -4    0.73    0.75
  -3   0  -3    0.72    0.35
   3   0  -3    1.06    0.71
   3   0  -3    0.26    0.49
   3   0  -3    1.49    0.64
  -3   0  -2    0.59    0.22
   3   0  -2    0.26    0.53
   3   0  -2    0.95    0.47
   3   0  -2    0.54    0.50
   3   0  -2    0.17    0.59
   3   0  -2    0.52    0.51
   3   0  -1    0.30    0.33
   3   0  -1    0.15    0.42
   3   0  -1    0.54    0.48
   3   0  -1    0.25    0.52
   3   0  -1    0.06    0.62
   3   0   0    0.58    0.61
   3   0   0    0.07    0.46
   3   0   0    0.50    0.61
   3   0   0    0.37    0.47
   3   0   0    0.10    0.59
   3   0   1    0.39    0.45
   3   0   1    0.74    0.67
   3   0   1    0.55    0.50
   3   0   1    0.40    0.70
   3   0   2    0.13    0.51
   3   0   2    0.55    0.80
   3   0   2    0.42    0.47
   3   0   2    0.54    0.46
   3   0   2    0.31    0.50
   3   0   3   -0.31    0.94
   3   0   3    0.59    0.47
  -3   0   3    0.96    0.37
  -3   0   4    0.53    0.43
  -3   0   5    0.37    0.49
  -3   0   6    0.74    0.55
   3   0   6    1.21    0.84
   3   0   7    0.45    0.92
  -3   0   7    0.56    0.66
   3   0   8    0.80    0.95
  -3   0   8    0.40    0.69
   3   0   9    1.70    1.06
  -3   0   9    1.37    0.78
  -3   0  10    0.86    0.67
   3   0  10    1.15    0.71
  -3   0  11    0.12    0.75
   3   0  11    0.32    0.73
  -3   0  12    0.79    0.82
  -3   0  13    1.22    0.95
   3   0  13    1.03    1.09
   3   0  14    1.10    1.22
  -3   0  14    1.95    1.06
   3   0  15    1.64    1.39
  -3   0  15    0.25    1.08
   3   0  15    0.10    1.32
  -3   0  16    0.59    1.15
   3   0  16    0.70    1.47
   3   0  16    0.54    1.30
   3   0  17    0.20    1.52
   3   0  17    0.44    1.27
   3   0  18    0.49    1.54
   3   0  18    1.54    1.15
   3   0  19    1.32    1.32
  -3   0  19   -0.45    1.06
   3   0  19   -0.33    0.97
  -3   0  20   -0.04    0.79
   3   0  20    0.52    1.07
   3   0  20    0.48    0.78
  -3   0  20    0.54    0.78
   3   0  21    0.81    0.69
  -3  -1 -21   47.18    1.45
   3   1 -20   87.51    2.19
   3  -1 -20   88.04    2.19
  -3  -1 -20   84.52    2.33
  -3   1 -20   82.19    2.34
   3  -1 -20   79.61    2.12
   3  -1 -19   28.13    1.45
   3   1 -19   28.34    1.50
  -3  -1 -19   28.78    1.67
  -3   1 -19   29.76    1.72
   3  -1 -19   27.63    1.54
   3   1 -19   26.90    1.57
   3  -1 -18  164.49    3.89
   3   1 -18  164.62    3.89
   3   1 -18  165.97    3.95
  -3   1 -18  167.66    4.06
  -3  -1 -18  166.84    4.01
   3  -1 -18  162.34    3.87
   3   1 -17   34.56    1.89
   3  -1 -17   33.41    1.94
   3  -1 -17   30.88    1.79
   3   1 -17   33.34    1.91
  -3  -1 -17   32.28    1.94
  -3   1 -17   33.45    1.99
   3   1 -16  201.85    4.59
  -3   1 -16  195.59    4.56
   3  -1 -16  189.71    4.41
  -3  -1 -16  195.26    4.56
   3  -1 -16  188.86    4.26
  -3   1 -15  262.84    5.53
   3   1 -15  271.05    5.55
   3  -1 -15  268.36    5.46
  -3  -1 -15  262.56    7.79
   3  -1 -15  259.23    5.34
  -3   1 -14  224.56    4.81
   3  -1 -14  224.76    4.76
   3   1 -14  227.92    4.85
  -3  -1 -14  208.32    6.73
   3   1 -14  225.48    7.28
  -3   1 -14  209.73    6.51
   3  -1 -14  232.92    4.76
  -3   1 -13   41.14    2.75
   3   1 -13   47.96    3.22
  -3  -1 -13   45.93    2.94
  -3   1 -13   42.04    1.79
  -3  -1 -12  178.27    5.47
  -3   1 -12  164.87    5.09
   3   1 -12  172.37    5.63
  -3   1 -12  158.76    4.86
   3   1 -12  163.58    5.54
  -3   1 -11  167.85    4.86
   3   1 -11  170.75    5.39
  -3   1 -11  172.18    4.77
   3   1 -11  172.57    5.39
  -3   1 -10  174.47    4.69
   3   1 -10  179.89    5.22
  -3   1 -10  177.01    4.61
   3   1 -10  177.78    5.19
   3   1  -9   11.72    1.47
   3  -1  -9   12.60    1.54
  -3   1  -9   12.67    1.31
   3   1  -9   14.17    1.65
  -3   1  -9   15.07    1.31
  -3   1  -8  457.81    8.42
   3  -1  -8  446.48    8.83
   3   1  -8  449.43    8.95
  -3   1  -8  466.99    8.36
   3  -1  -7 1669.55   25.63
  -3   1  -7 1667.66   25.16
   3   1  -7 1651.56   25.79
  -3   1  -7 1655.93   25.13
   3   1  -6 1419.80   21.39
   3   1  -6 1425.40   21.42
  -3   1  -6 1571.20   22.21
  -3   1  -6 1557.98   22.17
   3   1  -5  193.01    3.48
   3   1  -5  193.36    3.45
  -3   1  -5  195.61    3.83
  -3   1  -5  192.32    3.72
   3  -1  -5  196.11    3.45
   3   1  -4  821.92   12.64
   3  -1  -4  842.84   12.61
   3  -1  -4  851.29   12.63
   3  -1  -3  475.97    7.56
  -3   1  -3  476.17    7.35
   3   1  -2 5008.63   69.46
   3   1  -2 5115.21   69.17
   3   1  -1   39.53    1.35
   3  -1  -1   36.60    1.31
   3   1  -1   42.18    1.10
   3  -1  -1   40.34    1.32
   3  -1  -1   37.52    1.16
   3  -1  -1   39.46    1.18
   3  -1   0   38.24    1.29
   3  -1   0   40.03    1.27
   3   1   0   36.87    1.28
   3  -1   0   33.42    1.29
   3   1   0   35.64    1.24
   3   1   0   37.07    1.29
   3  -1   0   35.84    1.32
   3  -1   0   40.65    1.21
   3  -1   0   36.81    1.06
   3   1   0   39.68    1.11
   3   1   1   39.14    1.26
   3  -1   1   40.01    1.25
   3  -1   1   43.15    1.29
   3  -1   1   44.14    1.13
   3  -1   1   40.78    1.38
   3   1   1   37.72    1.41
   3   1   2 5200.12   73.54
   3  -1   2 5074.18   73.18
   3  -1   2 5248.41   73.19
   3   1   3  506.76    8.35
   3  -1   3  484.36    8.32
   3  -1   3  490.77    7.75
  -3   1   3  482.63    7.45
   3  -1   3  510.06    7.99
   3  -1   4  841.01   12.32
   3  -1   4  842.47   12.31
   3  -1   5  186.18    3.43
  -3  -1   5  189.16    3.70
   3   1   5  186.15    3.39
   3  -1   5  194.51    3.43
   3   1   5  193.92    3.41
   3   1   6 1434.38   20.32
  -3  -1   6 1497.15   21.05
   3  -1   7 1640.32   25.30
  -3  -1   7 1641.82   24.73
  -3  -1   8  455.04    8.18
   3  -1   8  464.12    8.76
  -3  -1   9   12.78    1.20
   3  -1   9   13.00    1.47
   3  -1  10  175.06    4.95
  -3  -1  10  177.28    4.49
  -3  -1  10  181.41    3.54
   3  -1  10  181.41    3.55
  -3   1  10  183.29    3.53
  -3  -1  11  161.22    4.48
  -3  -1  11  166.09    3.48
   3  -1  11  173.37    3.53
   3  -1  11  169.89    5.12
  -3  -1  12  169.99    3.63
   3  -1  12  171.15    3.72
  -3  -1  12  165.34    4.74
  -3  -1  13   44.96    1.81
   3  -1  13   47.09    1.83
  -3  -1  14  229.20    4.88
   3   1  14  242.95    5.22
  -3  -1  14  236.13    4.84
   3  -1  14  244.44    5.20
  -3   1  14  237.64    4.93
   3   1  15  283.33    5.86
   3  -1  15  265.36    5.89
  -3   1  15  268.96    5.47
  -3  -1  15  264.81    5.39
   3  -1  15  276.30    5.80
   3   1  15  274.39    5.83
  -3  -1  15  271.80    5.52
   3   1  16  203.61    4.83
  -3   1  16  198.29    4.47
   3   1  16  203.59    4.76
   3  -1  16  203.61    4.93
   3   1  17   29.02    1.98
  -3   1  17   31.13    1.79
   3  -1  17   26.64    1.99
   3   1  18  173.67    4.33
   3  -1  18  172.36    4.20
  -3  -1  18  161.60    3.75
   3   1  18  171.71    3.95
   3  -1  19   30.14    1.74
   3   1  19   28.76    1.85
   3   1  19   26.37    1.46
  -3   1  20   79.93    2.17
   3   1  20   80.84    2.38
   3  -1  20   80.30    2.27
   3   1  20   86.17    2.15
  -3   1  20   86.66    2.15
  -3   1  21   34.62    1.04
   3   1  21   45.91    1.41
  -3  -2 -21   82.15    1.88
  -3  -2 -20   51.71    1.78
  -3  -2 -20   52.74    1.76
  -3  -2 -20   56.64    1.65
   3  -2 -20   53.70    1.61
  -3   2 -20   53.96    1.63
   3   2 -20   57.00    1.65
   3  -2 -19  262.12    4.98
  -3  -2 -19  260.38    5.17
  -3   2 -19  264.15    5.24
   3  -2 -19  265.77    4.99
   3   2 -19  266.16    5.01
   3  -2 -18   10.85    1.29
   3   2 -18   12.35    1.41
  -3  -2 -18   12.26    1.42
  -3   2 -18   11.46    1.43
   3   2 -18   10.96    1.26
   3  -2 -18   10.11    1.24
   3  -2 -18   10.31    1.17
   3  -2 -17  412.73    7.54
  -3   2 -17  416.05    7.75
   3   2 -17  418.82    7.71
  -3  -2 -17  407.36    7.67
   3  -2 -17  413.61    7.59
   3   2 -17  408.62    7.60
   3  -2 -17  410.18    7.42
   3   2 -16  154.59    3.91
   3  -2 -16  148.41    3.73
  -3   2 -16  149.38    3.90
   3   2 -16  160.89    3.98
   3  -2 -16  161.53    3.98
   3  -2 -16  147.93    3.73
   3  -2 -15  405.96    7.47
   3   2 -15  405.40    7.61
  -3   2 -15  406.78    7.59
   3  -2 -15  398.19    7.42
   3  -2 -14  121.86    5.26
  -3  -2 -14  128.22    5.15
   3   2 -14  139.24    5.60
   3  -2 -14  127.98    3.35
  -3   2 -14  128.15    3.42
   3   2 -14  127.00    3.42
  -3  -2 -13  511.25   11.48
  -3   2 -13  473.95   10.78
   3   2 -13  515.50   11.84
   3  -2 -13  508.80   11.71
   3   2 -13  530.78   11.90
   3  -2 -13  512.54    8.86
  -3   2 -13  509.61    8.86
   3   2 -13  512.78    8.89
  -3   2 -12   49.62    2.77
   3   2 -12   51.14    3.24
   3  -2 -12   50.52    3.15
  -3   2 -12   54.02    2.85
   3   2 -12   49.40    3.13
   3  -2 -11  619.61   12.40
   3   2 -11  615.57   12.51
  -3   2 -11  594.37   11.63
  -3   2 -11  612.90   11.80
   3   2 -11  601.25   12.52
   3   2 -10    4.81    1.40
  -3   2 -10    3.79    1.14
   3  -2 -10    3.98    1.39
  -3   2 -10    4.32    1.10
   3   2 -10    5.62    1.45
   3   2  -9  881.44   15.51
  -3   2  -9  853.15   14.66
   3   2  -9  863.79   15.50
  -3   2  -9  876.77   14.88
  -3   2  -8   50.92    2.14
   3   2  -8   51.59    2.49
  -3   2  -8   53.50    2.26
   3   2  -8   47.88    2.49
   3  -2  -7 2803.21   40.77
   3   2  -7 2795.10   40.88
   3   2  -7 2664.78   40.78
  -3   2  -7 3008.36   41.82
   3   2  -7 3006.02   42.72
   3  -2  -7 2843.04   40.81
  -3   2  -7 2960.44   42.16
   3  -2  -6  309.16    5.31
   3   2  -6  307.76    6.42
  -3   2  -6  306.94    5.74
   3  -2  -5 2290.64   33.89
  -3   2  -5 2338.39   34.04
   3   2  -5 2366.34   34.91
   3   2  -4   28.22    1.58
  -3   2  -4   24.95    1.05
   3   2  -4   24.41    1.44
  -3   2  -3 3337.86   48.22
   3   2  -3 3413.06   49.07
   3   2  -2  367.69    6.57
   3  -2  -1  265.94    4.69
   3  -2  -1  253.80    4.67
   3   2  -1  264.02    4.63
   3   2  -1  274.04    4.73
   3   2  -1  274.29    5.13
   3   2  -1  278.84    4.69
   3  -2  -1  272.99    4.71
   3  -2  -1  261.82    5.05
   3  -2   0   21.38    0.97
   3  -2   0   21.92    1.04
   3   2   0   22.39    1.02
   3   2   0   20.90    1.02
   3   2   0   22.62    1.04
   3  -2   0   22.98    1.02
  -3  -2   0   24.16    0.91
   3  -2   0   22.15    1.25
   3  -2   0   22.96    1.29
   3  -2   0   22.64    0.57
   3   2   0   24.45    1.34
   3  -2   1  273.75    3.83
   3  -2   1  279.96    4.22
   3   2   1  286.82    4.18
   3   2   2  372.67    6.31
   3  -2   2  375.80    6.32
  -3  -2   2  356.64    5.90
   3   2   2  373.04    6.50
   3   2   3 3375.73   49.81
   3  -2   3 3370.54   49.80
   3  -2   3 3489.33   49.73
  -3  -2   3 3454.62   49.17
   3  -2   4   25.94    1.41
  -3   2   4   26.07    1.18
  -3   2   5 2327.57   34.08
   3  -2   5 2325.51   34.00
   3  -2   6  309.61    5.41
   3  -2   7 2619.82   39.86
  -3  -2   7 2942.71   41.00
   3  -2   7 2752.91   39.89
   3   2   7 2877.07   39.90
   3   2   7 2694.12   39.83
   3  -2   8   54.98    2.46
  -3  -2   8   52.04    2.15
  -3  -2   9  814.12   14.12
   3  -2   9  845.43   14.69
   3  -2  10    3.90    0.77
   3  -2  10    4.57    1.33
  -3  -2  10    5.44    1.08
  -3  -2  11  585.25   11.25
   3  -2  11  575.62   11.93
  -3  -2  11  601.39    9.73
   3  -2  11  606.72    9.75
   3  -2  12   51.76    1.88
  -3  -2  12   48.31    1.84
   3  -2  12   53.92    3.05
  -3  -2  12   49.35    2.63
  -3  -2  13  516.57    8.97
   3  -2  13  516.24    8.99
   3  -2  13  502.53   11.44
  -3   2  13  534.91    9.08
   3  -2  13  546.14    9.35
   3  -2  14  129.87    3.64
   3   2  14  131.74    3.54
  -3   2  14  131.91    3.44
  -3  -2  14  129.20    3.34
   3  -2  14  130.68    3.37
   3  -2  14  133.71    3.68
   3  -2  15  405.96    7.83
   3   2  15  408.51    7.72
   3   2  15  422.69    7.91
  -3   2  15  404.14    7.56
  -3  -2  15  407.99    7.54
   3  -2  15  400.77    7.54
   3  -2  15  427.38    7.90
   3   2  16  163.55    3.95
   3  -2  16  163.35    4.07
   3  -2  16  149.86    3.99
  -3  -2  16  151.39    3.80
   3   2  16  154.03    4.11
  -3   2  16  148.89    3.81
   3  -2  17  428.12    7.95
   3   2  17  419.49    7.74
   3  -2  17  423.43    7.85
   3   2  17  431.22    8.03
  -3   2  17  425.84    7.72
   3   2  18   13.57    1.79
   3  -2  18   12.80    1.51
   3   2  18   11.61    1.27
   3  -2  18   12.26    1.33
  -3   2  18   11.39    1.32
   3   2  18   11.59    1.57
   3   2  19  260.76    4.97
  -3   2  19  267.00    4.98
   3  -2  19  266.93    5.07
   3  -2  19  264.26    5.14
   3   2  19  269.80    5.39
   3  -2  20   54.71    1.67
  -3   2  20   52.40    1.58
  -3  -2  20   53.46    1.63
   3   2  20   52.58    1.59
   3   2  20   57.36    1.95
  -3   2  20   53.03    1.81
  -3   2  21   72.67    1.63
  -3  -2  21   72.12    1.65
  -3  -3 -21  109.88    2.16
  -3  -3 -20  214.04    3.94
  -3  -3 -20  198.41    3.90
   3   3 -19   23.71    1.22
   3  -3 -19   21.74    1.19
  -3  -3 -19   22.58    1.39
   3  -3 -19   22.39    1.23
  -3  -3 -19   22.43    1.40
   3  -3 -19   22.00    1.14
   3   3 -18  531.70    8.83
   3  -3 -18  510.40    8.81
  -3  -3 -18  524.42    9.01
   3  -3 -18  509.43    8.74
   3  -3 -17  169.30    3.83
   3   3 -17  166.47    3.82
  -3   3 -17  165.55    4.03
   3  -3 -17  158.99    3.75
   3  -3 -17  158.54    3.71
   3  -3 -17  160.78    3.79
   3  -3 -16  651.94   10.97
   3   3 -16  625.05   10.91
   3   3 -16  653.94   11.15
  -3   3 -16  658.60   11.15
   3  -3 -16  647.80   10.90
   3  -3 -16  664.40   11.04
   3  -3 -15   83.96    2.69
   3   3 -15   83.05    2.67
  -3   3 -15   76.56    2.68
   3   3 -15   76.20    2.71
   3  -3 -15   77.33    2.69
  -3   3 -14  550.85    9.66
   3   3 -14  560.12    9.70
   3   3 -14  545.57   12.79
   3  -3 -14  558.68    9.65
   3  -3 -14  537.43   12.65
  -3  -3 -14  548.62   12.58
   3   3 -14  528.22   12.31
   3   3 -14  546.48   12.83
   3   3 -13  445.84    7.99
  -3   3 -13  439.65    7.97
   3  -3 -13  438.81    7.99
   3   3 -13  427.83   10.80
   3  -3 -13  452.52   10.80
   3   3 -13  437.33   10.88
  -3   3 -12  849.31   15.86
   3   3 -12  830.30   16.61
  -3   3 -12  819.73   15.56
   3   3 -12  869.88   16.80
   3  -3 -12  824.05   16.37
  -3   3 -11   34.83    2.35
   3   3 -11   35.08    2.68
   3  -3 -11   34.20    2.56
   3   3 -11   33.34    2.67
  -3   3 -11   31.82    2.20
   3   3 -10  607.51   12.49
  -3   3 -10  612.78   11.93
  -3   3 -10  602.09   11.60
   3   3 -10  633.74   12.61
  -3   3  -9  421.72    8.86
   3   3  -9  418.48    9.24
   3   3  -9  440.20    9.41
  -3   3  -9  425.19    8.54
  -3   3  -8 1838.76   28.10
   3   3  -8 1856.27   28.71
  -3   3  -8 1827.43   27.66
   3   3  -7   17.15    1.68
  -3   3  -7   16.13    1.31
   3  -3  -7   17.06    1.06
   3   3  -6 2868.45   42.82
   3   3  -6 2894.04   43.17
  -3   3  -6 2826.67   42.19
   3   3  -5  534.12    9.41
   3   3  -5  512.96    9.65
  -3   3  -5  513.72    8.80
   3   3  -4 5386.70   78.10
   3   3  -3  421.28    7.67
   3   3  -2 1315.32   20.32
   3   3  -1  200.77    3.72
   3  -3  -1  211.38    3.81
   3   3  -1  203.04    4.49
   3   3  -1  214.56    3.80
   3  -3  -1  209.60    3.83
   3  -3  -1  213.18    4.59
   3   3   0 3204.67   46.29
   3  -3   0 3186.67   46.24
  -3  -3   0 3318.97   46.57
   3   3   0 3271.28   47.21
   3  -3   1  211.15    3.86
   3   3   1  212.29    3.88
   3   3   2 1298.65   19.65
   3  -3   2 1340.68   19.68
  -3  -3   2 1288.51   19.82
   3   3   2 1340.58   20.45
   3   3   3  419.95    7.23
   3  -3   3  424.46    7.24
  -3  -3   3  419.75    7.13
   3  -3   3  410.95    7.71
   3  -3   4 5304.12   77.41
   3   3   4 5380.71   77.39
   3  -3   4 5334.72   77.91
  -3  -3   4 5415.08   77.06
   3  -3   5  503.37    9.33
  -3   3   5  519.19    9.01
   3   3   5  524.30    9.59
   3  -3   5  518.74    9.24
   3   3   5  519.47    9.20
  -3   3   6 2753.87   40.84
   3  -3   7   16.07    1.07
  -3  -3   8 1806.67   28.20
   3  -3   9  418.98    8.86
  -3  -3   9  404.17    8.40
   3  -3  10  624.10    9.94
   3  -3  10  606.24   12.14
  -3  -3  10  608.76   11.70
   3  -3  11   32.25    1.49
  -3  -3  11   30.77    2.20
   3  -3  11   35.06    2.51
  -3  -3  12  842.07   13.45
   3  -3  12  860.47   13.45
   3  -3  12  837.79   16.20
  -3  -3  13  456.23    8.11
   3  -3  13  455.19    8.06
   3   3  13  467.21   11.22
   3  -3  13  466.74   11.45
   3  -3  13  469.59    8.29
   3   3  13  463.24    8.13
   3  -3  13  447.52    8.21
  -3   3  13  460.81    8.20
  -3  -3  14  556.64    9.73
   3  -3  14  558.57    9.72
   3  -3  14  571.25   13.33
   3   3  14  572.88    9.79
   3  -3  14  571.48    9.94
   3   3  14  573.67   13.04
  -3   3  14  575.57    9.84
   3  -3  14  577.54    9.90
   3  -3  15   83.52    2.77
   3   3  15   81.49    2.65
  -3   3  15   79.04    2.70
  -3  -3  15   79.63    2.60
   3  -3  15   83.13    2.62
   3  -3  15   74.39    2.67
   3   3  16  664.84   11.21
   3  -3  16  674.26   11.38
  -3   3  16  662.20   11.28
   3  -3  16  681.55   11.39
  -3  -3  16  674.99   11.30
   3  -3  17  166.49    3.93
   3  -3  17  165.29    3.69
   3  -3  17  169.74    3.94
   3   3  17  163.89    3.79
   3   3  17  166.19    4.18
  -3   3  17  168.66    3.93
   3  -3  18  520.71    9.05
   3  -3  18  559.63    9.16
   3   3  18  544.31    8.98
  -3   3  18  529.48    9.05
   3   3  18  544.47    9.36
  -3  -3  19   22.41    1.26
   3  -3  19   20.93    1.23
   3   3  19   21.74    1.15
  -3   3  19   21.18    1.14
   3   3  19   24.32    1.52
  -3   3  19   23.50    1.30
  -3  -3  20  211.69    3.93
  -3  -3  21  107.62    2.00
  -3   3  21  104.57    2.04
  -3  -4 -20   96.77    2.16
   3  -4 -19  160.80    3.21
  -3  -4 -19  163.62    3.47
  -3  -4 -19  168.77    3.46
   3  -4 -18  181.40    3.56
   3  -4 -18  167.29    3.67
   3  -4 -18  171.39    3.64
  -3  -4 -18  171.54    3.82
   3  -4 -17  363.55    6.36
   3   4 -17  358.56    6.37
   3  -4 -17  362.94    6.62
   3  -4 -17  352.15    6.43
   3  -4 -17  343.49    6.40
   3  -4 -16  120.46    2.97
   3   4 -16  115.55    2.97
   3  -4 -16  113.94    3.20
   3   4 -15  425.04    7.60
   3  -4 -15  426.71    7.59
   3  -4 -15  442.68    7.95
   3  -4 -15  415.50    7.70
  -3   4 -15  425.68    7.93
   3  -4 -14  255.01    5.06
   3   4 -14  254.31    5.06
   3  -4 -14  248.00    5.31
  -3   4 -14  243.30    5.28
   3  -4 -14  238.72    5.10
   3  -4 -13  494.11    8.47
   3   4 -13  480.46    8.41
   3   4 -13  488.68    8.75
  -3   4 -13  496.91    8.75
   3   4 -13  495.28   11.78
   3   4 -13  478.68   11.64
   3   4 -13  459.29   10.91
   3  -4 -13  491.55   11.58
  -3   4 -12  386.76    7.00
   3   4 -12  373.70    6.99
   3   4 -12  373.26    9.66
   3  -4 -12  376.44    9.48
   3   4 -12  347.03    8.88
  -3   4 -12  361.81    9.05
   3   4 -12  365.31    9.61
   3   4 -11  581.39   12.08
   3   4 -11  582.79   12.76
  -3   4 -11  609.25   12.30
   3   4 -11  569.65   12.68
   3   4 -10  439.11    9.71
   3   4 -10  453.08   10.43
  -3   4 -10  466.22    9.99
   3   4 -10  463.36   10.43
   3   4  -9 1166.14   20.07
   3   4  -9 1214.96   20.87
  -3   4  -9 1193.07   19.76
  -3   4  -9 1204.39   20.34
   3   4  -8  251.44    6.14
  -3   4  -8  248.66    5.82
   3   4  -8  252.20    6.58
   3   4  -7 1391.12   22.50
   3   4  -6  210.74    5.13
   3   4  -5 3285.52   48.82
   3   4  -4  225.29    5.11
   3   4  -3 1103.32   17.66
   3   4  -2  253.72    5.27
   3  -4  -2  238.82    4.33
   3   4  -2  241.97    4.29
   3   4  -2  241.23    4.24
   3  -4  -2  236.27    4.30
   3  -4  -1  938.80   15.80
  -3  -4  -1  964.75   15.21
   3   4  -1  929.94   15.38
   3  -4   0   78.14    2.88
  -3  -4   0   80.34    2.42
   3   4   0   76.30    2.70
   3  -4   1  903.10   13.59
   3   4   1  917.82   13.67
   3  -4   2  253.02    4.42
   3   4   2  247.88    4.48
  -3  -4   2  244.48    5.19
   3  -4   3 1032.22   16.05
   3   4   3 1027.87   16.05
  -3  -4   3 1073.68   16.69
   3  -4   4  238.11    4.74
   3   4   4  230.04    4.69
  -3  -4   4  232.22    4.93
   3  -4   4  237.51    5.52
   3  -4   5 3243.63   47.69
   3   4   5 3237.64   47.64
  -3   4   5 3219.84   48.09
   3   4   5 3267.08   48.78
   3  -4   6  206.08    4.81
   3   4   6  207.76    4.76
   3  -4   6  200.57    5.16
  -3   4   6  200.07    4.89
   3   4   6  200.55    5.37
   3   4   7 1366.25   21.85
   3  -4   7 1369.80   21.95
  -3   4   7 1368.34   21.95
   3   4   8  245.89    5.90
   3  -4   8  254.71    6.13
  -3  -4   9 1183.80   20.02
   3  -4   9 1157.32   17.77
   3  -4   9 1195.91   20.20
   3   4   9 1216.16   20.04
  -3  -4  10  448.29    9.67
   3  -4  10  443.23   10.04
   3   4  10  462.61    9.83
   3  -4  10  454.99    7.69
   3  -4  10  458.93    9.99
   3   4  10  451.77    7.56
   3  -4  11  586.11    9.74
   3  -4  11  582.04   12.36
   3   4  11  585.05    9.64
   3   4  11  582.73   12.14
   3  -4  11  602.44    9.82
  -3  -4  11  594.22   11.99
   3  -4  11  581.94   12.36
   3  -4  12  376.48    6.88
   3   4  12  376.77    6.72
   3   4  12  383.29    9.29
   3  -4  12  381.69    6.87
   3  -4  12  385.74    9.44
   3  -4  12  357.92    9.23
  -3  -4  12  356.49    8.75
  -3   4  12  383.38    7.10
   3   4  12  380.78    7.16
   3  -4  12  379.00    6.94
  -3  -4  13  494.13    8.69
   3  -4  13  486.91    8.61
   3   4  13  474.52   11.18
   3   4  13  497.59    8.51
   3  -4  13  487.53   11.49
   3  -4  13  502.76    8.64
   3  -4  13  470.80   11.26
  -3  -4  13  457.60   10.60
   3   4  13  500.02    8.96
  -3   4  13  502.39    8.86
   3  -4  13  503.36    8.69
   3  -4  14  264.31    5.22
   3   4  14  259.27    5.09
   3  -4  14  244.95    5.19
  -3   4  14  247.46    5.36
   3   4  14  249.71    5.46
  -3  -4  14  256.52    5.28
   3  -4  14  244.55    5.15
  -3  -4  15  434.22    7.99
   3  -4  15  427.87    7.90
   3  -4  15  445.70    7.95
   3   4  15  441.85    7.76
   3  -4  15  449.34    7.92
  -3   4  15  443.72    8.10
   3  -4  15  447.37    7.89
  -3  -4  16  118.26    3.18
   3  -4  16  114.21    3.10
   3  -4  16  109.91    3.03
  -3   4  16  109.86    3.19
   3  -4  16  113.97    3.00
   3   4  16  119.65    2.95
   3  -4  16  122.37    3.09
  -3  -4  17  370.59    6.76
  -3   4  17  384.87    6.85
   3   4  17  363.74    6.49
   3  -4  17  370.11    6.65
   3  -4  17  369.62    6.58
  -3   4  18  178.39    3.53
   3   4  18  178.39    3.53
  -3  -4  18  184.08    3.69
   3  -4  18  190.07    3.72
  -3   4  18  173.43    3.79
   3   4  18  169.37    4.06
   3   4  19  178.22    3.69
  -3   4  19  169.72    3.44
  -3  -4  19  176.09    3.58
   3   4  19  178.07    3.73
  -3  -4  20   96.87    2.14
   3   4  20   98.47    2.24
  -3  -5 -19  165.53    3.27
   3  -5 -19  161.50    3.08
   3  -5 -18  103.14    2.55
   3  -5 -17   49.71    1.74
   3  -5 -17   49.27    1.73
   3  -5 -17   51.13    1.96
  -3  -5 -17   46.52    1.64
   3  -5 -16  237.41    4.81
   3  -5 -16  248.50    5.08
   3  -5 -15  130.06    3.32
   3  -5 -15  140.73    3.61
   3   5 -15  132.13    3.02
   3  -5 -14  355.78    6.77
  -3  -5 -14  370.85    7.04
   3  -5 -14  370.79    7.03
   3   5 -14  356.20    6.38
   3   5 -13   20.43    1.21
   3  -5 -13   22.73    1.56
  -3  -5 -13   22.39    1.63
   3   5 -12  122.64    5.18
  -3   5 -12  120.16    4.84
   3   5 -12  113.38    2.73
   3  -5 -12  112.66    3.05
   3  -5 -11  422.78    7.61
   3   5 -11  425.50    9.68
  -3   5 -11  448.19   10.22
   3   5 -11  429.38   10.50
   3  -5 -10  576.64    9.70
   3   5 -10  592.81   11.87
  -3   5 -10  574.44   12.19
   3   5 -10  579.10   12.61
   3  -5  -9   31.60    1.51
   3   5  -9   36.11    2.31
  -3   5  -9   33.33    2.51
   3   5  -8  417.50    8.73
  -3  -5  -8  413.75    7.16
   3  -5  -8  391.90    6.98
   3   5  -7  139.85    4.24
   3  -5  -7  140.90    3.13
  -3  -5  -7  145.69    3.23
   3   5  -6 1300.98   21.07
  -3  -5  -6 1289.34   19.51
   3   5  -5  380.52    7.69
   3   5  -4  515.04    8.41
   3   5  -4  527.04    9.66
   3   5  -4  512.45    8.46
   3   5  -3  550.88   10.05
   3  -5  -2  959.69   16.67
  -3  -5  -2  956.49   15.88
   3   5  -2  926.22   15.66
  -3  -5  -1  533.22    9.73
   3  -5  -1  535.73   10.56
   3   5  -1  522.93    9.76
  -3  -5   0  372.48    7.33
  -3  -5   1  549.91   10.22
   3  -5   2  948.60   16.42
  -3  -5   2  962.45   15.96
  -3  -5   3  550.79    9.96
   3  -5   3  542.67   10.47
   3   5   3  536.95    8.60
  -3  -5   4  538.83    9.87
   3  -5   4  545.79   10.57
   3  -5   4  533.88    8.84
   3  -5   5  403.39    7.18
  -3  -5   5  388.31    7.77
   3  -5   5  394.70    8.50
  -3   5   5  396.39    8.23
   3   5   5  413.42    8.74
   3  -5   6 1320.19   20.82
   3  -5   6 1317.62   22.17
  -3   5   6 1300.89   21.74
   3   5   6 1336.01   22.49
  -3  -5   6 1351.52   19.96
   3  -5   7  138.68    3.83
   3  -5   7  142.75    4.63
   3   5   7  154.28    4.91
  -3   5   7  141.46    4.35
   3  -5   8  427.04    8.56
   3  -5   9   33.77    2.12
  -3  -5   9   32.22    2.35
   3  -5  10  593.14   11.72
  -3  -5  10  599.65   12.26
   3  -5  11  441.34    7.85
   3  -5  11  436.18   10.43
  -3  -5  11  425.20   10.05
   3  -5  11  442.99    7.54
   3   5  11  458.67    8.20
  -3   5  11  444.30    8.14
  -3   5  11  448.73    8.08
   3   5  11  455.05    8.13
   3  -5  12  124.33    3.22
   3  -5  12  116.52    3.12
   3  -5  12  117.97    4.89
  -3  -5  12  114.06    4.60
  -3   5  12  125.17    3.43
   3   5  12  124.96    3.41
  -3   5  12  132.03    3.47
   3  -5  12  124.18    2.95
   3  -5  13   22.14    1.51
   3  -5  13   21.79    1.32
   3  -5  13   22.36    1.56
  -3   5  13   25.92    1.75
   3   5  13   24.62    1.75
  -3  -5  14  365.25    7.02
   3  -5  14  372.35    6.97
   3  -5  14  377.84    6.71
   3  -5  14  377.43    6.95
   3   5  14  383.06    7.26
  -3   5  14  379.33    7.19
   3  -5  15  136.41    3.41
  -3  -5  15  135.09    3.45
   3  -5  15  139.99    3.20
   3   5  15  146.06    3.70
  -3   5  15  134.61    3.53
   3  -5  15  139.31    3.41
  -3   5  16  258.02    5.23
   3  -5  16  261.33    5.05
  -3  -5  16  252.48    5.16
   3  -5  16  254.25    5.09
  -3  -5  17   50.38    1.90
   3  -5  17   54.09    1.81
  -3   5  17   53.27    2.01
   3   5  18  115.72    2.90
  -3   5  18  109.83    2.68
  -3  -5  19  177.53    3.39
  -3   5  19  172.73    3.26
   3   5  19  173.36    3.45
  -3  -5  20  157.01    2.71
  -3   5  20  154.16    2.82
   3  -6 -19  119.65    2.29
  -3  -6 -18   83.86    1.87
   3  -6 -18   95.77    2.22
  -3  -6 -17  144.46    3.10
   3  -6 -17  159.92    3.42
   3  -6 -16   84.42    2.35
   3  -6 -16   92.34    2.69
   3  -6 -15  254.79    5.07
   3  -6 -15  265.79    5.39
  -3  -6 -14   99.45    2.95
   3  -6 -14   96.75    2.78
  -3  -6 -13  137.55    3.60
   3  -6 -13  128.35    3.35
  -3  -6 -12  142.03    3.63
   3  -6 -12  131.07    3.39
  -3  -6 -11  126.97    3.40
   3  -6 -11  122.93    3.21
  -3   6 -11  116.75    4.85
   3   6 -11  118.16    5.11
  -3  -6 -10  178.33    4.16
   3  -6 -10  174.51    3.97
  -3   6 -10  168.95    5.82
  -3  -6  -9  161.59    3.83
   3  -6  -9  161.67    3.67
   3  -6  -9  165.51    5.95
  -3  -6  -8  283.62    5.46
   3  -6  -8  273.59    5.32
   3   6  -8  265.44    7.49
   3  -6  -7  290.72    5.50
  -3  -6  -7  292.35    5.56
  -3  -6  -6  167.82    3.65
   3  -6  -6  168.73    3.65
   3   6  -6  159.89    4.58
   3  -6  -5  146.81    3.29
  -3  -6  -5  144.02    3.27
   3   6  -5  145.22    4.18
   3  -6  -5  140.35    5.04
  -3  -6  -4  341.47    6.08
   3  -6  -4  350.06    6.11
   3   6  -4  333.94    7.20
   3  -6  -4  341.56    8.46
  -3  -6  -4  332.55    7.72
   3  -6  -3   61.88    1.96
  -3  -6  -3   62.46    1.95
   3   6  -3   61.17    2.57
  -3  -6  -3   65.67    2.93
   3  -6  -3   63.49    3.30
   3  -6  -3   67.51    3.41
   3  -6  -2  337.09    8.08
   3  -6  -2  320.60    7.96
  -3  -6  -2  323.35    7.28
   3   6  -2  320.67    6.93
  -3  -6  -2  323.03    5.78
  -3  -6  -1  112.81    3.76
   3  -6  -1  118.20    4.36
  -3  -6   0  559.78   11.10
  -3  -6   1  112.49    3.87
   3  -6   1  104.78    4.09
   3  -6   2  321.58    7.76
  -3  -6   2  317.06    7.27
  -3  -6   2  328.01    5.83
  -3  -6   3   61.56    2.79
   3  -6   3   63.62    3.11
  -3  -6   3   64.19    1.96
   3  -6   3   60.63    1.87
  -3  -6   4  334.06    7.41
   3  -6   4  332.10    8.03
  -3  -6   4  339.88    6.07
   3  -6   4  344.65    6.00
  -3  -6   5  155.90    4.43
   3  -6   5  148.21    4.89
  -3   6   5  141.36    4.61
   3  -6   5  144.72    3.27
  -3  -6   5  150.66    3.29
   3   6   5  154.40    5.01
  -3   6   6  166.89    5.12
  -3  -6   6  170.55    3.63
   3   6   6  169.55    5.46
   3   6   7  306.68    5.35
  -3   6   7  288.70    7.26
   3   6   7  303.19    7.86
   3  -6   7  299.67    7.67
  -3   6   8  279.04    7.05
   3  -6   8  278.55    7.50
   3  -6   9  151.86    5.46
  -3  -6   9  159.76    5.43
  -3   6  10  200.42    4.50
   3   6  10  200.94    4.52
   3  -6  10  189.33    4.21
   3   6  10  197.53    4.43
  -3   6  10  194.51    4.44
  -3  -6  11  130.27    5.03
  -3   6  11  129.29    3.54
   3   6  11  132.17    3.52
   3   6  11  136.83    3.64
  -3   6  11  132.77    3.60
   3  -6  11  135.29    3.35
  -3   6  12  141.34    3.74
   3   6  12  143.83    3.71
  -3   6  12  145.35    3.73
   3  -6  12  139.76    3.48
   3  -6  12  137.54    3.46
  -3   6  13  138.90    3.68
   3   6  13  147.52    3.74
  -3  -6  13  138.23    3.55
   3  -6  13  135.38    3.45
   3  -6  13  135.52    3.42
   3  -6  14  107.02    2.93
  -3   6  14  107.74    3.16
   3   6  14  106.84    3.15
  -3  -6  14  105.72    3.04
  -3  -6  14  100.88    2.91
   3  -6  14  101.28    2.86
   3  -6  15  273.85    5.27
   3   6  15  274.21    5.52
  -3   6  15  271.12    5.48
  -3  -6  15  266.57    5.41
   3  -6  15  272.46    5.29
  -3  -6  15  267.49    5.38
  -3  -6  16   93.12    2.60
   3  -6  16   92.57    2.52
   3   6  16   94.40    2.74
  -3   6  16   92.67    2.65
   3  -6  16   96.77    2.52
   3   6  17  161.30    3.60
  -3   6  17  164.14    3.52
  -3  -6  17  169.95    3.52
   3   6  18   98.47    2.34
  -3   6  18   97.15    2.28
  -3   6  19  120.86    2.38
  -3  -6  19  142.74    2.57
  -3  -7 -18  114.20    2.18
   3  -7 -18  152.25    2.62
   3  -7 -17  103.52    2.45
  -3  -7 -17   99.18    2.26
   3  -7 -16  145.38    3.33
   3  -7 -15   63.18    1.99
   3  -7 -15   67.54    2.31
   3  -7 -14  119.78    3.02
  -3  -7 -14  120.11    3.22
   3  -7 -14  124.80    3.34
  -3  -7 -13  280.57    5.61
   3  -7 -13  267.11    5.38
  -3  -7 -12  117.52    3.28
   3  -7 -12  112.76    3.08
   3  -7 -11   98.38    2.83
  -3  -7 -11  100.14    3.00
   3  -7 -10  101.30    2.91
  -3  -7 -10  102.91    3.05
  -3   7 -10   96.22    4.50
   3  -7  -9  580.33    9.95
  -3  -7  -9  594.27   10.10
   3   7  -9  580.90   13.08
  -3  -7  -8   85.06    2.65
   3  -7  -8   82.75    2.56
   3   7  -8   86.80    4.23
  -3  -7  -8   87.95    4.19
  -3  -7  -7  313.55    6.07
   3  -7  -7  319.23    6.02
  -3  -7  -7  324.89    8.29
   3  -7  -6  103.61    2.79
  -3  -7  -6  100.46    2.79
  -3  -7  -6   97.80    4.14
   3  -7  -6  106.06    4.69
   3   7  -6  104.85    2.58
   3  -7  -5  521.99    8.78
   3  -7  -5  514.56   11.69
  -3  -7  -5  492.28   10.83
  -3  -7  -5  505.97    8.75
   3  -7  -4   12.48    1.13
   3  -7  -4   12.39    1.15
   3  -7  -4   11.24    2.03
   3  -7  -4   16.34    2.19
  -3  -7  -4   10.96    1.69
  -3  -7  -4   11.91    1.22
   3  -7  -3  291.59    8.00
  -3  -7  -3  288.36    7.24
   3  -7  -3  301.45    8.09
   3  -7  -3  279.68    5.48
   3  -7  -3  296.88    5.60
  -3  -7  -3  288.84    5.50
  -3  -7  -2   75.01    3.29
   3  -7  -2   76.75    3.89
  -3  -7  -2   72.74    2.28
  -3  -7  -2   72.43    2.28
   3  -7  -2   76.12    2.26
   3  -7  -2   75.86    2.31
  -3  -7  -1  482.85   10.60
  -3  -7  -1  480.73    8.33
  -3  -7  -1  489.08    8.30
   3  -7  -1  481.11    8.31
   3  -7  -1  475.23    8.23
  -3  -7   0   20.73    2.17
   3  -7   0   18.22    1.28
  -3  -7   0   20.87    1.38
  -3  -7   0   19.86    1.36
   3  -7   0   17.80    1.37
  -3  -7   1  489.40   10.53
   3  -7   1  492.35   11.02
   3  -7   1  489.02    8.34
  -3  -7   1  493.75    8.46
  -3  -7   1  482.96    8.39
  -3  -7   2   76.77    3.43
   3  -7   2   67.69    3.61
   3  -7   2   71.31    2.24
  -3  -7   2   78.31    2.36
  -3  -7   3  285.58    7.22
   3  -7   3  284.53    7.72
  -3  -7   3  302.26    5.66
   3  -7   3  293.66    5.53
   3  -7   4   10.34    1.79
  -3  -7   4   13.54    1.70
   3  -7   4   14.22    1.17
  -3  -7   4   10.55    1.19
  -3   7   5  529.88   11.25
  -3  -7   5  521.99   10.72
   3  -7   5  522.22   11.52
  -3  -7   5  543.24    9.07
   3  -7   5  530.37    8.99
   3   7   5  518.54   11.55
  -3   7   6   98.22    4.08
  -3  -7   6  105.53    2.84
   3   7   6  102.97    4.47
   3   7   7  327.91    5.84
   3  -7   7  310.44    8.38
  -3   7   7  321.99    8.18
   3   7   7  337.33    8.66
   3   7   8   87.27    2.84
  -3   7   8   89.23    2.86
  -3   7   8   87.84    3.93
   3   7   8   95.33    2.32
   3  -7   8   88.85    2.68
   3   7   8   90.68    2.77
  -3  -7   8   90.21    2.65
   3  -7   8   90.13    4.23
  -3  -7   9  623.22   10.34
   3  -7   9  600.31   10.30
   3   7   9  603.97   10.41
   3   7   9  608.35   10.55
  -3   7   9  618.87   10.59
   3  -7   9  604.40   13.25
  -3  -7   9  599.15   13.10
  -3  -7  10  107.11    3.01
   3   7  10  106.81    3.09
   3  -7  10  104.16    2.99
  -3   7  10  106.61    3.18
   3   7  10  108.80    3.21
  -3   7  10  107.64    3.25
  -3  -7  10  101.02    4.55
  -3  -7  11  107.53    3.03
  -3   7  11  108.76    3.18
   3   7  11  104.98    3.16
   3   7  11  104.32    3.12
   3  -7  11  106.64    3.00
  -3   7  11  105.80    3.14
  -3  -7  12  120.35    3.27
   3  -7  12  118.66    3.18
  -3   7  12  120.28    3.42
   3   7  12  119.39    3.37
   3   7  12  121.84    3.41
  -3   7  12  124.29    3.46
  -3  -7  13  275.87    5.56
   3  -7  13  270.84    5.43
   3  -7  13  286.78    5.50
   3   7  13  281.67    5.68
  -3   7  13  273.22    5.65
  -3  -7  14  128.33    3.25
   3  -7  14  127.86    3.16
   3   7  14  125.27    3.32
  -3   7  14  123.04    3.31
  -3  -7  14  125.35    3.22
   3  -7  14  123.73    3.09
   3   7  15   67.07    2.29
   3  -7  15   70.54    2.14
  -3  -7  15   67.51    2.21
  -3   7  15   70.02    2.30
  -3  -7  15   67.88    2.21
   3  -7  15   67.78    2.09
  -3  -7  16  146.76    3.27
   3  -7  16  147.22    3.15
  -3   7  16  146.30    3.31
   3   7  16  148.95    3.36
   3  -7  16  152.12    3.19
  -3  -7  16  151.34    3.27
   3   7  17  110.59    2.57
  -3   7  17  105.39    2.49
  -3  -7  17  112.60    2.50
   3   7  18  164.45    3.03
  -3   7  18  156.62    2.92
  -3  -8 -17  138.37    2.58
   3  -8 -17  144.75    2.80
  -3  -8 -16   80.42    2.02
   3  -8 -16   79.60    2.14
   3  -8 -15  183.53    3.88
  -3  -8 -14  127.35    3.09
   3  -8 -14  126.08    2.92
  -3  -8 -13  125.51    3.19
   3  -8 -13  120.58    2.99
  -3  -8 -12  112.55    3.06
   3  -8 -12  108.11    2.90
  -3  -8 -11  163.42    3.93
   3  -8 -11  159.76    3.78
  -3  -8 -10  183.01    4.31
   3  -8 -10  183.59    4.14
  -3  -8  -9  142.69    3.64
   3  -8  -9  136.51    3.48
   3  -8  -8  143.75    3.58
  -3  -8  -8  144.07    3.65
  -3  -8  -8  140.88    5.37
   3  -8  -7  117.43    3.16
   3  -8  -7  115.64    3.05
   3  -8  -7  115.46    5.12
  -3  -8  -7  113.58    4.76
   3  -8  -7  117.76    5.20
  -3  -8  -7  116.43    3.19
   3   8  -6  403.56    6.96
   3  -8  -6  404.87   10.32
  -3  -8  -6  383.48    9.46
   3  -8  -6  400.19   10.29
  -3  -8  -6  385.31    7.26
   3  -8  -6  392.64    7.17
   3  -8  -6  393.55    7.27
  -3  -8  -5   72.58    3.63
   3  -8  -5   69.45    3.96
   3  -8  -5   72.99    4.06
   3  -8  -5   72.29    2.39
   3  -8  -5   70.55    2.31
  -3  -8  -5   69.32    2.38
   3  -8  -4  143.72    5.61
   3  -8  -4  135.73    5.48
  -3  -8  -4  129.14    4.79
  -3  -8  -4  132.27    3.39
   3  -8  -4  130.77    3.30
   3  -8  -4  132.67    3.40
  -3  -8  -3   93.91    4.33
   3  -8  -3   91.53    4.61
  -3  -8  -3   91.63    3.97
  -3  -8  -3   96.36    2.81
   3  -8  -3   91.12    2.73
   3  -8  -3   97.10    2.81
  -3  -8  -3   94.00    2.79
  -3  -8  -2  185.99    6.24
  -3  -8  -2  186.95    4.29
  -3  -8  -2  192.86    4.29
   3  -8  -2  197.63    4.27
   3  -8  -2  193.36    4.35
  -3  -8  -1   43.11    2.98
  -3  -8  -1   41.56    1.96
   3  -8  -1   42.65    1.86
  -3  -8  -1   43.06    1.93
   3  -8  -1   47.97    2.00
  -3  -8   0   21.14    2.32
   3  -8   0   21.67    2.47
  -3  -8   0   22.36    1.55
   3  -8   0   22.72    1.51
  -3  -8   0   24.70    1.58
   3  -8   1   41.81    3.15
  -3  -8   1   42.86    2.94
  -3  -8   1   46.15    2.02
   3  -8   1   46.91    1.96
  -3  -8   2  188.19    6.07
   3  -8   2  192.74    6.51
   3   8   2  200.21    6.42
  -3  -8   2  196.71    4.40
   3  -8   2  192.53    4.29
  -3  -8   3   89.20    4.01
   3  -8   3   90.14    4.42
  -3  -8   3   99.47    2.88
   3  -8   3   96.76    2.77
   3   8   4  140.27    3.48
  -3  -8   4  135.09    3.51
   3  -8   4  134.87    3.43
  -3  -8   4  132.23    4.78
   3  -8   4  135.88    5.34
   3  -8   4  137.30    3.48
  -3   8   5   77.89    2.51
   3   8   5   76.25    2.49
  -3  -8   5   78.27    2.53
   3   8   5   72.42    3.95
   3  -8   5   72.71    2.43
  -3   8   5   72.16    3.74
  -3  -8   5   76.47    2.40
   3  -8   5   74.19    2.54
   3  -8   5   72.42    3.90
  -3   8   6  407.73    7.46
   3   8   6  390.12    7.41
   3   8   6  387.93   10.05
  -3  -8   6  423.39    7.51
  -3   8   6  402.87    9.77
   3  -8   6  381.53    9.89
   3   8   6  415.18    7.17
   3   8   6  392.21    7.49
  -3  -8   6  395.82    7.29
   3  -8   6  411.17    7.46
  -3   8   7  121.61    3.27
  -3   8   7  120.19    4.76
   3   8   7  109.19    4.95
   3  -8   7  114.76    4.93
   3   8   7  124.85    2.97
   3   8   7  120.45    3.40
  -3   8   7  123.54    3.52
   3  -8   7  120.21    3.28
  -3  -8   7  120.25    3.19
   3   8   8  149.90    3.26
  -3   8   8  154.10    3.94
   3   8   8  148.68    3.85
  -3  -8   8  149.17    3.66
   3   8   8  148.76    3.74
   3  -8   8  145.46    3.72
  -3   8   9  155.63    3.97
   3   8   9  151.71    3.92
   3   8   9  148.81    3.78
   3  -8   9  145.53    3.70
  -3  -8   9  151.36    3.72
   3   8  10  184.73    4.40
  -3   8  10  184.29    4.46
   3  -8  10  183.69    4.19
  -3   8  10  189.22    4.43
  -3  -8  10  185.96    4.24
   3   8  10  187.68    4.34
  -3   8  11  173.81    4.16
   3   8  11  168.07    4.11
   3   8  11  167.49    4.05
  -3  -8  11  168.13    3.96
   3  -8  11  171.13    3.93
  -3   8  11  169.05    4.16
  -3   8  12  107.97    3.19
   3  -8  12  113.92    3.01
  -3  -8  12  112.16    3.05
   3   8  12  115.06    3.12
  -3   8  12  113.09    3.26
   3  -8  12  112.92    2.95
  -3  -8  13  127.15    3.24
   3  -8  13  129.89    3.18
   3   8  13  131.82    3.32
  -3   8  13  128.12    3.35
   3  -8  13  123.47    3.07
  -3  -8  14  130.97    3.16
   3  -8  14  133.69    3.11
   3   8  14  127.42    3.19
  -3   8  14  130.87    3.24
  -3  -8  14  133.45    3.16
   3  -8  14  135.99    3.05
   3  -8  15  186.48    3.72
  -3  -8  15  183.65    3.82
   3   8  15  187.51    3.86
  -3   8  15  186.41    3.86
  -3  -8  15  196.00    3.86
   3  -8  15  192.94    3.72
  -3   8  16   78.65    2.08
  -3  -8  16   80.97    2.05
   3   8  16   81.23    2.08
  -3  -8  16   85.09    2.06
   3   8  17  145.29    2.79
  -3   8  17  151.02    2.77
  -3  -8  17  143.02    2.77
  -3  -9 -16   59.07    1.43
  -3  -9 -15   61.69    1.66
  -3  -9 -14   91.44    2.29
  -3  -9 -14   89.83    2.29
   3  -9 -14   92.82    2.41
  -3  -9 -13   35.99    1.57
   3  -9 -13   36.34    1.46
   3  -9 -13   35.20    1.66
   3  -9 -12  112.92    2.80
  -3  -9 -12  116.24    2.95
   3  -9 -12  111.35    2.65
   3  -9 -11   86.72    2.37
  -3  -9 -11   87.10    2.66
   3  -9 -11   84.44    2.48
   3  -9 -10  130.60    3.27
  -3  -9 -10  135.45    3.45
   3  -9 -10  129.70    3.18
   3  -9  -9  100.90    2.89
  -3  -9  -9  100.52    2.95
   3  -9  -9   99.58    2.75
   3  -9  -8  216.93    4.70
   3  -9  -8  211.82    4.56
  -3  -9  -8  222.07    4.82
   3   9  -7  302.87    5.45
   3  -9  -7  293.34    5.75
  -3  -9  -7  285.99    5.92
  -3  -9  -7  293.65    5.90
   3  -9  -7  287.25    5.85
   3   9  -6  137.01    3.25
   3  -9  -6  136.78    3.48
   3  -9  -6  145.85    3.64
  -3  -9  -6  137.93    3.62
  -3  -9  -6  143.95    3.64
   3   9  -5  264.63    5.11
  -3  -9  -5  256.30    5.40
   3  -9  -5  257.74    5.29
   3  -9  -5  258.56    5.41
  -3  -9  -5  254.80    5.40
  -3  -9  -4  210.36    6.93
   3  -9  -4  205.98    7.15
   3   9  -4  218.90    4.50
  -3  -9  -4  210.68    4.74
  -3  -9  -4  214.99    4.76
   3  -9  -4  212.95    4.77
   3  -9  -4  214.19    4.64
  -3  -9  -3  328.81    9.02
   3  -9  -3  334.02    6.48
  -3  -9  -3  335.43    6.53
  -3  -9  -3  326.68    6.50
   3  -9  -3  339.10    6.55
  -3  -9  -2   41.91    3.17
  -3  -9  -2   51.71    2.06
  -3  -9  -2   44.23    2.13
  -3  -9  -2   48.31    2.12
   3  -9  -2   47.44    2.05
  -3  -9  -1  240.69    7.45
   3  -9  -1  232.44    7.79
   3  -9  -1  251.50    5.43
  -3  -9  -1  259.77    5.24
  -3  -9  -1  250.03    5.39
   3  -9  -1  258.03    5.33
  -3  -9  -1  250.84    5.34
   3   9   0  268.58    5.56
  -3  -9   0  272.07    5.70
   3  -9   0  266.82    5.58
   3  -9   0  261.29    8.24
  -3  -9   0  257.42    7.72
  -3  -9   0  284.59    5.60
   3   9   1  261.46    5.35
  -3   9   1  255.64    5.38
   3   9   1  239.71    7.59
  -3  -9   1  249.14    5.41
   3  -9   1  250.63    5.34
   3  -9   1  247.57    7.92
  -3  -9   1  245.81    7.43
  -3  -9   1  254.79    5.25
   3   9   2   45.49    2.09
  -3   9   2   45.69    2.10
   3   9   2   43.64    3.30
  -3  -9   2   43.30    3.02
   3  -9   2   44.38    3.41
  -3  -9   2   52.35    2.08
  -3  -9   2   43.84    2.13
   3  -9   2   45.21    2.06
   3   9   3  334.54    6.56
  -3   9   3  347.82    6.66
   3  -9   3  341.65    6.60
  -3  -9   3  346.74    6.74
   3  -9   3  322.33    9.30
  -3  -9   3  334.12    6.47
  -3   9   4  216.86    4.88
   3   9   4  218.18    4.83
  -3  -9   4  228.68    4.95
   3  -9   4  221.37    4.83
  -3   9   4  211.50    6.87
   3  -9   4  204.47    7.12
  -3  -9   4  222.79    4.79
   3  -9   4  221.00    4.91
  -3  -9   5  270.46    5.59
   3  -9   5  263.78    5.51
   3   9   5  254.62    7.89
  -3   9   5  246.51    7.56
   3   9   5  275.23    5.29
  -3  -9   5  260.98    5.37
   3  -9   5  261.98    5.52
   3   9   5  260.94    5.50
  -3   9   5  265.91    5.53
  -3  -9   6  155.98    3.83
   3  -9   6  158.14    3.85
  -3  -9   6  147.11    3.70
   3   9   6  150.98    3.91
   3   9   6  148.68    3.78
  -3   9   6  148.40    3.76
   3   9   6  142.69    3.44
   3   9   7  313.00    5.66
   3  -9   7  299.98    6.01
  -3  -9   7  299.00    5.92
   3   9   7  291.88    6.12
  -3   9   7  300.97    6.27
   3   9   8  226.13    4.40
   3   9   8  229.67    4.91
   3  -9   8  228.21    4.93
  -3  -9   8  223.39    4.84
   3   9   8  232.20    5.08
  -3   9   8  231.78    5.18
   3   9   9  104.17    3.02
   3  -9   9  105.25    3.00
  -3  -9   9  104.12    3.01
   3   9   9  104.13    3.16
  -3   9   9  105.25    3.23
  -3   9  10  142.49    3.65
   3   9  10  139.66    3.53
   3  -9  10  140.46    3.51
  -3  -9  10  134.50    3.46
   3   9  10  137.36    3.64
  -3   9  10  142.72    3.72
  -3  -9  11   92.51    2.72
   3  -9  11   88.78    2.61
   3   9  11   90.18    2.71
  -3   9  11   91.21    2.82
   3   9  11   89.47    2.79
  -3   9  11   92.91    2.83
   3   9  12  120.15    3.06
   3  -9  12  122.18    3.01
  -3   9  12  123.43    3.20
  -3  -9  12  119.96    3.05
   3  -9  12  118.11    2.87
  -3   9  12  121.16    3.14
  -3  -9  13   38.42    1.59
   3  -9  13   38.38    1.47
   3  -9  13   37.84    1.60
   3   9  13   37.63    1.65
  -3  -9  13   38.17    1.63
  -3   9  13   39.04    1.77
  -3  -9  14  101.07    2.42
   3  -9  14   96.32    2.22
  -3  -9  14   91.26    2.34
   3  -9  14   93.79    2.30
   3   9  14   97.95    2.39
  -3   9  14   96.03    2.43
   3   9  15   61.74    1.70
  -3   9  15   63.11    1.76
  -3  -9  15   64.13    1.72
  -3  -9  16   64.43    1.49
  -3   9  16   63.70    1.48
  -3 -10 -15   12.66    0.63
   3 -10 -15   12.48    0.61
   3 -10 -14    3.55    0.66
  -3 -10 -13   71.31    1.86
  -3 -10 -13   73.46    1.89
   3 -10 -13   71.86    1.89
   3 -10 -12    9.87    0.89
  -3 -10 -12   12.59    1.02
  -3 -10 -12   11.31    0.97
   3 -10 -12   10.95    1.07
   3 -10 -11   11.26    1.02
  -3 -10 -11   15.02    1.16
  -3 -10 -10    4.38    1.04
   3 -10 -10    4.18    0.97
   3 -10 -10    3.73    0.84
  -3 -10  -9  109.34    2.91
   3 -10  -9  106.75    2.70
   3 -10  -9  108.65    2.84
   3 -10  -8   23.40    1.51
   3 -10  -8   23.51    1.42
  -3 -10  -8   22.91    1.60
  -3 -10  -7   67.57    2.38
   3 -10  -7   68.41    2.35
  -3 -10  -7   65.33    2.38
   3 -10  -7   66.98    2.20
   3  10  -6   10.06    1.08
   3 -10  -6    9.12    1.30
   3 -10  -6    8.63    1.21
  -3 -10  -6    8.86    1.35
  -3 -10  -6    8.70    1.32
   3  10  -5   94.93    2.56
   3 -10  -5   90.56    2.72
   3 -10  -5   91.72    2.79
  -3 -10  -5   88.39    2.85
  -3 -10  -5   91.55    2.85
   3  10  -4   31.45    1.62
   3 -10  -4   26.64    1.68
  -3 -10  -4   28.62    1.74
  -3 -10  -4   28.99    1.81
   3  10  -3   82.45    2.47
   3 -10  -3   82.34    2.67
  -3 -10  -3   81.16    2.71
  -3 -10  -3   80.51    2.70
   3  10  -2    7.60    1.18
   3 -10  -2    7.71    1.30
  -3 -10  -2    8.00    1.35
   3  10  -1  112.22    3.03
  -3 -10  -1  116.62    3.34
   3 -10  -1  113.63    3.22
   3  10  -1  116.39    3.27
   3  10   0   23.49    1.49
   3 -10   0   17.29    1.69
  -3 -10   0   19.05    1.57
   3  10   0   17.65    1.65
  -3  10   0   20.45    1.69
   3 -10   0   22.33    1.59
  -3 -10   0   20.09    1.69
  -3 -10   1  117.78    3.24
  -3 -10   1  116.34    3.33
   3 -10   1  114.36    3.22
  -3  10   1  116.85    3.30
   3  10   1  115.81    3.29
   3  10   2    8.16    1.23
  -3 -10   2    9.29    1.42
   3 -10   2    5.90    1.34
  -3 -10   2    6.87    1.40
  -3  10   2    6.01    1.34
   3  10   2    9.30    1.38
   3  10   3   86.37    2.57
  -3 -10   3   86.66    2.68
   3 -10   3   81.78    2.71
  -3 -10   3   89.52    2.84
   3  10   3   83.37    2.75
  -3  10   3   86.90    2.82
   3  10   4   30.37    1.58
  -3 -10   4   27.56    1.74
  -3 -10   4   29.69    1.85
   3 -10   4   28.33    1.76
  -3  10   4   28.04    1.84
   3  10   4   29.16    1.76
  -3 -10   5   94.41    2.94
   3  10   5   95.21    2.66
   3 -10   5   94.99    2.94
  -3 -10   5   93.07    2.82
   3  10   5   95.94    2.98
   3  10   5   96.98    2.94
  -3  10   5   96.31    2.95
   3  10   6    8.86    1.09
  -3 -10   6    9.65    1.41
   3 -10   6    8.90    1.42
  -3  10   6    8.29    1.60
   3  10   6    9.77    1.46
  -3  10   6   10.23    1.35
   3  10   7   72.31    2.56
  -3  10   7   75.41    2.71
   3  10   7   73.85    2.43
   3 -10   7   72.57    2.47
  -3 -10   7   68.91    2.37
   3  10   7   66.98    2.04
   3  10   8   23.51    1.66
  -3  10   8   23.05    1.83
   3  10   8   21.63    1.54
  -3 -10   8   20.73    1.51
   3 -10   8   23.00    1.62
   3  10   8   25.21    1.17
  -3  10   9  119.21    3.24
   3  10   9  114.10    3.14
  -3  10   9  114.52    3.17
   3 -10   9  114.75    3.02
  -3 -10   9  112.23    2.98
   3  10   9  110.38    2.94
  -3  10  10    4.56    1.30
   3  10  10    5.33    1.21
   3  10  10    4.32    1.13
  -3  10  10    5.78    1.29
   3 -10  10    4.28    1.10
  -3 -10  10    4.69    1.14
   3 -10  11   12.46    1.01
  -3 -10  11   12.19    1.22
  -3  10  11   11.89    1.31
   3 -10  11   13.22    1.21
   3  10  11   12.05    1.16
  -3  10  11   12.53    1.31
   3 -10  12   12.35    1.08
  -3 -10  12   11.18    1.07
   3  10  12   10.94    1.02
  -3  10  12   12.53    1.18
  -3 -10  13   77.66    1.95
  -3 -10  13   73.32    1.92
   3 -10  13   71.62    1.87
   3  10  13   73.99    1.87
  -3  10  13   75.37    2.01
   3 -10  14    3.86    0.61
  -3 -10  14    3.60    0.66
   3  10  14    3.04    0.63
  -3  10  14    3.58    0.71
  -3  10  15   13.38    0.61
  -3 -10  15   11.81    0.60
  -3 -11 -11   53.44    1.57
  -3 -11 -11   53.79    1.56
  -3 -11 -10    9.61    0.91
  -3 -11  -9    3.29    0.89
   3 -11  -8   18.77    1.10
  -3 -11  -8   21.43    1.33
   3 -11  -7   71.99    2.08
  -3 -11  -7   73.49    2.27
  -3 -11  -6   18.25    1.37
   3 -11  -6   19.29    1.26
  -3 -11  -6   19.15    1.39
   3  11  -6   17.94    1.11
  -3 -11  -5   36.87    1.78
   3 -11  -5   37.26    1.61
   3  11  -5   36.87    1.49
   3  11  -4   34.39    1.55
  -3 -11  -4   30.60    1.75
   3 -11  -4   32.82    1.63
   3  11  -4   32.27    1.65
   3  11  -3  114.07    2.83
  -3 -11  -3  112.79    3.09
   3 -11  -3  108.72    2.93
   3  11  -3  112.09    3.02
   3  11  -2   40.36    1.74
   3 -11  -2   41.07    1.84
  -3 -11  -2   40.34    1.95
   3  11  -2   42.04    1.91
  -3  11  -2   42.12    2.00
   3  11  -1   40.14    1.76
   3  11  -1   40.61    1.90
  -3  11  -1   41.20    1.95
   3 -11  -1   42.88    1.87
  -3 -11  -1   44.06    1.98
   3  11   0    5.02    1.22
  -3  11   0    5.33    1.31
  -3 -11   0    4.90    1.25
   3 -11   0    5.71    1.19
   3  11   0    6.24    1.05
  -3 -11   1   42.32    1.91
   3 -11   1   43.01    1.87
  -3 -11   1   45.45    2.02
  -3  11   1   42.65    2.01
   3  11   1   46.10    2.00
   3  11   2   39.31    1.75
  -3 -11   2   40.65    1.82
   3 -11   2   38.51    1.98
   3 -11   2   40.24    1.85
  -3 -11   2   41.77    1.99
  -3  11   2   41.42    1.93
   3  11   2   39.02    1.92
   3  11   3  119.61    2.93
  -3 -11   3  104.26    2.93
  -3 -11   3  118.85    3.18
   3 -11   3  118.13    3.07
   3  11   3  110.03    3.08
  -3  11   3  110.57    3.09
  -3 -11   4   36.13    1.83
   3  11   4   33.62    1.54
  -3 -11   4   31.85    1.66
   3  11   4   31.52    1.78
  -3  11   4   31.89    1.71
   3  11   4   33.64    1.79
   3  11   5   38.79    1.58
   3  11   5   39.89    1.69
  -3 -11   5   37.22    1.79
  -3  11   5   42.33    2.10
   3  11   5   39.85    1.93
  -3  11   5   40.88    1.87
   3  11   6   18.95    1.16
   3  11   6   18.40    1.31
   3 -11   6   17.97    1.53
  -3 -11   6   18.63    1.37
   3  11   6   17.63    1.52
  -3  11   6   18.60    1.61
   3  11   7   75.13    1.95
   3  11   7   72.13    2.36
  -3  11   7   71.94    2.46
   3  11   7   71.63    2.14
   3 -11   7   71.95    2.31
  -3 -11   7   75.99    2.29
   3  11   8   22.57    1.48
  -3  11   8   23.35    1.56
   3  11   8   21.00    1.28
  -3 -11   8   22.39    1.38
   3 -11   8   22.22    1.39
  -3  11   9    5.76    1.14
   3  11   9    5.19    1.09
   3  11   9    4.67    0.92
  -3  11   9    5.99    1.13
   3 -11   9    3.90    1.03
  -3 -11   9    5.05    1.02
  -3  11  10   10.11    1.12
   3  11  10   11.12    1.07
  -3  11  10    9.84    1.09
   3 -11  10    9.14    0.99
  -3 -11  10    8.99    0.97
   3  11  10    9.54    0.91
   3 -11  11   52.05    1.57
  -3 -11  11   55.82    1.60
  -3  11  11   54.98    1.67
   3 -11  12   15.28    0.82
  -3 -11  12   13.72    0.84
  -3  11  12   15.81    0.93
  -3  11  13    4.92    0.54
  -3 -11  13    4.21    0.50
  -3  12 -11   59.11    1.26
  -3  12 -10   26.31    0.98
  -3  12  -9   31.24    1.18
  -3  12  -8   37.66    1.37
   3  12  -7   17.54    1.00
  -3  12  -7   18.88    1.18
  -3  12  -6   24.15    1.33
   3  12  -6   23.00    1.17
   3  12  -5    9.62    1.01
  -3  12  -5    9.21    1.04
   3  12  -5    8.95    0.79
  -3  12  -5    8.83    0.80
  -3 -12  -5   10.10    1.03
   3 -12  -5    8.30    0.82
   3  12  -4   56.06    1.83
  -3  12  -4   57.23    1.97
   3  12  -4   59.93    1.71
  -3 -12  -4   59.67    1.92
   3 -12  -4   55.85    1.71
  -3  12  -3   16.79    1.32
   3  12  -3   16.79    1.19
   3  12  -3   16.88    1.06
  -3 -12  -3   16.54    1.23
   3 -12  -3   16.41    1.10
  -3  12  -2   24.12    1.46
   3  12  -2   24.40    1.34
   3  12  -2   25.26    1.25
   3 -12  -2   24.80    1.28
  -3 -12  -2   25.83    1.41
   3  12  -1   17.32    1.24
  -3  12  -1   17.17    1.38
   3  12  -1   19.14    1.19
  -3 -12  -1   15.97    1.25
   3 -12  -1   18.05    1.17
  -3  12   0   78.73    2.35
   3  12   0   78.24    2.30
   3  12   0   81.59    2.17
   3 -12   0   78.55    2.22
  -3 -12   0   81.31    2.35
  -3 -12   1   18.47    1.29
   3 -12   1   17.48    1.19
  -3  12   1   15.88    1.30
   3  12   1   16.03    1.29
   3  12   2   26.11    1.45
   3  12   2   23.96    1.44
  -3  12   2   26.60    1.47
  -3 -12   2   25.93    1.44
   3  12   2   24.77    1.25
   3  12   3   18.26    1.31
  -3  12   3   17.64    1.30
   3  12   3   18.26    1.08
  -3 -12   3   16.47    1.21
  -3 -12   4   55.41    1.82
  -3  12   4   55.82    2.04
   3  12   4   57.58    1.93
   3  12   4   59.52    1.74
  -3 -12   5    7.69    1.00
  -3  12   5    7.03    1.14
   3  12   5    7.55    1.06
   3  12   5   10.74    0.86
  -3  12   6   25.06    1.42
   3  12   6   23.48    1.28
  -3  12   6   21.90    0.98
  -3 -12   6   21.70    1.18
   3  12   6   24.40    1.00
   3  12   7   19.06    1.12
  -3  12   7   20.70    1.23
   3 -12   7   18.20    1.15
  -3 -12   7   18.25    1.08
  -3  12   8   38.18    1.43
   3  12   8   35.34    1.31
   3 -12   8   38.22    1.36
  -3 -12   8   37.40    1.30
  -3  12   9   29.52    1.18
   3 -12   9   30.00    1.12
  -3 -12   9   28.15    1.08
  -3 -12  10   28.12    0.91
  -3  12  11   56.77    1.23
  -3  13  -8   21.72    0.66
  -3  13  -7   67.72    1.49
  -3  13  -6   41.17    1.18
  -3  13  -5   76.61    1.79
  -3 -13  -4    8.05    0.70
  -3  13  -4    6.79    0.76
   3  13  -4    7.42    0.66
  -3  13  -3  111.68    2.25
  -3 -13  -3  117.31    2.42
  -3  13  -3  118.69    2.47
   3  13  -3  110.98    2.30
  -3 -13  -2   20.00    0.98
   3  13  -2   22.19    0.91
  -3  13  -2   21.62    0.92
   3  13  -2   18.44    0.96
  -3  13  -2   20.57    1.06
  -3 -13  -1  191.59    3.60
   3  13  -1  202.13    3.51
  -3  13  -1  190.37    3.49
   3  13  -1  185.23    3.51
  -3  13  -1  196.81    3.64
  -3  13   0    0.74    0.72
  -3 -13   0    0.48    0.62
  -3  13   0    0.59    0.55
   3  13   0    0.39    0.55
  -3  13   1  196.99    3.67
  -3  13   2   21.38    0.91
   3  13   2   21.98    0.92
  -3  13   3  112.52    2.49
  -3  13   3  114.53    2.26
   3  13   3  117.45    2.28
  -3  13   4    7.00    0.85
  -3  13   5   72.12    1.73
  -3  13   5   79.34    1.84
  -3  13   6   36.00    1.10
  -3  13   6   34.22    1.14
  -3  13   7   64.04    1.41
  -3  13   7   66.04    1.46
  -3  13   8   17.53    0.59
  -3  14  -1    1.75    0.36
  -3  14   0  116.42    2.04
  -4   0 -20   97.42    2.50
   4   0 -20   92.46    2.28
   4   0 -19  317.39    5.88
  -4   0 -19  325.21    6.14
   4   0 -19  333.30    5.99
  -4   0 -18  120.62    3.31
   4   0 -18  118.05    3.12
   4   0 -18  113.77    3.13
   4   0 -17  592.61   10.29
  -4   0 -17  613.05   10.48
   4   0 -17  595.15   10.41
   4   0 -16   53.22    2.18
  -4   0 -16   52.70    2.29
   4   0 -16   52.49    2.37
   4   0 -15  299.28    5.99
  -4   0 -15  305.14    6.12
   4   0 -15  307.02    5.91
   4   0 -14  216.45    4.67
  -4   0 -14  219.94    4.70
   4   0 -14  221.17    4.62
  -4   0 -13 1621.44   27.51
   4   0 -13 1655.90   24.86
  -4   0 -12  519.63   10.73
  -4   0 -11 1202.21   20.28
  -4   0 -10  910.36   15.70
   4   0  -9 2900.74   44.69
   4   0  -9 2977.43   44.78
   4   0  -8  742.12   12.99
  -4   0  -8  733.48   11.97
   4   0  -8  729.11   12.99
   4   0  -7 2561.76   39.25
  -4   0  -7 2649.42   38.33
   4   0  -6 1343.44   21.16
  -4   0  -6 1364.98   20.24
   4   0  -5 5187.28   73.93
  -4   0  -5 5148.84   73.03
   4   0  -5 4974.21   73.93
   4   0  -4 1468.24   22.29
  -4   0  -4 1469.79   21.39
   4   0  -4 1506.22   22.34
   4   0  -3 5087.84   72.79
   4   0  -3 4967.48   72.49
  -4   0  -3 5066.92   71.90
   4   0  -3 5221.41   72.82
   4   0  -2 1687.92   25.32
   4   0  -2 1644.05   24.98
   4   0  -2 1712.59   24.96
   4   0  -2 1694.44   24.94
   4   0  -2 1705.36   24.94
   4   0  -2 1765.76   24.99
   4   0  -1 2053.16   31.22
   4   0  -1 2196.48   30.97
   4   0  -1 2158.88   30.90
   4   0  -1 2065.42   31.21
   4   0  -1 2140.44   31.28
   4   0   0  257.59    4.75
   4   0   0  269.29    4.56
   4   0   0  256.71    4.74
   4   0   0  267.72    4.58
   4   0   0  250.95    4.76
   4   0   1 2187.09    8.85
   4   0   1 2200.99    7.68
   4   0   2 1675.33   24.85
   4   0   2 1653.92   24.84
   4   0   2 1727.59   24.90
   4   0   2 1751.73   25.40
  -4   0   3 4901.43   70.50
   4   0   3 5136.99   71.92
   4   0   3 4883.06   71.07
   4   0   3 5245.86   71.38
   4   0   4 1534.23   22.70
  -4   0   4 1491.41   21.82
   4   0   4 1545.41   23.34
  -4   0   5 5184.45   73.93
  -4   0   6 1388.49   20.58
  -4   0   7 2714.93   39.58
  -4   0   8  768.04   12.32
   4   0   8  765.44   13.29
  -4   0   9 3030.54   44.66
  -4   0  10  913.99   13.96
   4   0  10  914.73   14.04
  -4   0  11 1209.02   18.26
  -4   0  12  543.58    9.00
   4   0  13 1744.46   26.89
  -4   0  13 1765.19   26.34
   4   0  14  222.23    7.86
   4   0  14  226.45    5.16
   4   0  15  310.35    6.44
   4   0  15  312.90    6.47
   4   0  15  328.83    6.81
  -4   0  16   55.61    2.11
   4   0  16   60.39    2.60
   4   0  16   57.90    2.70
   4   0  16   53.12    2.41
   4   0  17  636.14   11.09
   4   0  17  606.46   10.69
   4   0  18  132.08    3.65
   4   0  18  119.10    3.24
   4   0  19  327.66    6.19
   4   0  19  330.43    5.93
  -4   0  20   88.82    2.24
   4   0  20   92.45    2.28
  -4  -1 -21   98.85    2.14
  -4   1 -20  330.67    5.89
  -4  -1 -20  328.06    5.88
   4   1 -20  329.40    5.70
   4  -1 -20  337.94    5.71
  -4   1 -19  155.47    3.63
  -4  -1 -19  157.05    3.63
   4  -1 -19  145.10    3.32
   4   1 -19  154.37    3.43
   4  -1 -19  155.78    3.45
  -4   1 -18  404.46    7.38
   4   1 -18  386.12    7.17
   4  -1 -18  384.36    7.07
  -4  -1 -18  401.90    7.34
   4  -1 -18  398.59    7.20
   4   1 -18  388.58    7.18
   4  -1 -17  145.63    3.59
   4   1 -17  153.88    3.83
  -4   1 -17  153.56    3.93
   4  -1 -17  149.38    3.72
  -4  -1 -17  149.18    3.87
   4  -1 -17  163.95    3.91
   4   1 -17  153.17    3.87
   4  -1 -16  488.19    8.61
   4  -1 -16  482.46    8.66
   4   1 -16  492.52    8.77
  -4   1 -16  495.20    8.86
  -4  -1 -16  488.96    8.82
   4  -1 -16  490.23    8.89
   4   1 -16  467.95    8.85
   4  -1 -15  154.89    3.78
   4   1 -15  153.44    3.84
  -4   1 -15  154.66    3.90
   4  -1 -15  152.62    3.76
   4   1 -15  147.20    3.98
   4  -1 -15  155.09    4.09
   4   1 -14  694.84   11.57
  -4   1 -14  697.09   11.59
   4  -1 -14  691.41   11.48
   4  -1 -14  703.23   11.59
   4  -1 -14  669.48   14.87
  -4  -1 -14  679.83   14.24
   4   1 -14  690.47   15.04
   4   1 -13  199.36    4.27
  -4   1 -13  198.63    4.26
   4  -1 -13  194.38    4.17
   4  -1 -13  196.31    4.27
  -4  -1 -13  183.68    6.00
   4  -1 -13  193.30    6.45
  -4   1 -13  187.14    5.74
   4   1 -13  194.83    6.53
  -4  -1 -12 1301.74   22.22
   4  -1 -12 1349.13   22.90
   4   1 -12 1281.17   22.84
   4  -1 -11  356.34    8.41
  -4   1 -11  331.49    7.57
   4   1 -11  353.36    8.46
  -4   1 -10 1342.52   22.09
   4  -1 -10 1406.77   23.03
  -4   1 -10 1365.71   21.90
   4   1 -10 1387.35   23.15
   4  -1  -9  280.00    6.55
  -4   1  -9  271.56    5.95
  -4   1  -9  293.88    5.98
   4   1  -9  283.35    6.73
   4  -1  -8 1585.32   24.65
  -4   1  -8 1540.50   23.96
  -4   1  -8 1548.22   23.81
   4  -1  -7  125.21    3.55
  -4   1  -7  121.58    3.12
  -4   1  -7  127.34    3.08
   4  -1  -6 2017.62   29.63
  -4   1  -6 2026.16   29.05
   4   1  -6 1869.95   28.62
   4   1  -6 1914.78   28.62
  -4   1  -6 2047.28   29.05
   4  -1  -5  209.42    4.33
   4   1  -5  215.80    4.62
   4  -1  -5  206.18    3.84
   4   1  -5  201.92    3.85
   4   1  -5  205.14    3.84
   4   1  -5  203.58    4.48
  -4   1  -5  205.50    3.91
   4   1  -4 3630.36   51.15
   4  -1  -4 3640.78   50.72
   4  -1  -4 3508.17   50.42
   4  -1  -4 3389.37   50.36
   4   1  -4 3502.02   50.40
   4   1  -4 3440.42   50.41
   4   1  -4 3452.67   50.91
   4  -1  -3  231.80    4.23
   4   1  -3  219.55    4.75
   4   1  -3  218.47    4.69
   4  -1  -3  240.74    4.30
   4   1  -3  239.41    4.27
   4  -1  -3  233.67    4.24
   4   1  -3  231.43    4.27
   4   1  -3  247.11    4.46
  -4   1  -2 1325.91   19.55
   4   1  -2 1459.24   20.79
   4  -1  -2 1442.91   20.14
   4  -1  -2 1421.63   20.39
   4  -1  -2 1379.04   20.34
   4   1  -2 1373.54   20.38
   4   1  -2 1377.43   20.29
   4  -1  -2 1377.47   20.14
   4  -1  -2 1345.09   20.43
   4  -1  -1   66.20    1.44
   4  -1  -1   67.50    1.76
   4   1  -1   69.23    2.00
   4  -1  -1   68.08    2.02
   4   1  -1   66.80    1.41
   4  -1  -1   68.45    2.02
   4   1  -1   66.69    1.99
   4  -1  -1   69.12    1.99
   4   1  -1   71.13    2.01
   4   1  -1   70.58    1.58
   4  -1  -1   68.25    1.81
   4  -1  -1   65.31    1.62
   4  -1   0 1738.93   26.17
   4  -1   0 1821.85   25.75
   4   1   0 1784.76   26.50
   4  -1   0 1828.27   26.55
   4   1   0 1755.94   25.98
   4   1   0 1740.07   26.42
   4  -1   0 1789.70   26.51
   4  -1   0 1791.52   26.48
   4   1   0 1716.09   26.52
   4  -1   0 1870.89   26.37
   4   1   0 1818.30   25.77
   4  -1   0 1825.99   26.15
   4  -1   1   71.59    1.66
   4   1   1   66.07    1.83
   4  -1   1   68.57    1.82
   4  -1   1   68.01    1.54
   4  -1   1   71.49    1.32
   4  -1   1   74.53    1.69
   4   1   2 1458.94   21.61
   4  -1   2 1414.06   21.55
   4  -1   2 1450.62   21.24
   4   1   2 1384.34   21.17
   4  -1   2 1422.28   21.19
   4  -1   2 1449.15   21.08
   4  -1   3  232.03    4.80
   4   1   3  232.06    4.84
   4  -1   3  231.30    4.25
  -4   1   3  223.19    3.61
   4  -1   3  245.95    4.34
   4  -1   3  240.01    4.24
   4   1   3  233.34    4.23
   4   1   3  218.46    4.19
   4   1   4 3566.36   51.60
   4  -1   4 3547.10   50.60
   4  -1   4 3487.70   51.52
   4  -1   4 3623.59   50.94
   4   1   4 3473.39   50.53
   4   1   4 3409.49   50.54
   4  -1   4 3501.71   50.56
   4  -1   5  194.98    4.88
   4   1   5  205.86    4.88
   4  -1   5  194.86    3.77
   4  -1   5  210.43    4.31
  -4  -1   5  206.07    3.83
   4   1   5  202.86    3.76
   4   1   5  191.73    3.73
   4  -1   6 1867.12   27.98
   4   1   6 1883.04   27.94
  -4  -1   7  124.32    3.00
  -4  -1   8 1549.47   23.61
   4  -1   9  291.08    6.54
  -4  -1   9  275.60    5.73
  -4  -1  10 1380.07   20.77
   4  -1  10 1404.67   20.82
  -4   1  10 1430.24   20.78
   4  -1  10 1366.73   23.06
  -4  -1  10 1353.75   21.96
   4  -1  11  340.09    8.20
  -4  -1  11  349.49    6.14
   4  -1  11  355.94    6.20
  -4  -1  12 1326.34   20.26
   4  -1  12 1345.97   20.34
   4   1  13  203.88    4.70
   4   1  13  202.13    7.22
   4  -1  13  198.91    7.24
   4  -1  13  203.80    4.74
  -4  -1  13  205.11    4.29
   4  -1  13  208.66    4.37
   4   1  13  200.98    4.58
  -4  -1  14  717.96   11.89
   4  -1  14  752.23   12.29
   4  -1  14  736.40   12.49
  -4   1  14  710.98   11.83
   4   1  14  707.98   16.04
   4   1  14  721.25   12.34
   4  -1  14  725.59   16.29
  -4   1  15  157.81    3.79
   4   1  15  160.67    4.14
   4  -1  15  165.79    4.34
  -4   1  16  489.59    8.68
   4   1  16  501.19    9.08
   4  -1  16  512.12    9.36
   4   1  17  153.15    4.10
  -4   1  17  146.43    3.57
   4  -1  17  154.96    4.12
   4   1  17  155.96    4.30
   4  -1  18  416.05    7.74
   4   1  18  410.88    7.81
   4   1  18  407.07    7.42
   4   1  19  154.70    3.77
   4  -1  19  155.79    3.71
   4   1  19  157.09    3.48
   4   1  20  335.63    5.84
   4  -1  20  330.84    5.76
  -4   1  20  317.33    5.53
   4   1  20  328.79    5.57
  -4  -1  20  323.16    5.57
   4   1  21   99.80    2.19
  -4  -2 -21   77.48    1.76
  -4  -2 -20   78.72    2.13
   4   2 -20   78.17    1.95
   4  -2 -20   78.27    1.93
  -4   2 -19  379.79    6.86
  -4  -2 -19  374.95    6.82
   4  -2 -19  390.19    6.67
   4   2 -19  384.40    6.66
  -4   2 -18   82.41    2.66
   4  -2 -18   79.04    2.39
  -4  -2 -18   79.48    2.59
   4   2 -18   82.40    2.49
   4  -2 -18   81.10    2.43
   4  -2 -18   78.80    2.36
   4   2 -17  164.96    4.00
  -4   2 -17  167.58    4.06
   4  -2 -17  163.89    3.85
  -4  -2 -17  170.05    4.08
   4  -2 -17  164.60    3.94
   4   2 -17  166.97    3.96
   4  -2 -17  163.22    3.87
  -4   2 -16  174.71    4.21
   4   2 -16  178.00    4.21
   4  -2 -16  169.52    3.99
   4  -2 -16  178.89    4.24
   4   2 -16  176.32    4.21
   4  -2 -16  165.19    4.04
   4   2 -15  535.70    9.43
  -4   2 -15  533.71    9.42
   4  -2 -15  520.92    9.21
   4   2 -15  523.84    9.49
   4  -2 -15  537.89    9.52
   4  -2 -15  541.45    9.41
   4  -2 -14  128.89    5.42
  -4  -2 -14  127.85    5.15
   4   2 -14  127.63    5.53
   4  -2 -14  127.35    3.43
   4   2 -14  129.68    3.42
  -4   2 -14  125.16    3.38
   4  -2 -13  144.01    5.54
   4   2 -13  139.41    5.62
   4   2 -13  143.90    5.58
   4  -2 -13  148.21    3.66
  -4   2 -13  148.02    3.57
   4   2 -13  143.53    3.55
   4  -2 -12  150.76    5.37
   4   2 -12  150.32    5.46
  -4   2 -12  139.99    4.61
   4   2 -12  145.81    5.39
  -4   2 -11  941.97   16.80
   4  -2 -11  985.85   17.83
   4   2 -11  989.87   18.13
   4   2 -11  965.91   18.02
  -4   2 -11  972.96   16.91
   4  -2 -10  104.24    3.95
   4   2 -10  105.84    4.10
  -4   2 -10  102.11    3.45
  -4   2 -10  107.99    3.57
   4   2 -10  108.68    4.19
  -4   2  -9  431.89    8.38
   4  -2  -9  443.75    9.08
   4   2  -9  426.06    9.31
  -4   2  -9  443.37    8.55
  -4   2  -8  274.78    5.73
   4   2  -8  275.70    6.57
  -4   2  -8  284.88    5.97
   4   2  -7 1035.12   16.26
   4   2  -7 1069.21   16.37
  -4   2  -7 1099.89   16.86
   4  -2  -7 1062.66   16.28
  -4   2  -7 1116.41   17.16
   4   2  -6  509.57    8.40
   4   2  -6  505.18    8.46
   4  -2  -6  512.58    8.37
  -4   2  -6  501.32    8.51
   4  -2  -6  502.93    8.39
   4   2  -6  525.45    9.45
   4  -2  -5  657.02   10.79
  -4   2  -5  677.18   10.68
   4  -2  -4  314.25    5.62
   4   2  -4  314.28    5.96
  -4   2  -4  301.83    5.16
   4   2  -4  317.11    6.24
   4  -2  -3  811.15   12.70
  -4   2  -3  797.32   12.01
   4   2  -3  812.46   13.32
   4   2  -3  835.44   12.87
   4   2  -2  368.12    6.77
   4  -2  -2  353.57    6.60
   4  -2  -1 1707.60   25.07
   4  -2  -1 1692.47   25.05
   4   2  -1 1725.68   25.08
   4   2  -1 1674.27   24.95
   4   2  -1 1692.88   25.55
   4  -2  -1 1603.44   24.50
   4   2  -1 1702.21   25.04
   4  -2  -1 1713.27   25.10
   4  -2  -1 1744.14   25.18
   4  -2  -1 1678.52   25.32
   4   2   0  224.84    4.35
   4  -2   0  224.50    4.30
   4  -2   0  223.23    3.75
   4   2   0  231.74    4.76
   4   2   0  231.92    4.34
   4   2   0  230.11    4.33
  -4  -2   0  228.79    3.76
   4  -2   0  237.14    4.48
   4  -2   1 1715.16   25.72
   4   2   1 1685.51   25.73
   4  -2   1 1725.07   25.39
   4   2   1 1757.69   26.30
   4   2   1 1766.76   25.78
   4  -2   1 1776.24   25.90
   4  -2   2  380.15    6.60
   4   2   2  379.95    6.59
   4   2   2  355.35    6.63
   4  -2   2  376.27    6.31
   4  -2   2  385.09    6.67
  -4  -2   2  358.87    5.81
   4  -2   3  810.10   13.38
   4   2   3  846.36   13.51
   4   2   3  835.70   13.41
   4  -2   3  834.50   13.13
   4  -2   3  854.78   13.18
   4  -2   4  299.69    6.13
   4   2   4  313.23    6.22
   4  -2   4  320.35    5.91
  -4   2   4  305.05    5.37
   4  -2   4  325.93    5.75
   4   2   5  664.43   11.62
   4  -2   5  653.95   11.71
  -4   2   5  675.49   10.54
   4  -2   5  649.76   10.74
   4  -2   6  506.70    9.66
   4   2   6  505.13    9.60
   4  -2   6  499.84    8.35
   4   2   6  492.27    8.30
   4   2   6  496.30    8.30
   4  -2   6  499.65    8.33
   4  -2   6  521.38    9.19
   4  -2   7 1018.99   15.95
   4  -2   7 1010.69   15.93
   4   2   7 1090.38   15.98
   4   2   7 1030.52   15.91
  -4  -2   7 1083.37   16.70
  -4  -2   8  274.03    5.76
   4  -2   9  441.09    7.16
  -4  -2   9  426.98    8.31
   4  -2  10  111.31    2.57
   4  -2  10  104.67    3.92
  -4  -2  10  106.31    3.40
  -4  -2  11  963.58   14.99
   4  -2  11  980.82   15.02
   4  -2  11  977.15   17.62
   4   2  11  987.87   15.35
   4  -2  12  148.69    5.19
  -4  -2  12  147.52    3.42
   4  -2  12  149.08    3.42
   4  -2  12  148.38    5.92
   4   2  12  152.04    5.85
   4  -2  12  157.39    3.81
   4   2  12  148.90    3.65
   4   2  13  148.57    3.76
   4  -2  13  144.55    6.07
   4   2  13  152.75    6.05
   4  -2  13  146.84    3.85
   4   2  13  158.05    3.84
  -4   2  13  146.19    3.52
  -4  -2  13  147.33    3.54
   4  -2  13  153.44    3.60
   4  -2  13  154.55    3.93
   4  -2  14  127.91    5.84
   4   2  14  128.22    5.70
   4   2  14  133.73    3.56
   4  -2  14  131.80    3.68
  -4   2  14  130.60    3.36
   4   2  14  133.14    3.65
  -4  -2  14  134.04    3.35
   4  -2  14  129.14    3.37
   4  -2  14  133.51    3.70
   4   2  15  549.26    9.67
   4  -2  15  543.90    9.79
  -4   2  15  536.19    9.43
  -4  -2  15  547.28    9.47
   4  -2  15  562.23    9.89
   4  -2  16  188.79    4.46
   4   2  16  181.74    4.30
   4  -2  16  181.97    4.50
  -4  -2  16  180.44    4.14
  -4   2  16  172.10    4.10
   4  -2  17  174.37    4.27
   4   2  17  168.88    4.01
   4  -2  17  170.22    4.10
  -4   2  17  166.96    3.84
   4  -2  18   85.54    2.72
   4   2  18   82.49    2.48
   4  -2  18   84.33    2.56
  -4   2  18   79.96    2.35
   4   2  19  389.47    6.67
   4  -2  19  400.40    6.78
   4  -2  19  371.20    6.80
   4   2  19  372.03    6.98
   4  -2  20   77.25    1.96
   4   2  20   75.89    1.89
  -4  -2  20   75.40    1.93
  -4   2  20   73.51    1.87
  -4   2  20   76.92    2.00
   4   2  20   74.70    2.18
   4   2  21   81.04    1.87
  -4  -2  21   83.11    1.75
  -4  -3 -21   11.31    0.62
  -4  -3 -20   72.34    1.93
   4  -3 -19   21.32    1.19
  -4  -3 -19   25.16    1.44
   4   3 -19   23.08    1.16
   4  -3 -19   24.67    1.18
   4  -3 -18   94.77    2.60
   4  -3 -18   93.39    2.49
  -4  -3 -18   96.81    2.75
   4   3 -18   97.70    2.57
   4  -3 -18   97.60    2.56
   4  -3 -17   70.24    2.43
  -4   3 -17   73.46    2.51
   4  -3 -17   68.72    2.29
   4   3 -17   75.66    2.37
   4  -3 -17   76.00    2.38
   4  -3 -16   71.07    2.55
   4  -3 -16   72.58    2.36
  -4   3 -16   68.49    2.53
   4  -3 -16   66.31    2.25
   4  -3 -16   69.39    2.41
   4   3 -16   69.10    2.41
   4  -3 -15   61.77    2.38
   4   3 -15   57.36    2.35
  -4   3 -15   58.41    2.37
   4  -3 -15   60.97    2.31
   4   3 -15   60.10    2.29
   4   3 -14  109.55    3.12
   4  -3 -14  108.49    3.14
   4  -3 -14  106.23    4.98
  -4  -3 -14  112.90    4.94
   4   3 -14  104.95    4.80
   4   3 -14  108.58    5.08
   4   3 -14  111.15    3.19
  -4   3 -14  114.23    3.22
   4  -3 -14  116.47    3.27
   4  -3 -13   22.70    1.59
   4  -3 -13   23.03    1.59
   4   3 -13   22.04    1.55
  -4   3 -13   22.61    1.57
   4   3 -13   23.06    1.56
   4  -3 -13   22.09    2.50
   4   3 -13   20.42    2.43
   4   3 -13   22.15    2.62
   4   3 -13   24.63    2.65
   4   3 -12   69.14    3.81
   4  -3 -12   64.85    3.63
   4   3 -12   63.51    3.73
   4   3 -12   66.61    3.62
   4  -3 -12   65.10    2.34
  -4   3 -11   11.32    1.60
   4   3 -11   10.10    1.90
   4  -3 -11    9.75    1.74
   4   3 -11   12.65    2.00
  -4   3 -10  137.13    4.32
   4  -3 -10  134.25    4.62
   4   3 -10  125.35    4.77
  -4   3  -9   80.75    3.15
   4   3  -9   77.42    3.55
  -4   3  -9   78.45    2.91
   4   3  -8  129.51    3.16
  -4   3  -8  136.14    3.70
   4   3  -8  143.19    4.45
   4   3  -8  142.20    4.53
  -4   3  -8  140.22    4.02
   4  -3  -7  783.83   12.54
   4   3  -7  772.29   13.86
   4   3  -7  770.51   14.08
  -4   3  -7  799.63   12.98
   4  -3  -7  755.43   12.53
   4   3  -7  800.91   13.98
   4  -3  -6  179.25    4.02
   4   3  -6  180.37    4.75
   4   3  -6  188.28    4.82
   4   3  -6  193.93    5.00
  -4   3  -6  187.72    4.06
   4  -3  -5  479.30    8.28
  -4   3  -5  465.11    7.94
   4   3  -5  475.57    8.92
   4   3  -5  464.07    9.14
   4   3  -5  453.07    8.77
   4   3  -4   11.59    1.39
   4   3  -3  501.18    9.08
   4  -3  -3  497.34    9.30
   4   3  -2  991.81   15.43
   4  -3  -2 1000.59   15.52
   4   3  -2 1022.38   16.22
   4  -3  -2  989.50   15.56
   4   3  -2 1018.96   15.49
   4  -3  -2  994.89   16.33
   4   3  -1  402.91    6.74
   4  -3  -1  411.29    6.82
   4   3  -1  405.23    7.60
   4  -3  -1  420.72    6.90
   4   3  -1  402.34    6.77
   4  -3  -1  418.24    7.48
   4  -3  -1  407.12    7.57
   4   3   0  407.44    6.97
   4  -3   0  415.41    6.97
   4  -3   0  410.15    7.57
  -4  -3   0  419.49    6.80
   4   3   0  397.35    7.73
   4   3   1  423.65    7.16
   4  -3   1  405.40    7.09
   4  -3   1  422.81    7.74
   4   3   1  418.95    7.63
   4   3   1  426.43    7.95
   4  -3   2 1001.85   15.59
   4   3   2 1014.37   16.14
   4  -3   2 1011.97   16.17
  -4  -3   2 1003.34   15.39
  -4  -3   3  509.90    8.24
   4   3   3  491.94    8.66
   4  -3   3  504.90    8.67
   4   3   3  520.00    9.18
   4  -3   4   13.37    1.24
   4   3   4   11.36    1.20
   4  -3   4   10.98    1.19
   4  -3   5  478.90    8.74
  -4   3   5  461.35    8.22
   4  -3   5  468.32    8.74
   4   3   5  484.03    8.78
   4  -3   6  181.39    4.67
   4   3   6  190.16    4.70
  -4   3   6  183.01    4.08
   4  -3   6  181.97    4.09
   4  -3   6  182.35    4.66
   4  -3   7  804.49   14.01
   4   3   7  816.92   13.95
   4   3   7  764.21   12.65
   4  -3   7  763.84   12.64
   4  -3   7  782.50   13.78
   4   3   8  139.55    4.32
   4  -3   8  134.74    4.45
   4   3   8  126.66    3.06
  -4  -3   8  129.16    3.79
  -4  -3   9   76.71    3.02
   4  -3   9   78.26    3.60
   4   3   9   82.81    3.54
   4  -3   9   82.03    2.24
   4   3   9   79.29    2.18
   4  -3  10  128.47    2.92
  -4  -3  10  122.81    4.03
   4  -3  10  127.32    4.76
   4   3  10  132.70    4.76
   4   3  10  124.70    2.98
   4  -3  10  128.73    3.10
   4  -3  11   11.13    1.09
  -4  -3  11   11.11    1.54
   4  -3  11   13.32    1.89
   4   3  11   10.26    2.01
   4   3  11   11.92    1.14
   4  -3  11   11.80    1.21
   4  -3  11   12.48    2.07
  -4  -3  12   68.34    2.23
   4  -3  12   71.96    2.25
   4  -3  12   65.48    2.33
   4   3  12   66.01    3.76
   4  -3  12   62.09    3.81
   4   3  12   64.76    2.25
   4   3  12   70.68    2.44
   4  -3  12   63.66    3.55
  -4  -3  13   23.36    1.57
   4  -3  13   24.24    1.52
   4  -3  13   19.94    2.34
   4  -3  13   20.14    2.62
   4   3  13   22.95    2.58
   4   3  13   24.75    1.60
   4  -3  13   22.41    1.65
   4  -3  13   24.76    1.68
  -4   3  13   22.56    1.55
   4   3  13   23.39    1.76
   4   3  14  115.74    3.22
   4  -3  14  119.05    3.35
  -4   3  14  116.27    3.20
   4   3  14  119.82    3.43
   4  -3  14  121.58    3.43
  -4  -3  14  117.46    3.17
   4  -3  14  115.77    3.16
   4   3  15   60.82    2.27
   4  -3  15   63.13    2.42
   4   3  15   63.14    2.58
  -4   3  15   60.02    2.32
   4  -3  15   61.59    2.51
  -4  -3  15   61.19    2.29
   4  -3  15   60.68    2.25
  -4  -3  16   71.55    2.42
   4  -3  16   75.25    2.64
   4  -3  16   73.97    2.31
   4   3  16   72.93    2.46
   4  -3  16   72.67    2.56
  -4   3  16   72.29    2.44
   4  -3  17   73.58    2.55
   4  -3  17   75.03    2.49
   4   3  17   73.79    2.33
  -4   3  17   71.45    2.36
   4   3  18   99.07    3.02
   4  -3  18   99.20    2.66
   4   3  18   95.38    2.53
  -4   3  18   96.37    2.56
  -4  -3  19   23.48    1.21
  -4   3  19   23.42    1.14
   4   3  19   24.38    1.15
   4  -3  19   25.02    1.25
  -4  -3  20   71.79    1.88
  -4  -3  21   11.32    0.58
  -4  -4 -20    2.79    0.68
  -4  -4 -19  245.61    4.51
   4  -4 -19  235.66    4.30
   4  -4 -18   21.63    1.11
  -4  -4 -18   19.28    1.34
  -4  -4 -18   20.81    1.38
   4   4 -17   34.48    1.52
   4  -4 -17   36.40    1.54
   4  -4 -17   37.42    1.60
  -4  -4 -17   37.76    1.83
   4  -4 -17   38.68    1.85
   4  -4 -16   14.51    1.22
   4   4 -16   12.51    1.22
   4  -4 -16   13.96    1.27
   4  -4 -16   13.12    1.20
   4  -4 -16   13.16    1.51
   4  -4 -15  349.01    6.31
   4   4 -15  343.96    6.26
   4  -4 -15  315.92    6.21
  -4   4 -15  333.41    6.53
   4  -4 -15  327.88    6.55
   4   4 -14   31.90    1.62
   4  -4 -14   34.98    1.71
  -4   4 -14   30.71    1.79
   4  -4 -14   28.58    1.62
   4  -4 -14   31.12    1.92
   4  -4 -13   46.43    2.09
  -4   4 -13   46.26    2.05
   4  -4 -13   41.45    1.79
   4   4 -13   38.50    3.16
   4  -4 -13   42.14    3.17
   4   4 -13   39.01    2.94
   4  -4 -13   40.90    1.76
   4   4 -13   40.43    1.77
   4  -4 -12   38.54    1.74
  -4   4 -12   40.86    1.94
   4   4 -12   39.68    3.13
   4  -4 -12   39.67    2.93
   4   4 -12   42.67    3.19
   4   4 -12   37.47    2.87
   4   4 -12   44.93    1.77
   4  -4 -12   44.29    1.77
   4  -4 -11  602.42   10.27
  -4   4 -11  628.81   12.66
   4  -4 -11  633.66   13.17
   4   4 -11  619.99   12.90
   4   4 -11  630.06   13.54
   4  -4 -11  640.39   10.27
   4   4 -11  629.13   10.23
   4  -4 -10   53.85    1.87
  -4   4 -10   54.21    2.88
   4   4 -10   51.67    3.00
   4   4 -10   56.52    3.36
   4   4 -10   49.76    1.72
   4  -4 -10   54.15    1.81
   4  -4  -9   55.49    1.81
  -4   4  -9   62.70    2.98
   4   4  -9   56.93    3.03
   4   4  -9   57.29    3.25
   4  -4  -9   57.54    1.76
   4   4  -9   55.80    1.71
   4   4  -8   13.53    1.65
   4   4  -8   13.86    1.80
   4  -4  -8   12.34    0.98
   4  -4  -7  122.17    3.41
   4   4  -7  129.14    4.28
   4   4  -6   30.77    2.03
   4   4  -6   30.13    2.06
   4   4  -5  172.22    4.60
   4   4  -4  449.12    8.71
   4  -4  -4  455.18    9.27
   4  -4  -3  409.92    7.23
   4   4  -3  408.91    7.12
   4   4  -3  411.72    8.04
   4   4  -3  404.87    7.15
   4  -4  -3  418.78    7.28
   4  -4  -3  406.88    8.46
   4   4  -2  184.32    3.63
   4  -4  -2  183.40    3.71
   4   4  -2  177.27    4.51
   4   4  -2  182.71    3.66
   4  -4  -2  175.58    3.70
   4  -4  -2  175.99    4.68
   4  -4  -2  182.76    4.82
   4  -4  -1   82.69    3.01
  -4  -4  -1   87.46    2.54
   4   4  -1   81.04    2.88
   4   4   0   22.38    1.08
   4  -4   0   18.56    1.60
  -4  -4   0   21.39    1.24
   4   4   0   19.65    1.62
   4  -4   1   72.24    1.92
   4   4   1   67.44    1.92
   4   4   2  185.68    3.81
   4  -4   2  188.70    3.78
   4   4   2  193.90    4.70
   4  -4   3  402.83    7.22
  -4  -4   3  407.80    7.37
   4   4   3  427.47    8.25
  -4  -4   4  448.37    7.91
   4   4   4  441.54    7.98
   4  -4   4  455.63    8.04
  -4   4   5  163.25    4.15
   4  -4   5  173.30    4.51
   4  -4   5  169.29    4.13
   4   4   5  169.81    4.11
   4  -4   6   31.75    2.03
   4   4   6   33.07    1.89
   4  -4   6   34.12    1.88
  -4   4   6   31.88    1.79
  -4   4   7  139.82    3.80
   4  -4   7  124.89    4.18
   4   4   7  135.03    3.95
   4  -4   7  136.10    4.01
   4  -4   7  126.11    3.53
   4  -4   8   12.69    1.66
   4   4   8   12.61    1.54
   4  -4   8   13.31    1.65
  -4  -4   9   54.94    2.77
   4   4   9   60.41    2.90
   4  -4   9   55.84    1.79
   4  -4   9   61.46    3.05
  -4  -4  10   56.50    2.85
   4  -4  10   59.57    3.11
   4   4  10   54.49    3.00
   4  -4  10   53.16    1.85
   4   4  10   53.41    1.77
   4   4  11  644.78   10.42
   4  -4  11  649.79   10.54
   4   4  11  655.64   13.13
   4  -4  11  669.15   13.38
   4  -4  11  627.87   10.49
  -4  -4  11  614.43   12.55
   4  -4  12   40.19    1.76
   4  -4  12   44.80    3.06
   4   4  12   44.84    1.74
   4   4  12   46.76    3.07
   4  -4  12   46.26    1.87
  -4  -4  12   40.61    2.62
   4  -4  12   41.23    2.99
   4   4  12   39.09    2.00
  -4   4  12   40.21    1.94
   4  -4  12   37.43    1.87
  -4  -4  13   43.36    1.89
   4  -4  13   42.74    1.89
   4  -4  13   44.04    3.18
   4  -4  13   42.25    1.86
   4   4  13   42.66    1.78
   4   4  13   39.82    2.95
   4  -4  13   40.65    3.05
   4  -4  13   47.72    2.09
   4   4  13   44.96    2.17
  -4   4  13   46.36    2.04
  -4  -4  14   30.16    1.74
   4  -4  14   31.58    1.71
   4   4  14   33.10    1.94
  -4   4  14   31.42    1.86
   4   4  14   33.15    1.67
   4  -4  14   33.44    1.74
   4  -4  14   30.67    1.88
   4  -4  14   31.71    1.67
  -4  -4  15  338.92    6.51
   4  -4  15  337.78    6.45
  -4   4  15  331.23    6.51
   4   4  15  339.55    6.75
   4   4  15  357.75    6.38
   4  -4  15  359.83    6.53
   4  -4  15  326.08    6.51
   4  -4  15  335.49    6.30
   4   4  16   14.14    1.65
  -4   4  16   13.04    1.44
   4  -4  16   12.85    1.23
   4  -4  16   15.64    1.30
   4   4  16   14.13    1.22
  -4  -4  16   12.76    1.35
   4   4  17   37.06    1.54
   4  -4  17   37.22    1.64
  -4  -4  17   38.97    1.73
  -4   4  17   38.82    1.77
   4   4  17   38.49    2.01
   4   4  18   20.21    1.08
  -4   4  18   20.62    1.07
  -4  -4  18   21.29    1.18
   4  -4  18   22.64    1.21
   4   4  18   19.04    1.55
  -4   4  18   17.37    1.28
   4   4  19  244.45    4.56
  -4   4  19  229.85    4.15
  -4  -4  20    2.38    0.65
   4   4  20    2.32    0.72
  -4  -5 -20  171.44    2.97
   4  -5 -19    2.09    0.72
  -4  -5 -19    3.34    0.76
   4  -5 -18  177.95    3.64
  -4  -5 -18  177.11    3.69
  -4  -5 -18  176.47    3.65
   4  -5 -17    0.87    1.06
  -4  -5 -17    1.53    1.03
   4  -5 -16  176.34    4.05
  -4  -5 -16  173.43    4.01
   4  -5 -16  164.44    3.60
   4  -5 -16  170.43    3.63
   4   5 -15    5.65    0.85
   4  -5 -15    5.98    1.03
  -4  -5 -15    5.30    1.28
   4  -5 -15    6.26    1.44
   4   5 -14  193.51    4.00
   4  -5 -14  194.40    4.27
  -4  -5 -14  201.93    4.63
   4   5 -13    5.31    0.88
  -4  -5 -13    4.58    1.27
   4  -5 -13    4.51    1.07
   4  -5 -12  269.94    5.41
   4   5 -12  280.20    5.15
   4   5 -12  272.62    7.58
   4  -5 -12  289.04    8.05
   4  -5 -11   11.74    1.18
  -4   5 -11   12.77    1.83
   4   5 -11   11.80    0.96
   4   5 -11   13.85    1.90
  -4   5 -10  659.36   13.03
   4   5 -10  624.57   12.82
   4  -5 -10  624.69   10.40
   4   5  -9   22.08    2.29
  -4   5  -9   18.36    1.98
   4   5  -9   21.38    1.99
   4  -5  -9   20.50    1.25
   4   5  -8  279.86    7.45
   4   5  -8  287.06    7.04
   4  -5  -8  279.76    5.23
  -4  -5  -8  284.41    5.40
   4   5  -7   45.65    2.74
   4   5  -7   44.56    2.47
   4  -5  -7   44.07    1.60
  -4  -5  -7   46.63    1.71
   4   5  -6  663.36   12.40
   4  -5  -6  656.78   10.62
  -4  -5  -6  677.77   10.73
   4  -5  -5    1.56    1.38
   4   5  -5    0.97    1.07
  -4  -5  -5    1.34    0.75
   4  -5  -4  383.15    8.65
   4   5  -4  378.42    6.66
   4   5  -4  390.14    7.93
   4   5  -4  370.66    6.69
   4   5  -3   38.89    1.33
   4   5  -3   37.11    2.11
   4   5  -3   35.78    1.33
  -4  -5  -2 1078.46   17.70
   4  -5  -2 1079.19   18.65
   4   5  -2 1092.99   18.00
  -4  -5  -1   92.39    2.97
   4  -5  -1   88.87    3.50
   4   5  -1   94.33    3.24
   4  -5   0  469.21    9.76
  -4  -5   0  506.33    8.98
  -4  -5   1   92.80    3.16
  -4  -5   2 1086.17   17.42
   4   5   2 1119.81   18.15
  -4  -5   3   40.39    1.96
   4   5   3   42.22    2.40
   4   5   3   40.67    1.48
   4   5   4  380.82    6.87
  -4  -5   4  381.71    7.42
   4  -5   4  387.14    8.39
   4  -5   5    1.32    0.78
   4  -5   5    0.96    1.13
  -4  -5   5    2.11    0.88
  -4   5   5    1.38    1.04
   4  -5   6  681.11   11.67
  -4   5   6  675.72   12.28
   4  -5   6  670.41   12.78
  -4  -5   6  673.35   10.69
   4  -5   7   46.95    2.16
   4  -5   7   44.71    2.66
  -4   5   7   45.00    2.30
   4  -5   8  297.26    6.67
   4  -5   8  285.07    7.35
   4  -5   9   20.05    1.80
   4  -5   9   20.34    2.14
  -4  -5   9   20.34    2.05
   4  -5  10  589.30   12.77
  -4  -5  10  631.25   12.54
  -4   5  11   13.95    1.39
   4   5  11   14.08    1.45
   4  -5  11   13.24    1.06
   4  -5  11   14.38    1.24
   4  -5  11   13.67    1.25
  -4  -5  11   10.64    1.82
  -4   5  11   13.36    1.46
   4   5  11   14.34    1.50
  -4  -5  12  274.17    7.57
   4  -5  12  291.35    5.69
   4  -5  12  296.05    5.48
   4  -5  12  294.13    5.69
   4   5  12  294.83    6.02
  -4   5  12  299.73    5.95
  -4  -5  13    4.64    1.24
   4  -5  13    4.00    1.11
   4  -5  13    4.30    0.96
   4  -5  13    3.60    1.11
   4   5  13    4.55    1.32
  -4   5  13    3.57    1.30
  -4  -5  14  202.10    4.56
   4  -5  14  204.01    4.46
   4  -5  14  200.13    4.23
   4  -5  14  209.78    4.44
   4   5  14  221.94    4.84
  -4   5  14  220.05    4.73
  -4  -5  15    5.92    1.15
   4  -5  15    5.33    1.17
   4  -5  15    5.98    0.94
   4  -5  15    6.43    1.17
   4   5  15    5.89    1.41
  -4   5  15    6.75    1.34
  -4  -5  16  179.28    3.99
   4  -5  16  181.48    3.94
   4  -5  16  182.08    3.81
   4   5  16  184.67    4.21
  -4   5  16  180.71    4.02
   4   5  17    1.42    1.17
  -4   5  17    1.50    1.04
  -4  -5  17    1.80    1.09
   4   5  17    1.15    1.21
  -4  -5  17    2.09    0.90
   4   5  18  185.79    3.82
  -4   5  18  177.04    3.60
   4   5  18  189.62    3.86
   4   5  19    1.88    0.78
  -4   5  19    2.64    0.63
   4   5  19    2.65    0.83
  -4   5  20  173.89    3.05
  -4  -6 -19  158.48    2.77
   4  -6 -19  140.22    2.63
  -4  -6 -18   36.78    1.35
  -4  -6 -18   38.31    1.37
   4  -6 -18   35.85    1.39
  -4  -6 -17  535.88    8.67
   4  -6 -17  548.08    8.71
  -4  -6 -16   26.36    1.51
   4  -6 -16   26.03    1.59
  -4  -6 -15  135.79    3.42
   4  -6 -15  130.42    3.09
   4  -6 -15  136.99    3.51
  -4  -6 -14  106.69    3.04
   4  -6 -14   96.72    2.71
   4  -6 -14  102.25    3.06
  -4  -6 -13  586.26    9.96
   4  -6 -13  553.13    9.59
   4  -6 -12   30.97    1.63
  -4  -6 -12   33.39    1.89
  -4   6 -11  232.13    6.96
   4  -6 -11  229.48    7.52
  -4  -6 -11  246.77    5.12
   4  -6 -11  228.20    4.80
  -4   6 -10   63.05    3.44
   4   6 -10   60.19    3.68
   4  -6 -10   59.88    3.75
   4  -6 -10   63.07    2.18
  -4  -6 -10   62.57    2.34
   4   6  -9  924.48   18.07
   4  -6  -9  950.70   18.38
   4  -6  -9  921.65   14.74
  -4  -6  -9  947.30   14.98
   4   6  -8   17.26    2.11
   4  -6  -8   17.03    2.17
   4   6  -8   19.73    1.93
  -4  -6  -8   20.73    1.37
   4  -6  -8   18.50    1.24
   4  -6  -7  486.67   11.29
   4   6  -7  502.95   10.99
  -4  -6  -7  494.99    8.50
   4  -6  -7  499.57    8.41
   4   6  -7  486.90   10.16
   4  -6  -6   79.80    3.88
   4   6  -6   78.47    2.05
   4   6  -6   75.47    3.19
   4  -6  -6   78.80    2.25
  -4  -6  -6   77.94    2.31
   4   6  -5  748.13   11.72
   4  -6  -5  752.03   11.92
  -4  -6  -5  746.00   11.95
   4   6  -5  738.78   13.57
   4  -6  -4  109.06    2.72
  -4  -6  -4  111.16    2.71
   4   6  -4  108.22    3.69
   4  -6  -4  111.57    4.41
  -4  -6  -4  114.69    3.94
   4  -6  -3  616.35   10.22
  -4  -6  -3  644.53   10.24
   4   6  -3  623.19   11.82
   4  -6  -3  646.74   12.90
  -4  -6  -3  647.12   11.94
   4  -6  -2   27.85    2.42
  -4  -6  -2   26.88    1.93
   4   6  -2   24.38    1.89
  -4  -6  -2   27.26    1.33
   4  -6  -2   25.36    1.30
   4  -6  -1 1275.14   21.70
  -4  -6  -1 1276.81   20.51
  -4  -6  -1 1249.12   18.87
  -4  -6  -1 1224.90   18.92
  -4  -6   0    3.34    1.32
   4  -6   0    2.24    1.45
  -4  -6   0    2.61    0.85
  -4  -6   1 1301.46   21.47
  -4  -6   1 1285.58   19.52
  -4  -6   2   28.48    2.00
   4   6   2   30.36    2.30
  -4  -6   2   27.39    1.36
  -4  -6   3  654.89   11.95
   4  -6   3  630.20   12.67
   4   6   3  671.42   12.77
  -4  -6   3  650.98   10.45
   4  -6   3  640.87   10.32
  -4  -6   4  115.07    3.63
   4  -6   4  107.74    4.15
   4  -6   4  107.74    2.65
  -4  -6   4  114.38    2.74
   4   6   4  104.64    4.14
   4   6   5  767.27   12.07
  -4  -6   5  749.29   13.46
   4  -6   5  764.74   14.65
  -4   6   5  773.56   14.15
   4  -6   5  773.57   12.14
  -4  -6   5  768.60   12.18
   4   6   6   79.85    2.14
  -4   6   6   78.23    3.29
   4  -6   6   81.42    3.62
  -4  -6   6   82.24    2.27
   4   6   7  499.69    8.16
  -4   6   7  492.08   10.27
   4  -6   7  506.91   10.86
   4  -6   8   17.52    2.09
   4   6   9 1003.65   15.96
   4  -6   9  943.92   18.64
  -4  -6   9  935.24   18.33
  -4   6   9 1053.14   16.13
   4   6   9 1020.74   16.10
  -4   6  10   68.99    2.43
   4  -6  10   67.77    2.25
   4   6  10   68.92    2.43
  -4  -6  10   61.59    3.41
   4  -6  10   64.18    3.64
   4   6  10   68.80    2.46
  -4   6  10   69.79    2.48
  -4   6  11  247.34    5.24
   4  -6  11  238.25    4.98
   4   6  11  249.51    5.25
   4   6  11  257.95    5.35
  -4   6  11  251.83    5.30
   4  -6  11  224.82    7.20
  -4  -6  11  227.07    6.87
  -4   6  12   32.36    1.91
   4   6  12   35.30    1.98
   4  -6  12   30.87    1.68
  -4   6  12   35.20    1.96
   4  -6  12   32.91    1.68
   4  -6  13  597.50   10.04
  -4   6  13  590.77   10.28
   4   6  13  609.22   10.35
  -4  -6  13  596.19   10.21
   4  -6  13  586.02   10.00
   4  -6  14  104.99    2.87
   4   6  14  107.49    3.12
  -4   6  14  104.06    3.04
  -4  -6  14  106.90    3.03
  -4  -6  14  107.87    2.99
   4  -6  14  106.35    2.86
   4   6  15  145.55    3.57
  -4   6  15  143.80    3.50
   4  -6  15  142.92    3.29
  -4  -6  15  141.05    3.48
  -4  -6  15  139.37    3.42
   4  -6  15  137.86    3.29
   4   6  16   24.95    1.56
  -4   6  16   25.94    1.51
  -4  -6  16   26.68    1.53
   4  -6  16   25.40    1.34
  -4  -6  16   27.16    1.44
  -4  -6  17  560.80    8.98
  -4   6  17  547.35    8.91
   4   6  17  549.56    9.08
  -4  -6  17  551.65    9.01
   4   6  17  542.53    9.00
  -4  -6  18   38.98    1.40
   4   6  18   39.62    1.44
  -4   6  18   36.16    1.30
   4  -7 -18  104.36    2.22
  -4  -7 -18  113.12    2.22
  -4  -7 -17   25.24    1.05
   4  -7 -17   26.88    1.28
  -4  -7 -17   25.26    1.15
   4  -7 -16  225.64    4.44
  -4  -7 -16  218.21    4.31
   4  -7 -15   26.06    1.62
  -4  -7 -15   27.48    1.46
   4  -7 -14  129.30    3.07
  -4  -7 -14  136.97    3.38
  -4  -7 -13   70.14    2.42
   4  -7 -13   64.51    2.15
   4  -7 -12  352.10    6.60
  -4  -7 -12  367.74    6.91
  -4  -7 -11   57.91    2.26
   4  -7 -11   56.53    2.08
  -4  -7 -10  238.22    5.09
   4  -7 -10  232.14    4.86
   4   7  -9  126.98    5.29
   4  -7  -9  118.49    5.20
   4  -7  -9  124.35    3.20
  -4  -7  -9  120.80    3.31
   4   7  -8 1198.04   22.04
  -4  -7  -8 1196.99   21.61
   4  -7  -8 1158.73   22.20
  -4  -7  -8 1211.44   18.66
   4  -7  -8 1180.82   18.47
   4  -7  -7  232.40    4.82
  -4  -7  -7  233.67    4.88
  -4  -7  -7  232.60    6.78
   4   7  -7  235.69    7.08
   4  -7  -6  380.73    6.82
  -4  -7  -6  371.77    6.86
  -4  -7  -6  361.98    8.81
   4   7  -6  371.75    6.53
   4  -7  -5  263.24    5.20
   4  -7  -5  274.56    5.36
  -4  -7  -5  276.11    5.35
  -4  -7  -5  271.02    7.08
   4  -7  -5  275.92    7.90
   4   7  -5  280.39    5.18
   4  -7  -4  831.84   13.03
   4  -7  -4  803.44   12.91
   4  -7  -4  837.34   16.33
  -4  -7  -4  792.57   15.00
  -4  -7  -4  797.72   13.00
   4  -7  -3  296.94    8.12
  -4  -7  -3  282.98    7.10
   4  -7  -3  297.22    8.23
  -4  -7  -3  299.71    5.59
   4  -7  -3  287.49    5.51
   4  -7  -3  291.44    5.61
   4  -7  -2  309.28    8.28
  -4  -7  -2  310.70    7.31
   4  -7  -2  293.47    5.63
  -4  -7  -2  305.84    5.78
  -4  -7  -2  307.42    5.73
   4  -7  -2  304.89    5.77
   4  -7  -1  161.05    5.65
  -4  -7  -1  167.09    5.34
   4  -7  -1  164.61    3.63
  -4  -7  -1  167.14    3.74
  -4  -7  -1  162.26    3.70
   4  -7  -1  161.39    3.70
  -4  -7   0  880.22   16.47
   4  -7   0  867.36   14.02
  -4  -7   0  909.57   14.20
  -4  -7   0  904.75   14.13
  -4  -7   1  160.58    5.16
   4  -7   1  160.01    3.60
  -4  -7   1  174.97    3.73
  -4  -7   1  163.26    3.75
   4   7   2  321.93    8.05
  -4  -7   2  310.82    7.50
  -4  -7   2  311.23    5.87
   4  -7   2  306.12    5.73
   4   7   3  296.62    7.80
   4  -7   3  282.32    7.79
  -4  -7   3  279.18    7.01
  -4  -7   3  306.35    5.66
   4  -7   3  286.91    5.48
   4   7   4  818.33   15.82
   4  -7   4  805.87   12.89
  -4  -7   4  825.08   13.02
   4  -7   4  772.71   15.73
  -4  -7   4  796.01   14.70
   4   7   5  283.88    5.36
  -4   7   5  279.53    7.28
   4  -7   5  285.67    5.45
  -4  -7   5  283.45    5.48
   4   7   6  375.98    6.71
  -4   7   6  385.24    8.92
   4  -7   6  364.21    9.17
  -4  -7   6  396.01    6.97
  -4   7   7  248.98    5.17
   4   7   7  242.37    5.09
  -4   7   7  232.21    6.57
   4   7   7  245.05    4.66
   4  -7   7  232.26    6.98
   4  -7   7  245.12    4.96
  -4  -7   7  239.83    4.87
   4   7   8 1263.74   19.60
  -4   7   8 1290.32   19.71
   4   7   8 1224.64   18.89
   4   7   8 1278.86   19.50
   4  -7   8 1243.54   19.38
  -4  -7   8 1254.25   19.35
   4  -7   8 1203.31   22.50
  -4  -7   9  132.40    3.31
   4  -7   9  127.89    3.30
   4   7   9  131.24    3.42
  -4   7   9  133.03    3.55
   4   7   9  131.72    3.49
   4  -7   9  123.79    5.10
  -4  -7   9  117.15    4.91
  -4  -7  10  250.56    5.16
  -4   7  10  256.18    5.41
   4   7  10  248.96    5.36
   4   7  10  258.15    5.31
  -4   7  10  243.95    5.34
   4  -7  10  247.38    5.12
  -4  -7  11   56.78    2.21
  -4   7  11   58.85    2.37
   4   7  11   59.54    2.31
   4  -7  11   59.60    2.24
   4   7  11   60.22    2.43
  -4   7  11   63.02    2.41
  -4  -7  12  372.56    7.00
  -4   7  12  380.16    7.15
   4  -7  12  368.63    6.82
   4  -7  12  375.40    6.90
   4   7  12  383.68    7.09
  -4   7  12  369.13    7.13
  -4  -7  13   71.64    2.45
   4  -7  13   67.24    2.24
   4  -7  13   71.90    2.34
  -4   7  13   68.40    2.50
   4   7  13   71.35    2.47
  -4  -7  14  145.16    3.47
  -4  -7  14  138.57    3.41
   4  -7  14  141.26    3.27
   4  -7  14  144.02    3.32
   4   7  14  142.80    3.54
  -4   7  14  142.50    3.53
  -4  -7  15   27.26    1.47
   4  -7  15   26.45    1.34
  -4  -7  15   28.49    1.54
   4   7  15   25.56    1.58
   4  -7  15   29.25    1.39
  -4   7  15   26.32    1.54
  -4  -7  16  235.86    4.39
   4  -7  16  222.90    4.22
  -4  -7  16  226.32    4.37
   4   7  16  235.19    4.47
  -4   7  16  222.76    4.36
  -4  -7  17   28.52    1.16
  -4   7  17   27.15    1.17
  -4  -7  17   26.75    1.23
   4   7  17   27.13    1.26
  -4  -7  18  107.03    2.12
   4   7  18  103.59    2.10
  -4  -8 -17   72.14    1.56
   4  -8 -17   92.47    1.89
  -4  -8 -16   81.50    2.02
  -4  -8 -16   83.91    2.00
   4  -8 -16   87.71    2.18
  -4  -8 -15  210.47    4.11
  -4  -8 -14   49.32    1.81
   4  -8 -13   52.29    1.81
  -4  -8 -13   53.27    2.02
   4  -8 -13   55.08    2.17
   4  -8 -12   71.90    2.10
   4  -8 -12   74.01    2.26
  -4  -8 -12   74.88    2.48
   4  -8 -11  251.00    5.06
   4  -8 -11  249.58    4.91
  -4  -8 -11  264.40    5.32
   4  -8 -10   49.53    1.89
   4  -8 -10   53.70    2.05
  -4  -8 -10   52.70    2.21
   4  -8  -9  109.22    2.89
   4  -8  -9  109.53    2.99
  -4  -8  -9  110.64    3.16
   4  -8  -8  110.83    2.95
   4  -8  -8  111.57    3.02
  -4  -8  -8  113.77    3.18
   4  -8  -7  528.99    8.97
   4  -8  -7  524.95    9.08
  -4  -8  -7  523.78    9.15
   4   8  -7  518.40   12.08
   4  -8  -7  511.50   12.22
  -4  -8  -7  497.23   11.39
   4  -8  -6  171.51    6.35
   4  -8  -6  177.72    4.00
  -4  -8  -6  180.12    4.13
   4  -8  -6  175.64    4.08
   4   8  -6  183.39    3.85
   4  -8  -5  148.17    5.90
   4  -8  -5  155.72    6.03
   4  -8  -5  154.48    3.65
  -4  -8  -5  160.05    3.77
   4  -8  -5  155.37    3.76
   4   8  -5  152.14    3.50
   4  -8  -4  177.87    6.40
  -4  -8  -4  175.34    4.09
   4  -8  -4  182.57    4.14
  -4  -8  -4  175.76    4.08
   4  -8  -4  180.14    4.03
   4   8  -4  183.30    3.95
  -4  -8  -3  254.27    5.33
   4  -8  -3  265.04    5.37
   4  -8  -3  263.19    5.24
  -4  -8  -3  262.88    5.33
   4  -8  -3  262.85    8.00
   4  -8  -2  154.44    3.66
  -4  -8  -2  155.91    3.76
  -4  -8  -2  156.09    3.72
   4  -8  -2  157.61    3.77
  -4  -8  -2  152.97    5.50
   4  -8  -2  146.94    5.76
   4  -8  -1  308.59    5.98
  -4  -8  -1  319.46    6.14
  -4  -8  -1  313.11    6.06
  -4  -8  -1  306.66    8.21
   4  -8  -1  303.78    8.69
   4  -8   0   82.42    2.59
  -4  -8   0   86.59    2.65
  -4  -8   0   84.79    2.66
  -4  -8   0   85.36    3.96
   4   8   1  320.65    8.48
  -4  -8   1  319.60    6.19
   4  -8   1  313.55    6.05
  -4  -8   1  309.35    8.06
   4   8   2  146.17    5.50
  -4  -8   2  156.19    3.77
   4  -8   2  154.23    3.65
   4  -8   2  141.34    5.59
  -4  -8   2  151.04    5.15
   4  -8   3  256.46    5.32
  -4  -8   3  277.48    5.52
   4  -8   3  261.01    7.88
   4   8   3  258.36    7.60
   4  -8   3  279.86    5.52
  -4   8   4  188.80    4.19
   4   8   4  185.19    4.15
   4   8   4  173.18    6.14
   4  -8   4  178.88    4.11
  -4  -8   4  187.99    4.26
   4  -8   4  180.59    6.33
   4   8   4  182.11    4.01
   4  -8   4  188.35    4.24
  -4  -8   4  183.02    4.08
  -4   8   5  168.76    3.88
   4   8   5  159.87    3.86
  -4  -8   5  166.03    3.90
   4  -8   5  162.84    3.81
   4   8   5  156.14    3.66
  -4   8   5  158.02    5.52
   4  -8   5  148.66    5.50
  -4  -8   5  165.01    3.80
   4  -8   5  167.19    3.92
   4   8   6  187.47    4.25
  -4   8   6  187.92    4.24
  -4  -8   6  182.49    4.21
   4   8   6  189.77    4.34
   4  -8   6  189.80    4.30
  -4  -8   6  182.53    4.12
  -4   8   6  172.10    5.79
   4  -8   6  171.88    6.05
   4   8   6  186.10    3.96
   4   8   7  541.57    9.70
  -4   8   7  578.67    9.88
   4   8   7  562.26    9.57
  -4  -8   7  548.11    9.49
   4  -8   7  561.51    9.60
   4   8   7  550.40    9.20
   4   8   8  124.05    3.43
  -4   8   8  122.75    3.52
  -4  -8   8  122.96    3.24
   4   8   8  128.91    3.30
   4  -8   8  127.88    3.32
   4   8   9  119.38    3.27
  -4  -8   9  118.42    3.21
   4  -8   9  120.06    3.26
   4   8   9  120.25    3.35
  -4   8   9  123.16    3.43
   4  -8  10   55.05    2.18
  -4   8  10   59.32    2.36
  -4  -8  10   55.34    2.23
   4   8  10   56.36    2.27
  -4   8  10   55.58    2.37
   4   8  10   57.80    2.34
  -4   8  11  277.11    5.72
  -4  -8  11  277.44    5.54
   4  -8  11  276.62    5.47
   4   8  11  276.12    5.58
   4   8  11  276.32    5.67
  -4   8  11  281.07    5.69
  -4   8  12   80.66    2.66
  -4  -8  12   84.71    2.57
   4  -8  12   82.35    2.49
   4   8  12   83.87    2.62
  -4   8  12   84.78    2.69
   4  -8  12   75.24    2.33
  -4  -8  13   55.62    2.04
   4  -8  13   57.25    2.00
   4   8  13   57.73    2.11
  -4   8  13   57.63    2.15
   4  -8  13   54.87    1.87
   4   8  14   51.42    1.90
   4  -8  14   48.95    1.77
  -4  -8  14   50.10    1.86
  -4   8  14   50.91    1.92
  -4  -8  14   48.98    1.80
   4  -8  14   51.38    1.68
  -4   8  15  219.83    4.27
  -4  -8  15  216.96    4.22
   4   8  15  224.69    4.26
  -4  -8  15  226.32    4.26
  -4  -8  16   81.42    2.02
  -4   8  16   79.77    2.01
   4   8  16   84.24    2.04
  -4  -8  16   87.71    2.03
  -4  -8  17   87.23    1.87
   4   8  17   85.79    1.82
  -4   8  17   86.90    1.78
  -4  -9 -16   95.52    1.86
   4  -9 -15  108.06    2.42
  -4  -9 -15  110.58    2.34
   4  -9 -14  149.06    3.20
  -4  -9 -14  148.41    3.10
   4  -9 -13   39.49    1.67
  -4  -9 -13   37.21    1.55
  -4  -9 -12   30.05    1.56
   4  -9 -12   29.86    1.39
  -4  -9 -11   49.69    1.98
   4  -9 -11   46.97    1.78
   4  -9 -10  205.94    4.33
  -4  -9 -10  206.87    4.50
   4  -9 -10  203.44    4.15
   4  -9  -9   65.55    2.25
   4  -9  -9   64.10    2.10
  -4  -9  -9   70.07    2.43
  -4  -9  -8   42.58    2.02
   4  -9  -8   41.98    1.77
   4  -9  -8   41.89    1.88
   4   9  -7   91.76    2.44
  -4  -9  -7   96.79    2.88
  -4  -9  -7   99.84    2.92
   4  -9  -7   89.74    2.66
   4  -9  -7   93.62    2.81
   4   9  -6  226.58    4.53
  -4  -9  -6  224.63    4.87
  -4  -9  -6  223.30    4.93
   4  -9  -6  224.71    4.84
   4  -9  -6  224.47    4.69
   4   9  -5  139.11    3.31
  -4  -9  -5  136.98    3.64
  -4  -9  -5  141.70    3.62
   4  -9  -5  140.91    3.62
   4  -9  -5  140.09    3.47
   4   9  -4   25.70    1.51
   4  -9  -4   24.69    1.56
  -4  -9  -4   25.19    1.70
  -4  -9  -4   23.16    1.65
   4  -9  -4   24.36    1.70
  -4  -9  -4   27.25    2.70
   4   9  -3  102.27    2.87
   4  -9  -3  106.30    2.97
  -4  -9  -3  100.83    3.05
  -4  -9  -3  104.51    3.06
  -4  -9  -3   97.84    4.56
   4  -9  -3  102.36    4.98
   4   9  -2  106.95    2.89
   4  -9  -2  104.74    2.99
  -4  -9  -2  106.10    3.10
  -4  -9  -2  103.03    3.07
  -4  -9  -2  102.67    4.61
   4  -9  -2  103.41    5.02
  -4  -9  -1  135.67    3.64
   4  -9  -1  138.66    3.51
  -4  -9  -1  139.02    3.60
  -4  -9  -1  137.02    5.30
   4   9  -1  134.69    3.44
  -4  -9  -1  147.09    3.55
   4   9   0   24.86    1.63
  -4  -9   0   21.08    1.63
   4  -9   0   20.06    1.56
  -4  -9   0   18.97    2.27
   4   9   0   23.94    1.55
   4   9   0   19.86    2.49
  -4  -9   0   18.98    1.52
   4   9   1  140.36    3.56
  -4   9   1  147.12    3.73
  -4  -9   1  138.20    3.69
   4  -9   1  132.07    3.48
   4   9   1  135.80    5.45
   4  -9   1  138.70    3.76
  -4  -9   1  140.82    3.53
   4   9   2  105.93    3.05
  -4   9   2  107.88    3.15
  -4  -9   2  111.30    3.20
   4  -9   2  105.42    3.05
   4  -9   2  102.75    4.96
   4   9   2  107.67    2.99
   4   9   2   99.96    4.77
   4  -9   2  109.50    3.21
  -4  -9   2  107.73    3.04
   4   9   3  103.83    3.08
  -4   9   3  107.63    3.15
   4  -9   3  102.94    3.04
  -4  -9   3  107.88    3.17
   4  -9   3   96.00    4.83
   4   9   3   99.76    2.92
   4  -9   3  112.29    3.21
  -4  -9   3  114.96    3.03
   4   9   3  100.71    4.70
  -4   9   4   24.48    1.69
   4   9   4   26.69    1.69
   4   9   4   25.09    2.70
   4  -9   4   26.38    1.64
  -4  -9   4   27.49    1.73
   4   9   4   26.49    1.56
  -4  -9   4   25.89    1.67
   4  -9   4   24.52    1.81
  -4   9   4   25.87    2.56
   4   9   5  151.59    3.73
  -4   9   5  152.82    3.76
  -4  -9   5  148.67    3.78
   4   9   5  148.93    3.79
   4   9   5  142.75    3.46
  -4  -9   5  151.44    3.63
   4  -9   5  146.31    3.76
  -4  -9   6  245.20    5.17
  -4   9   6  242.05    5.12
   4   9   6  244.97    5.25
   4   9   6  237.38    4.83
  -4  -9   6  239.09    5.02
   4  -9   6  246.68    5.18
   4   9   7  104.37    3.13
  -4   9   7  106.67    3.20
   4   9   7   93.82    2.60
   4  -9   7  103.89    2.99
  -4  -9   7  102.12    2.94
   4   9   7  103.20    2.95
   4   9   8   45.71    2.12
  -4   9   8   48.87    2.26
   4   9   8   42.04    1.56
   4  -9   8   47.38    2.06
   4   9   8   45.98    2.01
  -4  -9   8   44.83    1.99
  -4   9   9   72.02    2.63
   4   9   9   72.30    2.52
   4   9   9   68.72    2.36
   4  -9   9   69.20    2.42
  -4  -9   9   67.03    2.32
   4   9  10  210.57    4.68
  -4   9  10  219.20    4.83
   4  -9  10  218.07    4.59
  -4   9  10  219.89    4.78
   4   9  10  217.06    4.59
  -4  -9  10  223.13    4.59
  -4   9  11   56.11    2.20
   4   9  11   53.27    2.14
  -4   9  11   53.80    2.18
   4  -9  11   52.96    2.01
   4   9  11   51.12    1.98
  -4  -9  11   52.88    2.01
   4  -9  11   49.47    1.79
   4  -9  12   34.13    1.58
   4   9  12   34.40    1.61
  -4  -9  12   32.55    1.62
  -4   9  12   33.30    1.71
   4  -9  12   31.70    1.39
  -4  -9  13   41.91    1.63
   4   9  13   38.18    1.57
  -4   9  13   40.55    1.71
   4  -9  13   38.33    1.54
  -4  -9  13   38.92    1.56
  -4  -9  14  149.88    3.13
   4   9  14  151.64    3.13
  -4   9  14  155.93    3.22
  -4  -9  14  154.41    3.17
  -4  -9  15  113.29    2.36
  -4   9  15  114.32    2.38
  -4  -9  16  102.96    1.94
  -4   9  16   91.92    1.86
   4 -10 -14   54.42    1.40
   4 -10 -13  129.72    2.66
  -4 -10 -13  127.21    2.66
   4 -10 -12   28.57    1.30
  -4 -10 -12   29.36    1.30
   4 -10 -11  178.01    3.68
  -4 -10 -11  187.12    3.80
  -4 -10 -11  184.07    3.79
   4 -10 -10   81.84    2.27
  -4 -10 -10   82.06    2.39
  -4 -10 -10   82.12    2.38
   4 -10 -10   76.88    2.18
  -4 -10  -9  144.80    3.46
  -4 -10  -9  149.47    3.47
   4 -10  -9  144.72    3.32
  -4 -10  -8  136.79    3.38
   4 -10  -8  127.84    3.02
  -4 -10  -8  135.53    3.36
   4 -10  -8  128.59    3.18
   4 -10  -7  102.53    2.71
  -4 -10  -7  107.41    3.04
  -4 -10  -7  105.29    2.95
   4 -10  -7  107.84    2.89
   4 -10  -6  112.15    2.93
  -4 -10  -6  115.24    3.21
  -4 -10  -6  118.19    3.15
   4  10  -6  115.12    2.80
   4 -10  -5   53.58    2.03
  -4 -10  -5   53.37    2.18
  -4 -10  -5   55.52    2.18
   4  10  -5   56.39    1.97
   4 -10  -4  127.77    3.26
  -4 -10  -4  126.41    3.42
  -4 -10  -4  128.93    3.46
   4  10  -4  128.26    3.16
  -4 -10  -3   62.03    2.39
   4 -10  -3   63.78    2.31
  -4 -10  -3   63.27    2.34
  -4 -10  -2  104.72    3.12
   4 -10  -2  105.48    2.95
   4  10  -2  103.05    2.89
   4  10  -2  105.97    3.05
  -4 -10  -1    9.17    1.42
   4 -10  -1   11.81    1.28
   4  10  -1    9.73    1.19
   4  10  -1    9.15    1.38
  -4 -10   0  113.91    3.26
   4 -10   0  109.66    3.10
  -4 -10   0  114.11    3.05
   4  10   0  108.63    2.99
  -4  10   0  110.88    3.20
   4  10   0  112.08    3.12
  -4 -10   1   11.54    1.37
  -4 -10   1    9.97    1.44
   4 -10   1   10.05    1.33
   4  10   1   11.38    1.38
  -4  10   1   10.38    1.49
   4 -10   2  101.46    2.99
  -4 -10   2  104.79    3.13
   4 -10   2  106.35    3.19
  -4 -10   2  106.49    2.98
   4  10   2  100.37    2.83
   4  10   2  104.73    3.05
  -4  10   2  101.69    3.09
   4 -10   3   63.01    2.36
  -4 -10   3   68.40    2.45
   4 -10   3   63.75    2.54
  -4 -10   3   62.70    2.33
   4  10   3   68.34    2.26
   4  10   3   63.57    2.40
  -4  10   3   67.02    2.48
  -4 -10   4  129.99    3.49
  -4  10   4  133.39    3.52
   4  10   4  131.65    3.46
   4 -10   4  129.89    3.54
  -4 -10   4  130.13    3.37
   4  10   4  132.26    3.26
  -4 -10   5   59.28    2.24
  -4  10   5   54.70    2.25
   4  10   5   54.75    2.25
   4  10   5   56.16    2.01
   4 -10   5   57.26    2.31
  -4 -10   5   55.38    2.17
   4  10   6  121.02    3.31
  -4  10   6  127.33    3.49
   4  10   6  120.66    2.94
   4  10   6  113.22    3.02
   4 -10   6  122.71    3.33
  -4 -10   6  119.36    3.15
  -4  10   7  108.91    3.22
   4  10   7  101.75    3.01
   4  10   7  113.97    2.66
  -4 -10   7  106.03    2.90
   4  10   7   98.93    2.77
   4 -10   7  103.81    2.99
   4  10   8  132.88    3.42
  -4  10   8  144.60    3.61
   4  10   8  134.66    3.24
  -4 -10   8  132.26    3.32
   4 -10   8  134.42    3.37
   4  10   9  150.21    3.57
  -4  10   9  154.58    3.70
  -4  10   9  156.23    3.73
  -4 -10   9  154.56    3.49
   4 -10   9  151.82    3.55
   4  10   9  142.77    3.37
   4  10  10   80.85    2.44
  -4  10  10   87.84    2.58
  -4  10  10   86.40    2.58
  -4 -10  10   85.43    2.42
   4 -10  10   84.84    2.43
   4  10  10   81.41    2.30
  -4  10  11  191.10    3.93
  -4  10  11  187.93    3.94
  -4 -10  11  189.77    3.79
   4  10  11  177.53    3.67
   4 -10  11  182.52    3.75
   4  10  12   29.07    1.24
  -4 -10  12   30.49    1.32
   4 -10  12   29.53    1.29
  -4  10  12   30.28    1.44
  -4 -10  13  130.90    2.71
  -4  10  13  137.33    2.82
  -4 -10  13  132.89    2.75
  -4  10  14   58.86    1.46
  -4 -10  14   54.63    1.41
  -4 -11 -11   43.89    1.36
  -4 -11 -10   99.37    2.33
  -4 -11 -10   94.79    2.30
  -4 -11  -9   75.58    2.08
  -4 -11  -9   71.76    2.07
  -4 -11  -8   72.28    2.13
  -4 -11  -8   73.11    2.17
   4  11  -7   91.92    2.37
  -4 -11  -7   89.17    2.52
  -4 -11  -7   89.61    2.49
   4  11  -6   55.98    1.69
   4  11  -6   55.07    1.89
  -4 -11  -6   54.68    2.01
   4 -11  -6   50.89    1.72
   4  11  -5   56.72    1.82
   4  11  -5   60.37    2.02
  -4 -11  -5   59.32    2.15
   4 -11  -5   56.47    1.88
   4  11  -4   31.66    1.46
   4  11  -4   26.46    1.52
  -4 -11  -4   29.35    1.66
   4 -11  -4   27.47    1.42
   4  11  -3   90.88    2.49
   4  11  -3   91.99    2.64
  -4 -11  -3   94.47    2.73
   4 -11  -3   89.60    2.53
   4  11  -2   64.43    2.07
   4  11  -2   59.92    2.16
  -4  11  -2   62.78    2.34
  -4 -11  -2   63.59    2.27
   4 -11  -2   61.94    2.11
   4  11  -1   65.04    2.14
   4  11  -1   62.00    2.24
  -4  11  -1   66.10    2.39
  -4 -11  -1   64.51    2.31
   4 -11  -1   61.76    2.15
  -4  11   0    4.49    1.21
   4  11   0    6.31    1.22
   4  11   0    5.30    1.07
  -4 -11   0    5.00    1.21
   4 -11   0    5.82    1.11
   4 -11   1   65.75    2.23
  -4 -11   1   66.77    2.36
   4  11   1   61.07    2.21
  -4  11   1   65.78    2.35
  -4 -11   2   60.93    2.27
   4 -11   2   63.04    2.17
  -4  11   2   62.28    2.29
   4  11   2   61.37    2.22
  -4 -11   2   57.61    2.07
   4  11   2   63.53    2.10
  -4 -11   3   95.17    2.78
   4  11   3   93.72    2.71
  -4  11   3   94.53    2.78
   4  11   3   91.43    2.75
   4 -11   3   91.24    2.78
  -4 -11   3   93.67    2.61
   4  11   3   93.21    2.56
  -4 -11   4   30.04    1.66
   4  11   4   28.89    1.69
  -4  11   4   28.67    1.66
   4 -11   4   28.47    1.69
  -4 -11   4   27.91    1.53
   4  11   4   29.12    1.42
   4 -11   5   63.94    2.27
  -4 -11   5   61.43    2.07
   4  11   5   60.41    2.19
  -4  11   5   63.03    2.34
   4  11   5   58.90    1.93
   4 -11   6   53.45    2.04
  -4 -11   6   51.44    1.90
   4  11   6   48.47    1.92
  -4  11   6   50.64    2.11
   4  11   6   56.10    1.73
  -4 -11   7   87.74    2.40
   4 -11   7   87.42    2.50
   4  11   7   89.01    2.14
  -4  11   7   90.99    2.65
   4  11   7   87.19    2.48
  -4  11   8   69.40    2.26
   4  11   8   69.03    2.11
  -4  11   8   72.15    2.28
   4 -11   8   68.53    2.11
  -4 -11   8   70.43    2.05
   4  11   9   71.72    2.07
  -4  11   9   71.27    2.16
  -4  11   9   75.19    2.19
   4 -11   9   70.85    2.04
  -4 -11   9   73.92    2.04
  -4  11  10   95.03    2.41
  -4  11  10   97.74    2.44
   4 -11  10  102.91    2.35
  -4 -11  10   99.39    2.32
  -4  11  11   45.48    1.49
   4 -11  11   42.67    1.33
  -4 -11  11   44.67    1.37
  -4 -11  12  135.39    2.50
  -4  11  12  131.15    2.59
  -4 -11  13   36.27    0.89
  -4  11  13   39.27    0.98
  -4  12 -10   16.40    0.75
  -4  12  -9   46.70    1.37
  -4 -12  -8   26.54    1.09
  -4  12  -8   27.50    1.18
  -4 -12  -7   32.06    1.26
  -4  12  -7   32.81    1.35
  -4 -12  -6   24.82    1.18
  -4  12  -6   25.59    1.31
   4  12  -5   19.98    0.96
  -4 -12  -5   17.85    1.14
   4  12  -5   19.29    1.10
  -4  12  -5   19.32    1.26
   4  12  -4   21.49    1.06
  -4  12  -4   21.15    1.30
   4  12  -4   21.57    1.17
  -4 -12  -4   21.27    1.25
   4  12  -3   11.99    1.03
  -4  12  -3   11.98    1.14
   4  12  -3   10.97    0.90
  -4 -12  -3   11.75    1.09
   4  12  -2   14.02    1.13
  -4  12  -2   14.05    1.20
   4  12  -2   14.72    1.00
   4 -12  -2   13.54    0.97
  -4 -12  -2   14.92    1.16
  -4  12  -1   23.21    1.43
   4  12  -1   22.84    1.29
   4  12  -1   24.09    1.21
  -4 -12  -1   22.65    1.32
   4 -12  -1   21.69    1.16
  -4  12   0   12.72    1.22
   4  12   0   12.85    1.14
  -4 -12   0   10.84    1.10
   4 -12   0   12.07    1.00
   4  12   0   12.59    1.02
  -4 -12   1   23.37    1.34
  -4  12   1   23.17    1.39
   4  12   1   22.14    1.30
   4  12   1   20.16    1.31
   4  12   2   13.72    1.16
  -4  12   2   15.06    1.20
  -4 -12   2   14.80    1.17
   4  12   2   14.95    1.02
   4  12   3   10.52    1.10
  -4  12   3   10.40    1.12
   4  12   3   11.88    0.95
  -4  12   4   21.53    1.43
   4  12   4   21.38    1.23
   4  12   4   20.93    1.08
  -4 -12   5   17.20    1.07
   4  12   5   18.71    0.96
  -4  12   5   17.57    1.28
   4  12   5   16.95    1.12
  -4 -12   6   21.13    1.11
   4 -12   6   24.09    0.97
   4  12   6   21.55    1.15
  -4  12   6   22.92    1.33
  -4  12   7   31.95    1.37
   4  12   7   28.30    1.17
  -4  12   7   29.87    1.33
  -4 -12   7   27.90    1.16
  -4  12   8   27.68    1.21
  -4  12   8   25.85    1.19
  -4 -12   8   25.60    1.02
  -4  12   9   40.45    1.30
  -4  12   9   43.84    1.32
  -4 -12   9   41.96    1.16
  -4 -12  10   11.68    0.58
  -4  12  10   14.79    0.74
  -4  13  -7   35.18    0.93
  -4  13  -6   77.21    1.66
  -4  13  -5   27.25    1.00
  -4  13  -4   13.99    0.84
  -4 -13  -3   26.87    1.03
  -4  13  -3   27.09    1.10
  -4 -13  -2   67.97    1.74
  -4  13  -2   71.74    1.66
  -4  13  -2   69.81    1.79
  -4 -13  -1   14.89    0.86
   4  13  -1   13.96    0.78
  -4  13  -1   13.72    0.78
  -4  13  -1   14.69    0.92
  -4 -13   0    3.43    0.64
  -4  13   0    3.72    0.76
   4  13   0    3.24    0.58
  -4  13   0    4.29    0.61
  -4  13   1   13.29    1.01
   4  13   2   78.64    1.72
  -4  13   2   74.04    1.69
  -4  13   3   27.61    1.18
  -4  13   4   12.95    0.89
  -4  13   5   22.66    0.98
  -4  13   6   67.88    1.54
  -4  13   7   27.26    0.82
  -5   0 -20    0.91    0.89
   5   0 -20    1.16    0.68
  -5   0 -19   -0.22    1.09
   5   0 -19    0.46    0.83
   5   0 -18    1.08    1.00
  -5   0 -18    0.57    1.22
   5   0 -18   -0.35    1.08
   5   0 -17    2.15    1.18
  -5   0 -17   -0.34    1.26
   5   0 -17   -0.06    1.20
   5   0 -16    0.72    1.13
  -5   0 -16    1.04    1.30
   5   0 -16    0.35    1.15
   5   0 -16    0.44    1.20
   5   0 -15    0.98    1.13
  -5   0 -15    0.93    1.11
   5   0 -15    0.32    1.10
   5   0 -15    1.80    1.27
   5   0 -14    0.56    1.29
   5   0 -14    0.31    1.11
  -5   0 -14    0.34    1.01
   5   0 -14    0.87    1.05
   5   0 -14    1.50    1.66
   5   0 -13    0.73    1.25
   5   0 -13    1.37    0.93
   5   0 -13    1.79    1.61
  -5   0 -13    0.64    1.28
   5   0 -13    0.66    1.02
   5   0 -12    1.44    1.51
  -5   0 -12   -0.57    1.14
   5   0 -11   -0.07    1.29
  -5   0 -11    0.74    1.05
   5   0 -10    0.35    1.20
  -5   0 -10    0.73    0.98
   5   0  -9    0.25    1.10
   5   0  -8    0.43    0.98
   5   0  -7    1.03    1.00
  -5   0  -7    0.65    0.54
   5   0  -7    0.49    1.06
   5   0  -6    0.51    0.93
  -5   0  -6    0.41    0.45
   5   0  -6    0.52    1.01
   5   0  -5    0.71    0.86
  -5   0  -5    0.52    0.37
   5   0  -5    0.36    0.88
   5   0  -4    0.91    0.85
  -5   0  -4    0.23    0.26
   5   0  -4    0.02    0.81
   5   0  -3    0.28    0.64
   5   0  -3    0.89    0.75
   5   0  -3    1.15    1.02
   5   0  -3   -0.04    0.72
   5   0  -2    0.41    0.66
   5   0  -2    0.80    0.81
   5   0  -2    0.76    0.44
   5   0  -2    1.99    0.76
   5   0  -2    0.18    0.94
   5   0  -1    1.01    0.89
   5   0  -1    1.02    0.92
   5   0  -1    0.95    0.71
   5   0  -1    0.47    0.91
   5   0   0    0.74    0.87
   5   0   0    0.81    0.87
   5   0   0    0.19    0.73
   5   0   0    0.16    0.70
   5   0   0    0.21    0.87
   5   0   1    0.97    0.94
   5   0   1    1.02    0.75
   5   0   1    0.85    0.61
   5   0   2    0.29    0.96
   5   0   2    0.74    0.66
   5   0   3    1.27    1.06
  -5   0   3    0.50    0.22
   5   0   3   -0.05    0.59
  -5   0   4    0.28    0.28
   5   0   4   -0.03    1.18
  -5   0   5    0.25    0.37
   5   0   5    0.70    1.30
  -5   0   6    0.47    0.45
   5   0   6    0.50    1.30
  -5   0   7    0.58    0.53
   5   0   7    1.75    1.43
   5   0   8    0.37    1.49
   5   0   9    0.24    0.91
   5   0   9    0.77    1.66
  -5   0  10    0.11    0.62
   5   0  10    1.83    1.72
   5   0  10    0.34    1.02
  -5   0  11    0.50    0.77
   5   0  11    0.78    1.11
   5   0  11    2.13    1.80
  -5   0  12    0.49    0.80
   5   0  12    1.32    1.15
   5   0  12    1.85    1.93
   5   0  13    1.35    1.17
   5   0  13    0.75    1.26
   5   0  13    3.46    2.19
   5   0  14    2.34    1.33
   5   0  14    1.15    1.57
   5   0  14    0.78    1.34
   5   0  14    0.33    1.98
   5   0  15    1.00    1.58
   5   0  15    0.39    1.35
   5   0  16    0.76    1.60
   5   0  16    0.79    1.34
   5   0  17    1.11    1.56
   5   0  17   -0.14    1.27
   5   0  18    1.47    1.54
   5   0  18    0.33    1.10
   5   0  19    0.36    1.24
   5   0  19   -0.22    0.91
   5   0  20    1.44    1.02
  -5   0  20    0.96    0.68
   5   0  20    0.55    0.68
   5  -1 -20  306.00    5.13
   5   1 -20  300.08    5.13
  -5  -1 -19   43.03    1.83
  -5   1 -19   40.88    1.81
   5  -1 -19   40.15    1.59
   5   1 -19   39.86    1.61
  -5   1 -18   22.62    1.60
  -5  -1 -18   20.93    1.56
   5  -1 -18   20.51    1.37
   5  -1 -18   20.32    1.42
   5   1 -18   19.53    1.49
   5  -1 -17   17.14    1.44
   5  -1 -17   17.27    1.41
   5   1 -17   17.80    1.50
  -5   1 -17   18.04    1.62
  -5  -1 -17   18.02    1.61
   5  -1 -17   15.68    1.47
   5   1 -17   15.62    1.53
   5  -1 -16  246.67    5.27
   5  -1 -16  246.17    5.19
  -5   1 -16  256.15    5.43
  -5  -1 -16  256.78    5.40
   5   1 -16  249.96    5.25
   5  -1 -16  263.99    5.57
   5   1 -16  257.69    5.48
   5  -1 -15    7.60    1.38
   5   1 -15    9.40    1.33
   5  -1 -15    8.57    1.29
  -5   1 -15    9.57    1.40
   5   1 -15   11.52    1.50
   5  -1 -15   10.24    1.48
   5   1 -14   13.52    1.61
   5  -1 -14   15.51    1.59
   5   1 -14   13.65    1.29
   5  -1 -14   14.52    1.49
   5   1 -14   13.66    1.39
  -5   1 -14   13.44    1.41
   5  -1 -14   14.69    1.34
   5  -1 -14   13.36    2.22
  -5  -1 -14   11.78    1.86
   5  -1 -13   31.71    1.93
   5   1 -13   29.06    1.87
   5   1 -13   29.14    1.61
  -5   1 -13   27.46    1.59
   5  -1 -13   28.51    1.48
   5   1 -13   28.31    1.58
   5  -1 -13   26.71    1.60
   5  -1 -13   32.19    2.80
  -5  -1 -13   28.85    2.42
  -5  -1 -12  433.15    9.64
   5  -1 -12  434.80   10.26
   5  -1 -11  186.34    5.76
  -5   1 -11  185.15    5.01
   5   1 -11  174.66    5.73
   5  -1 -10   80.11    3.45
  -5   1 -10   74.70    2.84
   5   1 -10   72.97    3.40
   5  -1  -9   90.82    3.41
  -5   1  -9   84.09    2.82
   5   1  -9   92.22    3.55
   5  -1  -8  305.79    6.66
  -5   1  -8  300.41    5.92
   5   1  -8  296.75    6.84
  -5   1  -8  299.23    5.75
   5   1  -7  201.27    5.12
   5  -1  -7  205.75    4.93
  -5   1  -7  200.65    4.28
  -5   1  -7  215.49    4.25
   5   1  -7  211.41    5.12
   5   1  -6  320.45    5.74
  -5   1  -6  337.30    5.75
   5   1  -6  314.44    6.63
   5  -1  -6  317.28    6.41
  -5   1  -6  321.44    5.78
   5   1  -6  324.95    6.76
   5   1  -5  382.78    6.65
   5   1  -5  379.19    6.65
  -5   1  -5  384.81    6.39
   5   1  -5  388.69    7.21
   5  -1  -5  381.04    7.00
   5   1  -5  391.02    7.44
   5  -1  -5  386.66    6.64
   5   1  -4  222.41    4.38
   5   1  -4  216.98    4.38
   5   1  -4  232.79    4.69
   5   1  -4  243.32    5.02
   5  -1  -4  228.00    4.53
   5  -1  -4  232.17    4.43
   5   1  -3   88.08    2.35
   5  -1  -3   95.02    2.34
   5   1  -3   88.89    2.32
   5   1  -3   90.55    2.35
   5  -1  -3   88.26    2.03
   5  -1  -3   92.79    2.27
   5   1  -3   85.13    2.63
   5  -1  -3   90.63    2.35
   5  -1  -2  281.82    5.57
   5   1  -2  288.33    5.25
   5   1  -2  291.93    5.61
   5  -1  -2  297.04    5.24
   5   1  -2  278.60    5.26
   5  -1  -2  274.39    5.12
   5   1  -2  292.69    5.07
   5  -1  -2  280.71    4.78
   5  -1  -2  286.52    4.93
   5  -1  -2  287.98    5.37
   5  -1  -2  297.93    5.27
   5  -1  -1  213.09    4.47
   5  -1  -1  223.16    4.52
   5   1  -1  228.55    4.28
   5   1  -1  226.31    4.52
   5   1  -1  220.62    4.47
   5  -1  -1  229.75    3.88
   5   1  -1  219.92    3.84
   5  -1  -1  206.73    4.20
   5  -1  -1  210.65    3.72
   5   1  -1  225.64    4.50
   5  -1  -1  211.54    4.50
   5   1   0  311.91    5.56
   5  -1   0  327.28    5.60
   5   1   0  299.81    5.70
   5  -1   0  292.36    5.75
   5  -1   0  305.79    5.74
   5   1   0  307.03    5.77
   5   1   0  309.83    5.54
   5   1   0  312.42    4.87
   5  -1   0  307.04    5.21
   5  -1   0  296.69    5.46
   5  -1   0  305.18    5.80
   5  -1   0  327.10    5.63
   5   1   0  320.00    5.78
   5  -1   1  219.50    4.58
   5   1   1  223.84    4.34
   5   1   1  231.41    4.63
   5  -1   1  228.78    4.40
   5  -1   1  217.88    4.28
   5  -1   1  225.15    3.90
   5  -1   1  236.34    4.40
   5  -1   2  288.40    5.30
   5   1   2  280.05    5.27
   5   1   2  285.21    5.28
   5  -1   2  296.86    5.07
   5  -1   2  290.88    5.68
   5   1   2  303.80    5.73
   5  -1   2  293.64    5.33
   5   1   3   87.34    2.34
   5   1   3   89.63    2.34
   5  -1   3   92.51    2.36
   5  -1   3   93.59    2.35
   5  -1   3   90.53    2.77
   5   1   3   91.29    2.83
   5  -1   3   90.92    2.40
   5   1   4  223.39    4.36
   5   1   4  222.90    4.36
   5  -1   4  221.51    4.41
   5  -1   4  224.77    5.20
   5   1   4  233.81    5.19
   5   1   5  394.30    6.63
   5   1   5  371.62    6.59
   5  -1   5  395.60    7.07
  -5  -1   5  365.22    6.33
   5  -1   5  383.46    6.62
   5  -1   5  385.61    7.77
   5   1   5  387.94    7.77
   5   1   6  314.95    5.77
   5  -1   6  331.65    7.28
   5   1   6  337.50    7.29
  -5  -1   6  329.60    5.75
   5  -1   6  338.28    6.55
   5  -1   7  199.63    5.69
   5   1   7  206.89    5.65
   5  -1   7  210.27    4.97
  -5  -1   7  214.10    4.22
   5  -1   8  284.70    7.40
   5   1   8  299.03    7.48
  -5  -1   8  294.55    5.62
   5  -1   9   87.56    4.13
   5   1   9   87.66    4.05
   5  -1   9   90.65    2.52
   5   1   9   88.75    2.48
  -5  -1  10   81.32    2.06
   5  -1  10   83.98    2.12
   5  -1  10   79.71    4.11
   5   1  10   75.88    3.99
   5   1  10   78.83    2.44
   5  -1  10   73.81    2.45
  -5  -1  11  201.19    3.91
   5  -1  11  197.89    3.98
   5  -1  11  189.37    6.63
   5   1  11  198.62    6.66
   5  -1  11  184.44    4.31
   5   1  11  192.32    4.32
  -5  -1  12  442.13    7.62
   5  -1  12  446.13    7.68
   5  -1  12  428.18   11.24
   5   1  12  453.63   11.31
   5   1  12  441.31    8.10
   5  -1  13   28.61    3.14
   5   1  13   29.04    3.18
   5   1  13   32.05    1.85
   5  -1  13   26.00    1.89
  -5  -1  13   30.02    1.62
   5   1  13   29.26    1.84
   5   1  14   14.58    1.61
   5   1  14   18.08    2.82
   5  -1  14   14.85    2.68
   5  -1  14   18.78    1.78
  -5  -1  14   13.89    1.35
   5   1  14   15.95    1.70
   5  -1  15    8.25    1.74
   5   1  15   11.23    1.50
   5   1  15    9.62    1.57
   5  -1  16  258.20    5.79
   5   1  16  269.59    5.60
   5   1  17   20.42    1.97
   5  -1  17   19.38    1.85
   5   1  17   15.32    1.53
   5  -1  18   22.64    1.81
   5   1  18   23.35    1.94
   5   1  18   20.86    1.53
   5   1  19   44.96    2.01
   5  -1  19   43.00    1.96
   5   1  19   41.26    1.63
   5   1  20  296.25    4.87
  -5  -1  20  288.10    4.87
   5  -1  20  300.00    4.93
  -5   1  20  289.66    4.84
  -5  -2 -21  195.50    3.40
   5   2 -21  208.74    3.30
  -5  -2 -20  124.43    2.70
  -5  -2 -20  119.72    2.69
  -5  -2 -19  210.68    4.30
   5   2 -19  209.18    4.11
   5  -2 -19  211.55    4.10
  -5   2 -18  133.12    3.31
  -5  -2 -18  130.42    3.29
   5   2 -18  120.84    3.09
   5  -2 -18  121.84    3.07
   5  -2 -18  124.50    3.07
  -5   2 -17  144.73    3.69
   5  -2 -17  138.74    3.38
  -5  -2 -17  148.11    3.71
   5   2 -17  146.33    3.61
   5  -2 -17  148.42    3.64
   5  -2 -17  140.26    3.56
   5   2 -16  122.45    3.34
  -5   2 -16  126.91    3.47
   5  -2 -16  122.19    3.20
   5  -2 -16  124.93    3.42
   5   2 -16  117.62    3.35
   5  -2 -16  127.37    3.42
   5   2 -15  139.85    3.61
  -5   2 -15  144.14    3.65
   5  -2 -15  134.40    3.41
   5   2 -15  132.84    3.64
   5  -2 -15  135.89    3.69
   5  -2 -15  140.59    3.68
   5   2 -14   30.22    1.85
   5  -2 -14   28.38    1.89
   5  -2 -14   29.61    2.85
  -5  -2 -14   29.75    2.70
   5   2 -14   34.39    3.14
   5   2 -14   28.98    2.90
   5  -2 -14   38.44    1.91
   5   2 -14   33.69    1.76
  -5   2 -14   33.23    1.85
   5  -2 -14   33.07    1.65
   5   2 -13  143.63    3.54
  -5   2 -13  137.84    3.48
   5  -2 -13  133.17    5.43
   5   2 -13  146.23    5.80
   5   2 -13  142.17    5.62
   5  -2 -13  143.50    3.65
   5   2 -13  142.19    3.71
   5  -2 -13  148.06    3.77
   5   2 -12  206.35    4.59
   5  -2 -12  214.34    4.67
   5  -2 -12  203.43    6.45
   5   2 -12  189.54    6.55
   5   2 -12  198.80    6.54
   5  -2 -11  361.29    8.78
   5  -2 -11  354.85    6.73
   5  -2 -10  202.70    5.80
  -5   2  -9  228.78    5.24
   5  -2  -9  229.44    5.95
  -5   2  -9  236.28    5.37
   5  -2  -8  332.16    7.24
  -5   2  -8  329.19    6.48
  -5   2  -8  337.82    6.69
   5   2  -8  340.53    7.54
   5   2  -7  200.41    4.25
   5   2  -7  210.02    4.35
  -5   2  -7  226.20    4.51
   5  -2  -7  222.88    5.18
   5  -2  -7  207.90    4.28
  -5   2  -7  222.17    4.76
   5   2  -7  228.31    5.46
   5   2  -6  240.95    4.75
   5   2  -6  242.01    4.81
   5  -2  -6  245.76    5.23
   5   2  -6  235.73    5.79
   5   2  -6  227.81    5.69
  -5   2  -6  240.42    4.57
   5  -2  -6  235.70    4.73
   5   2  -6  247.81    5.55
   5  -2  -5  303.19    5.61
   5   2  -5  291.44    5.62
   5   2  -5  296.87    5.58
   5  -2  -5  293.88    5.78
   5   2  -5  314.97    6.53
   5   2  -5  293.31    6.45
  -5   2  -5  287.44    5.11
   5  -2  -5  295.38    5.58
   5   2  -5  312.97    6.14
   5  -2  -4   71.13    2.14
   5   2  -4   68.62    2.60
   5   2  -4   68.84    2.59
  -5   2  -4   63.36    1.52
   5  -2  -4   68.98    2.11
   5   2  -4   67.25    2.26
   5  -2  -3  546.22    9.14
   5   2  -3  563.16    9.84
   5  -2  -3  532.55    8.78
   5   2  -3  555.94    9.21
   5  -2  -3  539.63    9.53
   5  -2  -2  269.00    5.25
   5  -2  -2  265.84    5.08
   5   2  -2  257.29    5.18
   5   2  -2  262.43    5.58
   5  -2  -2  264.60    4.47
   5  -2  -2  255.04    4.81
   5  -2  -2  265.11    5.27
   5   2  -2  256.90    5.17
   5  -2  -2  263.79    5.01
   5  -2  -2  256.70    5.21
   5   2  -2  257.02    4.83
   5   2  -1  496.94    8.46
   5  -2  -1  510.45    8.56
   5   2  -1  498.62    8.53
   5  -2  -1  507.50    8.54
   5  -2  -1  476.93    7.95
   5  -2  -1  472.79    7.48
   5  -2  -1  493.53    7.41
   5   2  -1  511.50    8.98
   5   2  -1  499.51    8.05
   5   2  -1  515.78    8.55
   5  -2  -1  507.87    8.61
   5   2  -1  517.91    8.03
   5  -2  -1  514.99    8.39
   5  -2  -1  504.32    8.61
   5   2   0  123.54    3.03
   5  -2   0  131.27    3.02
   5  -2   0  128.24    3.07
   5  -2   0  124.47    2.34
   5  -2   0  117.19    2.46
   5   2   0  119.45    2.75
   5   2   0  122.84    3.33
  -5  -2   0  113.33    2.03
   5  -2   0  129.83    2.95
   5  -2   1  524.33    8.77
   5   2   1  504.69    8.79
   5  -2   1  512.61    8.78
   5   2   1  506.95    8.55
   5  -2   1  518.42    8.18
   5   2   1  525.80    9.31
   5  -2   1  522.85    8.72
   5  -2   2  268.49    5.04
   5  -2   2  261.49    5.13
   5   2   2  259.72    5.19
   5   2   2  263.34    4.98
   5  -2   2  272.78    4.70
   5  -2   3  555.85    9.74
   5   2   3  559.65    9.78
   5  -2   3  561.97    9.40
   5  -2   3  568.42    9.31
   5  -2   4   68.83    2.57
   5   2   4   71.03    2.56
   5  -2   4   66.73    2.11
   5   2   4   65.91    2.13
   5  -2   4   71.61    2.19
  -5   2   4   63.57    1.65
   5  -2   4   67.25    2.17
   5  -2   5  298.79    6.43
   5   2   5  301.92    6.42
   5  -2   5  295.50    5.65
   5   2   5  293.48    5.59
   5   2   5  287.20    5.56
   5  -2   5  290.24    5.59
   5  -2   5  310.21    6.01
   5  -2   6  242.54    5.85
   5   2   6  235.10    5.78
   5  -2   6  241.56    4.78
   5  -2   6  241.63    4.76
   5   2   6  229.81    4.71
   5   2   6  232.09    4.70
   5  -2   6  248.86    5.39
   5  -2   7  215.84    5.79
   5   2   7  216.09    5.71
   5  -2   7  204.74    4.27
   5   2   7  199.26    4.21
   5   2   7  205.06    4.23
  -5  -2   7  216.34    4.59
   5  -2   7  223.91    5.23
   5   2   8  329.81    7.77
   5  -2   8  340.78    7.97
   5  -2   8  333.81    7.18
  -5  -2   8  323.95    6.45
   5   2   8  312.12    5.76
   5  -2   9  236.18    4.24
  -5  -2   9  228.11    5.20
   5   2   9  232.27    4.52
   5  -2   9  223.69    6.66
   5   2   9  229.14    6.57
   5  -2   9  227.39    4.58
   5  -2  10  201.25    3.95
   5  -2  10  200.38    6.56
   5   2  10  198.72    6.34
   5  -2  10  199.85    4.29
   5   2  10  203.56    4.21
  -5  -2  11  369.84    6.44
   5  -2  11  368.91    6.44
   5  -2  11  359.21    9.61
   5   2  11  364.98    9.45
   5  -2  11  356.77    6.82
   5   2  11  360.24    6.71
   5  -2  12  197.52    6.27
  -5  -2  12  203.68    4.29
   5  -2  12  203.61    4.30
   5  -2  12  214.47    7.33
   5   2  12  214.91    7.13
   5  -2  12  213.81    4.71
   5   2  12  222.56    4.67
   5  -2  13  144.65    6.16
   5   2  13  147.10    6.07
   5  -2  13  147.11    3.82
   5   2  13  149.96    3.77
   5   2  13  141.27    3.75
   5  -2  13  137.54    3.78
  -5  -2  13  151.03    3.52
   5  -2  13  145.95    3.50
  -5  -2  14   37.52    1.79
  -5   2  14   36.92    1.72
   5  -2  14   30.42    1.99
   5   2  14   30.98    1.88
   5  -2  14   38.91    2.20
   5   2  14   41.09    2.13
  -5  -2  15  139.69    3.52
   5  -2  15  140.26    3.84
   5   2  15  135.47    3.71
   5   2  15  148.15    3.98
  -5   2  15  140.95    3.46
   5  -2  16  134.23    3.72
   5   2  16  136.04    3.97
   5   2  16  126.60    3.46
   5  -2  16  123.96    3.54
  -5   2  16  124.65    3.22
   5   2  16  135.53    3.70
   5  -2  17  151.10    3.88
   5   2  17  147.04    3.63
   5  -2  17  149.68    3.75
   5   2  17  151.88    3.89
   5   2  18  121.05    3.11
   5  -2  18  128.31    3.24
   5   2  19  210.92    4.12
   5  -2  19  213.87    4.22
  -5   2  20  116.73    2.47
  -5  -2  21  201.68    3.39
  -5  -3 -20  133.65    2.74
   5  -3 -19  175.25    3.40
   5   3 -19  173.87    3.40
  -5  -3 -19  179.01    3.69
  -5  -3 -19  175.12    3.70
   5   3 -18  517.43    8.44
   5  -3 -18  530.15    8.46
  -5  -3 -18  499.52    8.63
   5   3 -17  243.30    4.92
   5  -3 -17  242.29    4.91
  -5   3 -17  250.78    5.12
   5  -3 -17  237.54    4.74
  -5  -3 -17  249.85    5.11
   5  -3 -17  250.43    5.10
   5  -3 -16  157.03    3.71
   5   3 -16  155.94    3.70
  -5   3 -16  156.91    3.85
   5  -3 -16  143.70    3.48
   5  -3 -16  149.59    3.84
   5  -3 -15  142.69    3.64
   5   3 -15  139.47    3.58
  -5   3 -15  153.07    3.81
   5  -3 -15  145.66    3.48
   5  -3 -15  140.35    3.37
   5  -3 -15  154.47    3.88
   5   3 -14  425.43    7.75
   5  -3 -14  439.25    7.83
   5   3 -14  411.37    7.71
  -5   3 -14  420.29    7.75
   5  -3 -14  406.92    7.85
   5  -3 -13  291.71    5.90
   5   3 -13  289.09    5.77
   5  -3 -13  297.82    5.85
   5   3 -13  268.85    8.27
   5   3 -13  284.95    5.75
  -5   3 -13  305.76    5.85
   5  -3 -13  268.67    8.11
   5   3 -13  281.04    8.21
   5   3 -13  283.34    8.58
   5   3 -12  188.87    4.22
   5  -3 -12  198.81    4.32
   5  -3 -12  183.89    4.29
   5   3 -12  185.42    4.20
  -5   3 -12  190.32    4.21
   5  -3 -12  189.25    6.24
   5   3 -12  180.32    6.42
   5   3 -12  188.24    6.31
   5   3 -11   82.98    2.47
   5  -3 -11   86.34    2.53
   5  -3 -11   86.99    3.91
   5   3 -11   81.78    3.91
   5   3 -11   85.40    4.16
  -5   3 -10  586.91   11.41
   5   3 -10  597.50    9.88
   5  -3 -10  609.14    9.96
   5  -3 -10  589.94   12.11
   5   3 -10  601.57   12.39
   5   3 -10  606.44   12.72
  -5   3  -9  516.11    9.80
   5   3  -9  504.96   10.61
   5   3  -9  476.31    8.24
   5  -3  -9  496.72    8.32
   5  -3  -9  500.66   10.27
   5   3  -9  491.79   10.51
   5   3  -9  514.42   10.86
   5   3  -8  178.08    3.59
   5  -3  -8  183.73    3.66
   5   3  -8  172.42    5.32
   5   3  -8  188.94    5.33
   5   3  -8  172.14    4.00
  -5   3  -8  186.88    4.73
   5   3  -8  176.89    5.24
   5   3  -7   29.06    2.08
   5  -3  -7   25.97    1.43
   5  -3  -7   28.35    1.47
   5   3  -7   29.01    1.54
   5   3  -7   29.27    1.50
   5   3  -7   24.78    1.90
   5  -3  -6  134.23    3.44
   5   3  -6  131.04    4.00
   5  -3  -6  138.90    3.45
   5   3  -5   89.96    3.21
   5   3  -5   86.38    2.97
   5  -3  -5   85.43    2.66
   5   3  -4  189.67    4.85
   5  -3  -4  189.03    4.35
   5   3  -4  200.17    4.58
   5  -3  -4  182.56    4.89
   5   3  -3  928.63   15.79
   5  -3  -3  933.36   15.21
   5   3  -3  950.72   15.13
   5  -3  -3  941.95   15.20
   5  -3  -3  978.50   15.28
   5   3  -3  949.52   15.09
   5  -3  -3  907.68   15.71
   5   3  -2  298.98    6.23
   5   3  -2  299.75    5.59
   5  -3  -2  295.80    5.67
   5   3  -2  286.88    5.51
   5  -3  -2  289.05    5.60
   5  -3  -2  289.37    5.93
   5  -3  -2  286.50    6.14
   5  -3  -1   70.24    1.59
   5   3  -1   74.34    2.76
   5   3  -1   71.39    2.17
   5  -3  -1   79.95    2.37
   5  -3  -1   78.36    2.55
   5  -3  -1   77.66    2.69
   5   3  -1   75.27    2.19
   5  -3  -1   80.15    2.30
   5  -3  -1   77.74    2.31
   5   3  -1   77.92    2.34
   5   3   0  553.22    9.83
   5   3   0  527.62    9.18
  -5  -3   0  517.18    8.28
   5  -3   0  541.48    9.40
   5  -3   0  527.78    9.00
   5   3   0  538.60    9.04
   5   3   1   73.24    2.82
   5   3   1   74.36    2.45
   5  -3   1   76.86    2.33
   5   3   1   80.61    2.35
   5  -3   1   77.61    2.60
   5  -3   2  296.28    5.47
   5   3   2  272.80    5.81
   5  -3   2  279.36    5.55
   5   3   2  290.99    5.62
   5  -3   2  304.65    6.01
  -5  -3   2  276.84    5.01
   5  -3   3  971.84   15.08
   5   3   3  961.26   15.08
   5   3   3  942.89   15.42
   5  -3   3  927.79   15.35
   5  -3   3  944.22   14.92
   5   3   4  194.35    4.70
   5  -3   4  194.90    4.41
   5  -3   4  183.55    4.48
   5   3   4  186.66    4.43
   5  -3   4  188.38    4.38
  -5   3   5   84.68    2.38
   5  -3   5   90.04    2.91
   5  -3   5   88.09    3.02
   5   3   5   88.16    2.97
   5  -3   5   86.00    2.70
  -5   3   6  138.55    3.28
   5  -3   6  138.81    3.98
   5   3   6  147.71    4.17
   5  -3   6  142.86    4.16
   5  -3   6  141.69    3.57
   5   3   6  150.92    3.70
   5  -3   7   25.31    1.87
   5   3   7   29.97    2.06
   5  -3   7   28.49    1.51
   5  -3   7   28.38    2.14
   5  -3   7   29.53    1.52
   5   3   7   27.97    1.49
   5   3   7   29.43    1.52
  -5  -3   8  183.99    4.66
   5  -3   8  187.23    5.12
   5  -3   8  176.10    3.64
   5  -3   8  186.61    5.43
   5   3   8  187.84    5.35
   5   3   8  168.22    3.94
   5   3   9  499.69    8.34
   5   3   9  519.73   10.73
   5  -3   9  504.99    8.41
   5  -3   9  522.10   10.96
   5  -3   9  499.21    8.16
   5  -3   9  493.55   10.36
  -5  -3   9  487.33    9.65
   5  -3  10  641.31   12.98
   5   3  10  628.22   12.75
   5  -3  10  606.79   10.03
   5   3  10  602.69    9.91
   5  -3  10  599.22    9.74
  -5  -3  10  579.15   11.29
   5   3  11   87.24    4.14
   5  -3  11   91.06    4.29
   5  -3  11   86.75    2.60
   5   3  11   84.53    2.49
   5  -3  11   78.20    2.31
  -5  -3  12  192.57    4.13
   5  -3  12  192.09    4.09
   5  -3  12  191.23    6.68
   5   3  12  198.87    4.28
   5   3  12  204.96    6.64
   5  -3  12  202.06    4.40
   5   3  12  183.27    4.31
  -5   3  12  186.59    4.12
   5  -3  12  181.92    4.38
  -5  -3  13  293.46    5.81
   5  -3  13  293.23    5.76
   5  -3  13  283.63    8.19
   5  -3  13  300.30    8.87
   5   3  13  290.61    8.61
   5  -3  13  300.01    6.06
   5   3  13  307.83    5.92
   5   3  13  308.93    6.14
  -5   3  13  300.52    5.83
   5  -3  13  306.41    6.13
   5   3  14  435.62    7.84
   5  -3  14  441.29    7.99
  -5   3  14  405.94    7.63
   5   3  14  428.06    8.05
   5  -3  14  425.03    8.00
  -5  -3  14  430.91    7.73
   5  -3  14  424.58    7.69
  -5  -3  15  150.59    3.70
  -5   3  15  152.55    3.66
   5   3  15  143.47    3.69
   5  -3  15  148.67    3.86
   5  -3  15  161.63    4.03
   5   3  15  160.08    4.06
  -5  -3  16  158.63    3.76
   5  -3  16  155.61    4.00
  -5   3  16  151.51    3.63
   5  -3  16  163.04    3.94
   5   3  16  161.36    3.77
   5   3  16  162.62    4.11
   5   3  17  243.24    4.98
   5  -3  17  252.50    5.16
  -5   3  17  248.57    4.91
   5   3  17  263.67    5.39
   5  -3  17  263.23    5.34
   5   3  17  260.53    5.58
   5  -3  18  527.99    8.45
   5   3  18  522.64    8.30
   5   3  18  490.59    8.57
  -5   3  18  458.87    8.02
   5   3  18  479.67    8.65
   5   3  19  180.99    3.82
   5  -3  19  177.46    3.52
  -5  -3  19  179.06    3.51
  -5   3  19  172.44    3.38
   5   3  19  173.86    3.40
   5   3  20  128.91    2.74
  -5  -4 -20  156.85    2.90
  -5  -4 -19  227.96    4.26
  -5  -4 -19  233.72    4.24
   5  -4 -18  224.10    4.36
  -5  -4 -18  213.26    4.38
  -5  -4 -18  220.79    4.38
   5  -4 -18  214.16    4.01
   5  -4 -17  168.41    3.88
  -5  -4 -17  174.02    3.96
   5   4 -17  169.17    3.56
   5  -4 -17  175.44    3.59
   5  -4 -16  179.42    3.86
   5  -4 -16  184.16    3.92
   5   4 -16  176.08    3.87
   5  -4 -15  145.38    3.87
   5  -4 -15  140.42    3.34
   5  -4 -15  142.81    3.39
   5  -4 -15  160.56    3.58
   5   4 -15  156.51    3.55
   5  -4 -14  331.00    6.44
  -5   4 -14  325.28    6.28
   5  -4 -14  319.44    6.02
   5   4 -14  312.64    5.98
   5  -4 -13  140.47    3.37
   5   4 -13  137.30    3.30
   5  -4 -13  136.02    3.68
   5  -4 -13  126.28    3.21
  -5   4 -13  136.27    3.53
   5  -4 -13  132.79    5.40
   5   4 -13  121.64    5.16
   5  -4 -12   79.83    2.41
   5   4 -12   76.00    2.37
   5  -4 -12   77.46    4.01
   5   4 -12   78.32    4.02
  -5   4 -12   91.55    2.70
   5  -4 -12   81.39    2.42
   5  -4 -12   93.33    2.84
   5  -4 -11  142.55    3.36
   5   4 -11  157.49    3.43
   5  -4 -11  157.32    3.49
   5  -4 -11  151.67    5.36
   5   4 -11  151.87    5.41
   5  -4 -10  129.50    3.05
   5  -4 -10  133.66    3.08
   5   4 -10  130.41    3.02
   5  -4 -10  134.35    4.82
   5   4 -10  139.94    4.96
  -5   4 -10  140.34    4.60
   5   4 -10  130.75    5.03
   5  -4  -9  245.77    4.75
   5   4  -9  259.30    6.93
   5   4  -9  255.29    4.73
   5  -4  -9  259.32    4.79
  -5   4  -9  261.87    6.47
   5   4  -9  256.15    7.04
   5   4  -8  140.58    2.97
   5  -4  -8  144.63    3.08
   5   4  -8  132.20    3.69
   5   4  -8  145.12    4.82
   5  -4  -7  121.10    3.41
   5   4  -7  113.46    4.08
   5   4  -7  116.32    4.05
   5  -4  -6  163.59    4.24
   5   4  -6  160.37    4.75
   5   4  -6  171.48    4.90
   5  -4  -5   17.78    1.52
   5   4  -5   21.17    1.81
   5   4  -5   22.20    1.73
   5  -4  -5   18.90    1.95
   5   4  -4  436.62    8.01
   5  -4  -4  446.61    8.17
   5   4  -4  435.76    8.87
   5   4  -4  442.29    8.10
   5  -4  -4  440.89    8.17
   5  -4  -4  437.42    9.17
   5   4  -3   48.03    1.84
   5  -4  -3   51.75    1.97
   5   4  -3   53.90    2.50
   5  -4  -3   53.00    2.01
   5   4  -3   53.23    1.95
   5  -4  -3   53.79    2.54
   5  -4  -3   53.40    2.65
   5   4  -2  640.97   10.70
   5  -4  -2  664.19   10.86
   5   4  -2  637.95   11.87
   5   4  -2  676.42   10.83
   5  -4  -2  674.20   10.92
   5  -4  -2  647.84   11.86
   5  -4  -2  641.21   12.08
   5   4  -1  158.93    4.45
   5  -4  -1  163.46    4.42
   5  -4  -1  158.71    4.56
  -5  -4  -1  163.20    3.65
   5   4   0  765.54   13.20
  -5  -4   0  736.83   11.72
   5  -4   0  733.82   12.89
   5  -4   0  734.41   11.84
   5   4   0  729.13   11.89
   5   4   1  168.14    4.31
   5  -4   1  167.80    4.40
   5   4   1  158.72    3.59
   5  -4   1  162.19    3.59
   5  -4   2  657.82   11.82
  -5  -4   2  640.74   10.90
   5   4   2  663.55   10.96
   5  -4   2  653.49   10.86
   5   4   3   52.48    2.48
   5   4   3   49.04    1.95
   5  -4   3   49.11    1.91
   5  -4   3   51.81    2.21
  -5  -4   3   51.56    1.79
   5  -4   3   52.59    2.45
   5  -4   4  438.89    8.13
   5   4   4  427.34    8.05
  -5  -4   4  435.39    7.55
   5  -4   4  432.04    8.38
   5  -4   5   21.19    1.66
  -5   4   5   21.64    1.43
   5  -4   5   19.66    1.49
   5   4   5   19.33    1.48
   5   4   5   24.21    1.95
   5   4   6  170.50    4.49
   5  -4   6  170.29    4.51
  -5   4   6  172.01    4.19
   5  -4   6  170.53    4.41
   5  -4   6  166.76    4.79
   5  -4   7  130.46    4.06
   5   4   7  127.68    3.94
   5  -4   7  124.04    3.56
   5  -4   7  118.85    4.06
   5  -4   8  147.27    4.78
   5   4   8  150.17    4.52
   5  -4   8  145.07    3.11
   5  -4   8  149.48    4.65
   5  -4   9  260.21    6.91
  -5  -4   9  254.83    6.41
   5  -4   9  272.26    6.89
   5   4   9  274.43    6.83
   5  -4   9  259.01    4.89
   5   4   9  261.66    4.82
   5  -4  10  141.07    3.15
  -5  -4  10  134.54    4.43
   5  -4  10  131.70    4.88
   5  -4  10  141.03    4.92
   5   4  10  138.02    4.79
   5  -4  10  137.04    3.20
   5   4  10  140.29    3.13
   5  -4  11  153.15    3.48
   5  -4  11  153.96    5.48
   5   4  11  152.07    5.29
   5   4  11  159.48    3.49
   5  -4  11  158.46    3.60
   5   4  11  155.94    3.77
   5  -4  11  144.74    5.33
   5  -4  12   74.66    3.96
   5   4  12   81.91    3.99
   5   4  12   80.42    2.42
   5  -4  12   85.15    2.55
   5   4  12   96.90    2.90
  -5   4  12   95.91    2.76
   5  -4  12  102.68    2.97
   5  -4  12   84.18    2.53
  -5  -4  13  139.90    3.50
   5  -4  13  138.26    3.40
   5   4  13  139.57    3.73
  -5   4  13  141.68    3.54
   5   4  13  138.56    3.37
   5  -4  13  142.11    3.52
   5  -4  13  143.25    3.69
   5  -4  13  135.40    3.30
  -5  -4  14  324.58    6.33
   5  -4  14  324.01    6.25
   5   4  14  347.35    6.68
  -5   4  14  330.22    6.37
   5   4  14  323.24    6.16
   5  -4  14  331.46    6.34
   5  -4  14  347.11    6.60
   5  -4  14  330.00    6.14
   5   4  15  151.85    3.96
  -5   4  15  151.07    3.70
   5   4  15  161.68    3.62
   5  -4  15  162.50    3.74
  -5  -4  15  155.68    3.71
   5  -4  15  154.24    3.67
   5  -4  15  149.62    3.47
  -5  -4  16  196.25    4.21
  -5   4  16  193.45    4.15
   5   4  16  184.51    4.00
   5  -4  16  189.05    4.15
   5   4  17  176.00    3.60
   5  -4  17  173.80    3.71
   5   4  17  174.80    4.17
  -5   4  17  166.48    3.67
   5   4  17  172.55    4.02
  -5  -4  17  178.04    3.79
   5   4  18  232.09    4.53
   5   4  18  223.35    4.54
  -5  -4  19  238.97    4.31
   5   4  19  221.70    4.33
   5   4  20  156.43    2.87
   5  -5 -19  180.12    3.36
  -5  -5 -19  190.99    3.46
   5  -5 -18   71.06    2.07
  -5  -5 -18   73.04    2.07
  -5  -5 -18   75.86    2.08
   5  -5 -17  193.49    4.11
  -5  -5 -17  195.19    4.11
   5  -5 -16   88.42    2.79
  -5  -5 -16   91.59    2.72
   5   5 -15  433.36    7.44
   5  -5 -15  460.46    8.21
  -5  -5 -15  451.48    8.10
   5   5 -14   25.71    1.28
   5  -5 -14   25.86    1.84
   5  -5 -14   23.29    1.37
  -5  -5 -14   27.37    1.77
   5   5 -13  247.70    4.77
  -5  -5 -13  255.53    5.37
   5  -5 -13  241.18    4.93
   5  -5 -13  258.62    5.54
   5   5 -12   15.64    1.11
   5  -5 -12   15.98    1.56
   5  -5 -12   14.92    1.25
  -5  -5 -12   16.34    1.51
   5  -5 -12   14.56    2.09
   5   5 -12   13.24    1.97
   5  -5 -11  623.97   10.60
   5   5 -11  655.56   14.14
   5   5 -11  661.87   10.43
   5   5 -11  640.96   13.52
   5  -5 -11  678.17   13.77
  -5   5 -10   47.80    2.92
   5   5 -10   44.65    3.13
   5   5 -10   47.41    2.98
   5  -5 -10   48.45    1.80
   5   5  -9  245.14    7.17
   5  -5  -9  257.62    7.43
  -5   5  -9  255.97    6.74
   5   5  -9  245.87    6.83
   5  -5  -9  236.25    4.73
  -5  -5  -9  256.99    5.07
   5   5  -8   98.12    4.19
   5  -5  -8   97.34    4.37
   5   5  -8  102.76    4.03
  -5  -5  -8  100.16    2.68
   5  -5  -8   93.80    2.46
   5  -5  -7  735.18   13.02
   5   5  -7  707.41   13.97
   5  -5  -7  743.11   14.55
   5   5  -7  730.98   13.78
   5  -5  -7  712.08   11.47
  -5  -5  -7  733.96   11.64
   5   5  -6   24.69    1.54
   5  -5  -6   22.33    1.74
   5  -5  -6   21.86    1.19
  -5  -5  -6   22.65    1.25
   5   5  -6   21.24    2.02
   5  -5  -6   24.54    2.25
   5   5  -6   22.92    2.01
   5   5  -5  500.49    8.84
   5   5  -5  482.54    8.86
  -5  -5  -5  493.87    8.15
   5   5  -5  484.91    9.98
   5  -5  -5  514.24   10.76
   5  -5  -4   20.19    2.02
   5  -5  -4   18.93    2.09
   5   5  -4   20.66    1.22
   5   5  -4   22.25    1.87
   5   5  -4   19.13    1.23
   5  -5  -3  588.30   11.39
   5  -5  -3  587.62   11.55
   5   5  -3  561.21    9.29
   5   5  -3  571.55   10.90
   5   5  -2   66.84    2.92
   5  -5  -2   69.19    3.18
  -5  -5  -2   69.37    2.53
   5  -5  -2   66.41    3.19
   5   5  -1  912.89   16.04
   5  -5  -1  917.34   16.22
  -5  -5  -1  919.33   15.00
   5  -5   0   74.20    3.21
   5   5   1  883.59   14.17
   5  -5   1  929.61   16.17
  -5  -5   1  923.08   15.38
   5   5   2   68.63    2.04
   5   5   2   75.80    3.09
   5  -5   2   66.90    3.03
  -5  -5   2   70.12    2.53
   5   5   3  568.03    9.68
  -5  -5   3  569.40   10.13
   5  -5   4   19.40    1.73
   5   5   4   19.76    1.28
   5   5   4   18.88    1.90
   5   5   5  519.79   10.65
   5  -5   5  507.15   10.12
  -5   5   5  502.06    9.67
  -5  -5   6   23.57    1.15
   5   5   6   22.36    1.11
   5  -5   6   22.76    1.56
   5  -5   6   24.37    1.98
  -5   5   6   20.98    1.65
   5  -5   7  730.68   12.70
   5  -5   7  721.59   13.72
   5  -5   7  740.94   13.00
   5  -5   8  104.16    4.18
   5  -5   8  106.36    3.64
   5  -5   9  253.15    7.05
  -5  -5   9  246.39    6.66
   5  -5   9  256.72    6.40
  -5  -5  10   47.80    2.84
   5  -5  10   45.04    3.03
   5  -5  10   48.73    1.70
   5   5  10   55.05    2.19
  -5   5  10   54.42    2.07
   5   5  10   54.02    2.15
   5  -5  11  658.98   10.98
   5  -5  11  671.24   11.00
   5  -5  11  640.66   13.95
  -5   5  11  677.24   11.28
   5   5  11  688.12   11.38
  -5   5  11  677.84   11.27
   5  -5  11  671.39   10.83
   5  -5  12   15.29    1.27
   5  -5  12   16.40    1.20
   5   5  12   16.50    1.58
  -5   5  12   16.74    1.53
   5  -5  12   16.48    1.30
   5   5  13  273.32    5.59
   5  -5  13  264.94    5.22
  -5   5  13  268.64    5.47
   5  -5  13  259.08    5.08
  -5  -5  13  260.01    5.37
   5  -5  13  264.43    5.25
   5  -5  14   24.98    1.48
   5   5  14   27.19    1.83
  -5   5  14   25.29    1.65
   5  -5  14   26.49    1.39
  -5  -5  14   26.39    1.62
   5  -5  14   25.34    1.53
   5  -5  15  460.64    7.84
   5   5  15  475.77    8.34
  -5   5  15  453.32    8.06
  -5  -5  15  457.76    8.06
   5  -5  15  449.58    7.95
   5  -5  15  454.80    7.77
   5   5  16   89.90    2.76
   5   5  16   87.19    2.82
  -5   5  16   85.24    2.50
  -5  -5  16   94.01    2.55
  -5  -5  17  203.76    4.05
  -5   5  17  194.24    3.94
   5   5  17  198.64    4.21
   5   5  17  203.36    4.27
  -5  -5  17  197.69    4.12
  -5   5  18   70.09    1.84
   5   5  18   74.08    2.14
   5   5  18   76.57    2.12
  -5  -5  18   77.76    2.10
  -5  -5  19  199.15    3.63
  -5  -5  20   72.52    1.44
  -5  -6 -19   24.38    0.85
  -5  -6 -18  158.01    3.13
  -5  -6 -18  160.06    3.12
   5  -6 -18  158.88    3.17
  -5  -6 -17  118.42    2.76
   5  -6 -17  124.31    2.86
  -5  -6 -16  225.51    4.59
   5  -6 -16  232.42    4.73
  -5  -6 -15   36.18    1.74
   5  -6 -15   35.09    1.91
  -5  -6 -14  315.38    6.07
   5  -6 -14  318.80    6.21
  -5  -6 -13  140.48    3.54
   5  -6 -13  126.46    3.13
  -5  -6 -12  336.70    6.47
   5  -6 -12  317.69    6.05
   5  -6 -11  104.84    4.53
  -5  -6 -11  101.99    3.02
   5  -6 -11  100.80    2.75
  -5   6 -10  268.34    7.49
   5   6 -10  269.44    7.99
   5  -6 -10  254.98    7.97
  -5  -6 -10  283.62    5.60
   5  -6 -10  271.44    5.29
   5   6  -9  248.55    7.45
   5  -6  -9  255.45    7.71
   5   6  -9  252.18    6.93
  -5  -6  -9  252.43    5.18
   5  -6  -9  247.86    4.94
   5   6  -8  311.45    8.41
   5  -6  -8  321.36    8.70
   5   6  -8  315.62    7.87
   5  -6  -8  320.22    5.92
  -5  -6  -8  319.01    6.08
   5  -6  -7  209.34    5.61
   5  -6  -7  199.21    4.16
  -5  -6  -7  203.36    4.28
   5   6  -7  200.64    6.26
   5  -6  -7  198.81    6.50
   5   6  -7  204.64    5.88
   5  -6  -6  250.73    4.81
  -5  -6  -6  250.22    4.88
   5   6  -6  240.60    4.55
   5  -6  -6  249.37    7.29
   5   6  -6  251.04    6.84
   5   6  -6  249.47    6.47
   5  -6  -5  311.29    5.75
  -5  -6  -5  313.35    5.80
   5   6  -5  315.54    5.59
   5  -6  -5  321.75    8.23
   5  -6  -5  333.05    8.48
   5   6  -5  308.79    7.42
   5  -6  -4  355.32    6.33
   5  -6  -4  364.25    6.45
  -5  -6  -4  372.56    6.48
   5   6  -4  370.27    6.39
  -5  -6  -4  359.92    7.94
   5  -6  -4  370.90    8.97
   5  -6  -4  384.83    9.26
   5   6  -4  370.92    8.25
   5  -6  -3  399.64    7.02
  -5  -6  -3  407.10    7.03
   5   6  -3  412.53    6.99
   5   6  -3  397.31    8.74
   5  -6  -3  404.77    9.53
  -5  -6  -3  408.21    8.43
   5  -6  -3  421.81    9.74
   5   6  -2  420.47    7.37
   5  -6  -2  440.18    9.96
  -5  -6  -2  444.94    8.75
   5   6  -2  443.62    9.26
  -5  -6  -2  438.35    7.43
   5  -6  -2  441.38    7.43
   5  -6  -1  558.52   11.49
  -5  -6  -1  552.95    9.02
  -5  -6  -1  546.37    8.95
   5  -6  -1  535.79    8.95
   5   6  -1  537.73    8.96
  -5  -6   0  502.43    8.46
  -5  -6   0  512.32    8.39
  -5  -6   0  504.95   10.19
   5  -6   0  509.21   10.84
   5  -6   1  565.81   11.70
  -5  -6   1  555.58   10.94
   5   6   1  596.24   11.64
  -5  -6   1  569.19    9.28
  -5  -6   1  577.53    9.39
   5  -6   2  441.35    9.70
  -5  -6   2  441.64    8.83
   5   6   2  466.47    9.70
  -5  -6   2  463.13    7.53
   5  -6   2  438.14    7.33
   5   6   3  418.76    7.16
  -5  -6   3  399.66    8.28
   5  -6   3  409.48    7.03
  -5  -6   3  424.75    7.18
   5  -6   4  368.76    6.50
  -5  -6   4  385.28    6.61
   5   6   4  374.42    6.57
   5   6   5  332.08    8.18
  -5  -6   5  330.28    5.86
  -5   6   5  316.49    7.38
   5  -6   5  315.79    7.74
   5   6   5  323.15    5.80
  -5  -6   6  258.52    4.84
   5   6   6  248.24    4.69
   5  -6   6  245.14    6.74
  -5   6   6  242.47    6.24
   5   6   7  203.75    3.99
   5  -6   7  216.66    5.84
   5  -6   7  205.75    6.16
   5  -6   8  326.17    8.38
  -5   6   9  279.17    5.54
   5   6   9  280.37    5.54
   5  -6   9  258.87    7.53
   5   6   9  273.48    5.47
   5  -6   9  270.07    5.27
   5   6  10  304.76    6.00
  -5   6  10  304.61    5.92
   5  -6  10  283.56    5.63
  -5   6  10  301.41    5.91
   5   6  10  301.93    5.90
  -5  -6  10  263.74    7.50
   5  -6  10  266.20    7.91
  -5   6  11  112.02    3.18
   5  -6  11  104.78    2.84
  -5   6  11  113.65    3.19
   5  -6  11  110.11    2.96
   5   6  11  112.82    3.20
   5  -6  12  338.20    6.38
   5  -6  12  344.88    6.44
  -5   6  12  345.64    6.69
   5   6  12  359.20    6.73
   5  -6  13  135.56    3.34
   5   6  13  141.95    3.64
  -5   6  13  136.95    3.56
   5  -6  13  137.29    3.33
  -5  -6  13  141.25    3.54
   5  -6  14  331.66    5.99
   5   6  14  334.33    6.34
  -5   6  14  318.78    6.16
  -5  -6  14  320.60    6.15
   5  -6  14  316.56    5.98
  -5  -6  14  321.09    6.16
   5   6  15   37.81    1.85
  -5   6  15   38.18    1.75
  -5  -6  15   38.66    1.80
  -5  -6  15   38.27    1.71
   5  -6  15   37.04    1.60
  -5  -6  16  237.05    4.53
  -5   6  16  228.55    4.47
   5   6  16  230.84    4.64
  -5  -6  16  230.16    4.58
   5   6  16  227.17    4.57
  -5   6  17  120.21    2.67
  -5  -6  17  124.22    2.83
  -5  -6  17  126.87    2.76
   5   6  17  122.16    2.86
   5   6  18  157.65    3.08
  -5  -6  18  163.48    3.08
  -5  -6  19   24.49    0.86
   5  -7 -18   89.77    1.92
  -5  -7 -18   91.39    1.87
   5  -7 -17  173.21    3.24
  -5  -7 -17  163.13    3.10
   5  -7 -16  244.97    4.69
  -5  -7 -16  238.62    4.53
   5  -7 -15  123.31    3.16
  -5  -7 -15  124.51    3.00
  -5  -7 -14  109.66    2.94
   5  -7 -13  346.68    6.64
  -5  -7 -13  349.50    6.50
   5  -7 -12  294.38    5.92
  -5  -7 -12  287.71    5.74
  -5  -7 -11  204.52    4.57
   5  -7 -11  196.99    4.25
  -5  -7 -10  250.55    5.24
   5  -7 -10  246.03    4.99
   5   7  -9  492.95   11.93
   5  -7  -9  513.50   11.95
   5  -7  -9  518.02   12.28
  -5  -7  -9  526.31    9.13
   5  -7  -9  513.88    8.86
   5   7  -8  663.12   14.42
  -5  -7  -8  689.15   13.99
   5  -7  -8  662.43   14.47
   5  -7  -8  687.94   14.88
  -5  -7  -8  697.04   11.44
   5  -7  -8  679.19   11.23
  -5  -7  -7  299.26    5.78
   5  -7  -7  293.49    5.66
   5  -7  -7  295.99    7.44
   5   7  -7  277.75    8.04
  -5  -7  -7  290.99    7.64
   5  -7  -7  298.61    8.35
   5  -7  -7  302.38    8.62
  -5  -7  -6  447.84    7.93
   5   7  -6  455.98    7.63
   5  -7  -6  447.61   10.82
  -5  -7  -6  433.67    9.84
   5  -7  -6  464.49   11.15
   5   7  -6  439.17   10.43
   5  -7  -6  435.74    7.71
   5  -7  -6  454.04    7.88
  -5  -7  -5  418.88    7.43
   5  -7  -5  420.72    7.41
   5  -7  -5  417.18    7.28
   5  -7  -5  408.68   10.37
   5  -7  -5  418.22   10.31
  -5  -7  -5  409.45    9.21
   5   7  -5  415.76    7.23
  -5  -7  -4  538.73    9.18
   5  -7  -4  536.79    9.04
   5  -7  -4  542.35    9.19
   5   7  -4  546.24    9.07
   5  -7  -4  537.45   12.24
  -5  -7  -3  331.85    6.10
   5  -7  -3  334.93    6.15
   5  -7  -3  326.22    6.00
   5   7  -3  313.66    7.66
   5  -7  -3  331.83    8.80
   5   7  -3  323.71    6.02
   5  -7  -2  318.37    6.00
  -5  -7  -2  333.71    6.20
  -5  -7  -2  342.56    6.16
   5  -7  -2  329.82    6.15
   5  -7  -2  325.90    8.76
   5   7  -2  335.20    6.14
   5  -7  -1  581.61    9.71
  -5  -7  -1  596.96    9.89
  -5  -7  -1  583.15    9.81
  -5  -7  -1  592.27   12.10
   5  -7  -1  613.75   12.91
   5   7  -1  584.54    9.80
   5  -7   0  616.30   10.28
  -5  -7   0  635.58   10.48
  -5  -7   0  632.57   10.39
   5   7   0  641.40   10.43
   5  -7   0  631.60   13.35
  -5  -7   0  626.68   12.56
  -5  -7   1  604.94   10.01
   5  -7   1  579.72    9.78
   5  -7   1  573.32   12.69
  -5  -7   1  596.61   11.88
  -5  -7   2  355.69    6.35
   5  -7   2  327.47    6.11
   5   7   2  353.32    8.60
   5   7   2  327.63    6.20
  -5  -7   2  336.86    7.81
   5   7   3  329.68    6.20
   5   7   3  356.25    8.70
   5  -7   3  335.23    6.18
  -5  -7   3  353.95    6.35
   5   7   4  548.70    9.28
   5  -7   4  539.31    9.20
  -5  -7   4  570.56    9.38
   5   7   4  552.12   12.03
   5   7   5  426.96    7.41
  -5   7   5  411.73    9.40
   5  -7   5  404.89    9.67
  -5  -7   5  434.23    7.53
   5   7   5  415.63   10.08
   5   7   6  463.29    7.96
  -5  -7   6  481.05    8.15
   5  -7   7  308.62    7.92
   5   7   7  306.97    5.73
   5   7   7  321.38    6.05
  -5  -7   7  323.63    5.98
   5  -7   7  318.80    6.06
  -5   7   7  319.13    6.27
   5   7   7  326.45    6.19
   5  -7   7  294.88    8.22
   5  -7   8  705.51   14.75
   5   7   8  703.57   11.35
   5   7   8  723.36   11.97
  -5   7   8  730.69   12.07
  -5  -7   8  719.02   11.76
   5   7   8  722.20   11.86
   5  -7   8  722.28   11.81
   5  -7   9  500.44   11.98
  -5  -7   9  509.63   11.82
   5   7   9  540.70    9.39
   5  -7   9  557.48    9.32
  -5  -7   9  537.59    9.27
   5   7   9  539.48    9.50
  -5   7   9  554.57    9.56
   5  -7  10  254.47    5.17
  -5   7  10  260.70    5.43
   5   7  10  260.95    5.35
  -5   7  10  258.54    5.40
   5   7  10  256.13    5.38
  -5  -7  10  250.03    5.21
   5  -7  11  216.51    4.58
  -5   7  11  217.06    4.78
   5   7  11  221.59    4.76
  -5  -7  11  215.51    4.69
   5   7  11  223.12    4.86
  -5   7  11  223.34    4.81
   5  -7  11  202.83    4.40
  -5   7  12  283.52    5.81
   5   7  12  300.39    5.85
   5  -7  12  293.46    5.64
  -5  -7  12  289.86    5.76
  -5   7  12  298.40    5.85
   5  -7  12  285.13    5.53
   5  -7  13  359.34    6.49
   5   7  13  358.41    6.70
  -5   7  13  357.08    6.69
  -5  -7  13  356.85    6.63
   5  -7  13  356.17    6.43
   5  -7  14  113.55    2.77
   5   7  14  111.43    2.96
  -5   7  14  108.86    2.93
  -5  -7  14  108.27    2.89
  -5  -7  14  107.16    2.86
   5  -7  14  111.74    2.71
  -5  -7  15  130.39    3.01
  -5  -7  15  127.53    3.01
   5   7  15  125.55    3.05
  -5   7  15  125.52    3.02
  -5  -7  16  250.86    4.52
   5   7  16  243.70    4.56
  -5   7  16  235.07    4.44
  -5  -7  16  242.58    4.53
   5   7  17  169.65    3.24
  -5  -7  17  174.44    3.26
  -5  -7  18   92.47    1.89
   5  -8 -17  170.94    3.13
  -5  -8 -17  180.90    3.08
  -5  -8 -16   68.34    1.70
  -5  -8 -16   71.50    1.78
  -5  -8 -15  300.97    5.34
   5  -8 -14   96.47    2.68
  -5  -8 -14   98.27    2.54
   5  -8 -13  126.48    3.26
  -5  -8 -13  128.79    3.15
   5  -8 -12  172.74    3.97
  -5  -8 -12  166.75    3.84
   5  -8 -11  281.28    5.41
  -5  -8 -11  291.15    5.73
   5  -8 -10  277.32    5.32
   5  -8 -10  285.31    5.51
   5  -8  -9  292.49    5.70
   5  -8  -9  294.53    5.54
  -5  -8  -9  300.96    5.95
   5  -8  -8  283.39    5.47
   5  -8  -8  290.59    5.66
  -5  -8  -8  294.09    5.83
  -5  -8  -7  599.10   10.26
   5  -8  -7  595.06    9.95
   5  -8  -7  593.53   10.12
   5   8  -7  577.81   13.17
   5  -8  -7  607.92   13.54
   5   8  -7  604.24    9.77
   5  -8  -6  595.73   12.59
   5  -8  -6  602.05   13.45
   5   8  -6  593.78   13.03
   5  -8  -6  578.24    9.84
  -5  -8  -6  581.15   10.07
   5  -8  -6  582.32   10.01
   5   8  -6  605.75    9.79
   5  -8  -5  265.27    8.16
  -5  -8  -5  269.18    5.51
   5  -8  -5  278.66    5.56
   5  -8  -5  280.10    5.41
   5   8  -5  278.86    5.34
   5  -8  -4  471.29   11.46
  -5  -8  -4  459.68    8.29
  -5  -8  -4  472.34    8.27
   5  -8  -4  467.63    8.27
   5  -8  -4  463.72    8.10
   5   8  -4  452.33    8.05
   5  -8  -3  313.67    8.99
   5  -8  -3  328.59    6.18
  -5  -8  -3  318.98    6.30
  -5  -8  -3  329.21    6.27
   5  -8  -3  331.00    6.30
   5   8  -3  327.55    6.17
  -5  -8  -2  465.14   10.72
   5  -8  -2  449.50   11.32
   5  -8  -2  460.47    8.16
  -5  -8  -2  459.96    8.35
  -5  -8  -2  476.25    8.30
   5   8  -2  476.91    8.22
   5  -8  -1  278.34    5.57
  -5  -8  -1  288.85    5.77
  -5  -8  -1  289.22    5.69
   5   8  -1  298.23    5.68
   5  -8  -1  288.10    8.39
  -5  -8  -1  282.97    7.71
   5  -8  -1  283.31    5.80
  -5  -8   0  451.06    8.14
   5  -8   0  439.84    7.92
  -5  -8   0  462.51    8.05
   5   8   0  459.60   10.66
   5   8   0  450.01    8.01
   5  -8   0  439.55   11.04
   5  -8   0  466.98    8.22
  -5  -8   1  303.56    5.81
   5  -8   1  278.35    5.56
   5   8   1  281.44    7.96
   5  -8   1  285.52    8.30
   5  -8   1  280.83    5.75
   5   8   2  477.12    8.32
   5   8   2  459.09   11.00
   5  -8   2  465.62    8.47
  -5  -8   2  490.49    8.51
   5  -8   2  465.36    8.25
   5  -8   3  325.16    6.27
  -5  -8   3  346.81    6.49
   5   8   3  331.08    8.90
   5   8   3  331.63    6.35
   5  -8   3  341.14    6.51
   5   8   3  335.14    6.36
  -5   8   3  347.09    6.43
  -5   8   4  486.64    8.45
   5   8   4  476.14    8.45
   5   8   4  464.56   11.21
   5  -8   4  472.79    8.36
  -5  -8   4  498.01    8.56
   5  -8   4  437.10   10.57
   5   8   4  459.43    8.30
  -5  -8   4  493.38    8.35
   5  -8   4  500.31    8.61
   5  -8   4  458.98   11.32
   5   8   5  282.36    5.63
  -5   8   5  286.05    5.65
   5   8   5  274.84    8.10
  -5  -8   5  292.71    5.67
   5  -8   5  266.08    7.66
  -5   8   5  265.92    7.45
   5   8   5  284.34    5.48
   5   8   5  276.73    5.68
  -5  -8   5  285.70    5.50
   5  -8   5  291.32    5.74
  -5   8   6  611.43   10.16
   5   8   6  588.91   13.24
  -5  -8   6  624.31   10.21
   5  -8   6  566.42   12.75
   5   8   6  610.87    9.97
   5  -8   6  594.52   10.18
   5   8   6  583.04   10.00
  -5  -8   6  577.53    9.98
   5   8   6  585.60   10.20
   5  -8   7  592.07   13.26
   5   8   7  608.80   10.11
  -5   8   7  637.38   10.75
   5   8   7  610.84   10.56
   5   8   7  615.07   10.38
   5  -8   7  629.61   10.53
  -5  -8   7  608.07   10.33
   5   8   8  314.25    6.14
  -5   8   8  325.52    6.29
   5   8   8  306.85    5.97
   5  -8   8  309.21    6.01
  -5  -8   8  309.96    5.96
  -5   8   9  314.77    6.29
   5   8   9  304.92    6.14
  -5  -8   9  305.80    5.99
   5  -8   9  313.59    6.05
   5   8   9  314.39    6.07
   5   8  10  298.01    5.99
  -5   8  10  306.07    6.08
  -5   8  10  302.89    6.09
  -5  -8  10  303.21    5.90
   5  -8  10  310.24    5.92
   5   8  10  296.52    5.88
   5  -8  11  296.94    5.56
  -5   8  11  293.51    5.88
  -5   8  11  302.63    5.98
   5  -8  11  303.63    5.73
  -5  -8  11  299.70    5.79
   5   8  11  291.89    5.79
   5  -8  12  170.18    3.66
  -5   8  12  176.38    3.97
  -5   8  12  174.40    4.03
  -5  -8  12  176.33    3.90
   5  -8  12  177.34    3.85
   5   8  12  173.01    3.90
   5  -8  13  133.39    3.07
   5   8  13  133.10    3.19
  -5   8  13  135.72    3.28
  -5  -8  13  127.01    3.12
  -5  -8  14   91.81    2.46
   5   8  14   97.29    2.50
  -5   8  14   93.86    2.52
  -5  -8  15  314.99    5.38
  -5  -8  15  305.06    5.34
   5   8  15  300.56    5.30
  -5   8  15  296.47    5.31
   5   8  16   72.67    1.75
  -5   8  16   66.89    1.73
  -5  -8  16   71.69    1.80
  -5  -8  17  157.50    2.80
   5  -9 -16   87.64    1.76
   5  -9 -15   75.75    1.86
  -5  -9 -14  197.25    3.77
  -5  -9 -14  200.95    3.77
   5  -9 -14  198.57    3.84
  -5  -9 -13   15.82    1.14
  -5  -9 -13   16.31    1.13
   5  -9 -13   17.64    1.24
  -5  -9 -12   61.48    2.04
   5  -9 -12   63.87    2.14
  -5  -9 -11   74.25    2.33
   5  -9 -11   70.77    2.04
   5  -9 -11   74.24    2.35
  -5  -9 -10  217.46    4.54
   5  -9 -10  204.00    4.22
   5  -9 -10  207.97    4.45
  -5  -9  -9   37.21    1.84
   5  -9  -9   37.53    1.68
   5  -9  -9   35.87    1.48
  -5  -9  -8  267.25    5.38
   5  -9  -8  259.61    5.20
   5  -9  -8  256.95    5.00
  -5  -9  -7  108.55    3.14
  -5  -9  -7  109.28    3.05
   5  -9  -7  104.88    2.94
   5  -9  -7  104.31    2.77
   5   9  -7  112.73    2.70
   5  -9  -6  406.69    7.35
  -5  -9  -6  425.27    7.70
  -5  -9  -6  408.05    7.61
   5  -9  -6  413.73    7.53
   5   9  -6  421.63    7.30
   5  -9  -5   54.42    2.02
  -5  -9  -5   53.93    2.20
  -5  -9  -5   53.82    2.16
   5  -9  -5   55.26    2.13
   5   9  -5   52.14    1.96
   5  -9  -4  343.55    6.48
  -5  -9  -4  346.94    6.71
  -5  -9  -4  342.79    6.64
   5   9  -4  353.29    6.49
   5   9  -3  167.20    3.80
   5  -9  -3  161.55    3.76
  -5  -9  -3  158.81    3.92
  -5  -9  -3  154.20    3.84
   5   9  -2  448.82    7.86
  -5  -9  -2  410.81   10.28
   5  -9  -2  423.13   11.07
   5  -9  -2  446.65    7.89
  -5  -9  -2  436.23    7.99
  -5  -9  -2  432.39    8.05
  -5  -9  -1  126.23    3.40
   5  -9  -1  127.22    3.26
   5   9  -1  115.54    4.98
   5   9  -1  123.19    3.25
   5  -9  -1  125.33    5.49
   5   9  -1  118.08    3.21
   5   9   0  278.76    5.58
  -5  -9   0  276.49    5.73
   5  -9   0  271.88    5.53
   5   9   0  279.23    8.04
   5   9   0  287.54    5.57
   5  -9   0  260.48    8.30
   5  -9   0  267.28    5.77
  -5  -9   1  128.28    3.43
   5  -9   1  119.63    3.19
   5   9   1  118.94    5.07
   5  -9   1  117.44    3.43
   5   9   1  123.00    3.27
  -5   9   1  124.01    3.40
   5  -9   2  420.70    7.86
  -5  -9   2  452.88    8.11
   5   9   2  409.56   10.61
   5   9   2  448.43    7.93
   5  -9   2  444.57    8.13
  -5  -9   2  441.18    7.83
   5   9   2  431.95    7.91
  -5   9   2  444.59    8.06
   5  -9   3  155.76    3.80
  -5  -9   3  172.53    4.03
   5   9   3  159.32    5.99
   5   9   3  167.30    3.87
   5  -9   3  158.68    4.02
  -5  -9   3  160.40    3.79
  -5   9   3  162.94    3.95
   5   9   3  162.24    3.87
  -5  -9   4  364.89    6.87
  -5   9   4  334.66    8.95
   5   9   4  357.86    6.65
  -5   9   4  368.92    6.84
   5   9   4  355.50    6.81
  -5  -9   4  352.68    6.65
   5  -9   4  354.93    6.90
  -5  -9   5   57.58    2.27
   5   9   5   54.69    2.01
  -5  -9   5   58.71    2.17
   5  -9   5   56.31    2.32
  -5   9   5   58.41    2.22
   5   9   5   55.04    2.25
   5   9   6  435.85    7.60
  -5  -9   6  429.48    7.68
   5  -9   6  438.10    7.89
  -5   9   6  445.47    7.85
   5   9   6  430.76    7.89
   5   9   7  104.08    2.90
  -5  -9   7  109.28    2.99
   5  -9   7  111.51    3.10
   5   9   7  106.36    3.11
  -5   9   7  108.99    3.30
   5   9   7  116.78    2.83
   5   9   8  267.43    4.96
   5   9   8  264.45    5.30
  -5  -9   8  268.87    5.35
   5  -9   8  273.14    5.44
   5   9   8  271.60    5.52
  -5   9   8  270.73    5.64
  -5  -9   9   39.65    1.85
   5  -9   9   38.29    1.82
   5   9   9   37.84    1.78
  -5   9   9   41.49    1.99
   5   9   9   35.59    1.86
  -5   9  10  221.07    4.81
  -5  -9  10  225.94    4.60
   5   9  10  218.32    4.52
   5  -9  10  218.28    4.56
   5   9  10  221.14    4.67
  -5   9  10  222.62    4.75
  -5   9  11   76.03    2.47
   5   9  11   72.75    2.24
  -5  -9  11   72.93    2.29
   5  -9  11   72.35    2.25
  -5   9  11   74.08    2.41
  -5  -9  12   61.43    2.00
   5   9  12   61.10    1.96
   5  -9  12   63.06    1.96
  -5   9  12   60.17    2.12
  -5  -9  13   19.41    1.16
  -5  -9  13   16.65    1.17
   5   9  13   17.62    1.14
  -5   9  13   17.22    1.24
  -5   9  14  204.40    3.88
  -5  -9  14  200.77    3.83
  -5  -9  15   79.28    1.81
  -5   9  15   78.52    1.79
  -5  -9  16   86.77    1.66
   5 -10 -14    3.22    0.53
  -5 -10 -13   67.28    1.69
   5 -10 -13   64.42    1.64
  -5 -10 -12   10.86    0.91
  -5 -10 -12    9.26    0.89
   5 -10 -12    9.60    0.90
  -5 -10 -11   13.70    1.06
  -5 -10 -11   14.74    1.10
   5 -10 -11   13.29    1.04
  -5 -10 -10   30.71    1.47
  -5 -10 -10   29.86    1.48
   5 -10 -10   26.53    1.36
  -5 -10  -9   40.02    1.76
  -5 -10  -9   40.77    1.74
   5 -10  -9   38.05    1.56
  -5 -10  -8   47.45    1.97
  -5 -10  -8   48.29    1.95
   5 -10  -8   44.45    1.68
  -5 -10  -7   27.86    1.61
  -5 -10  -7   26.05    1.57
  -5 -10  -6    7.02    1.19
   5 -10  -6    8.52    1.01
  -5 -10  -6    9.86    1.28
   5  10  -6    8.58    1.02
   5 -10  -5  155.95    3.53
  -5 -10  -5  153.26    3.80
  -5 -10  -5  153.23    3.72
   5  10  -5  162.88    3.56
   5 -10  -4   30.16    1.58
  -5 -10  -4   30.16    1.74
  -5 -10  -4   29.48    1.78
   5  10  -4   30.33    1.69
   5  10  -4   35.19    1.63
  -5 -10  -3   69.47    2.52
   5 -10  -3   68.28    2.26
   5  10  -3   72.11    2.40
   5  10  -3   72.70    2.33
   5 -10  -2   11.79    1.24
  -5 -10  -2    8.20    1.36
   5  10  -2   11.15    1.36
   5  10  -2    9.35    1.23
  -5 -10  -1  131.65    3.54
   5 -10  -1  132.20    3.31
   5  10  -1  132.97    3.42
   5  10  -1  131.87    3.34
  -5 -10   0    3.77    1.25
   5 -10   0    2.41    1.08
   5  10   0    2.01    1.04
  -5  10   0    4.08    1.35
   5  10   0    2.67    1.12
   5 -10   1  129.30    3.60
  -5 -10   1  129.20    3.27
   5 -10   1  132.27    3.37
  -5 -10   1  135.72    3.57
   5  10   1  131.54    3.39
  -5  10   1  138.81    3.56
   5 -10   2    8.87    1.25
  -5 -10   2   11.32    1.44
  -5 -10   2    9.46    1.29
   5  10   2    9.85    1.28
   5 -10   2    8.72    1.48
  -5  10   2   10.03    1.45
   5  10   2   11.70    1.35
   5  10   3   74.73    2.42
   5 -10   3   71.38    2.60
  -5 -10   3   69.04    2.36
  -5 -10   3   75.71    2.53
  -5  10   3   74.14    2.52
   5  10   3   69.63    2.46
  -5 -10   4   30.12    1.75
  -5 -10   4   26.94    1.61
   5 -10   4   29.35    1.78
   5  10   4   33.38    1.67
   5  10   4   26.72    1.72
   5  10   4   28.17    1.74
  -5  10   4   29.24    1.74
  -5 -10   5  163.75    3.77
   5  10   5  164.16    3.56
  -5  10   5  156.57    3.75
   5  10   5  145.52    3.67
   5  10   5  142.06    3.37
   5 -10   5  154.92    3.80
  -5 -10   5  146.67    3.54
   5  10   6    9.06    1.09
   5  10   6    7.93    1.31
  -5  10   6    8.57    1.50
   5 -10   6    8.85    1.28
   5  10   6    8.35    1.12
  -5 -10   6    9.16    1.28
  -5 -10   7   25.48    1.50
   5  10   7   21.45    1.37
   5 -10   7   26.87    1.67
   5  10   7   24.11    1.64
  -5  10   7   27.37    1.76
   5  10   7   28.14    1.33
  -5 -10   8   47.86    1.90
   5 -10   8   48.11    1.97
   5  10   8   44.91    1.73
  -5  10   8   48.80    2.09
   5  10   8   46.23    1.95
  -5 -10   9   39.59    1.71
  -5  10   9   42.14    1.91
   5 -10   9   42.23    1.78
  -5  10   9   40.72    1.85
   5  10   9   37.78    1.73
  -5  10  10   29.22    1.60
  -5 -10  10   28.48    1.45
   5 -10  10   29.20    1.46
  -5  10  10   28.09    1.58
  -5  10  11   14.78    1.24
  -5 -10  11   13.88    1.11
   5 -10  11   14.98    1.08
  -5  10  11   12.09    1.17
  -5 -10  12    8.77    0.90
  -5  10  12    8.30    1.02
  -5 -10  13   70.03    1.72
  -5  10  13   66.36    1.76
  -5 -10  13   67.68    1.67
  -5  10  14    3.68    0.55
  -5 -10  14    4.11    0.53
  -5 -11 -10   19.63    1.03
  -5 -11 -10   18.62    1.00
  -5 -11  -9    7.76    0.90
  -5 -11  -9    6.62    0.88
  -5 -11  -8    9.25    0.97
  -5 -11  -8   10.66    1.01
  -5 -11  -7   45.21    1.75
  -5 -11  -6    3.99    0.99
   5  11  -6    3.50    0.77
   5  11  -6    4.09    0.90
  -5 -11  -5   47.87    1.87
   5  11  -5   48.32    1.64
   5  11  -5   43.88    1.68
  -5 -11  -4    1.03    0.98
   5  11  -4    2.24    0.90
   5  11  -4    1.03    0.91
  -5 -11  -3    5.39    1.19
   5 -11  -3    5.30    0.93
   5  11  -3    5.16    1.06
  -5  11  -3    5.86    1.29
   5  11  -3    5.97    0.98
   5  11  -2   33.16    1.62
  -5  11  -2   35.07    1.76
   5 -11  -2   30.08    1.44
  -5 -11  -2   32.31    1.70
   5  11  -2   31.93    1.53
   5  11  -1   40.43    1.76
  -5  11  -1   42.24    1.88
   5 -11  -1   41.85    1.68
  -5 -11  -1   42.32    1.88
   5  11  -1   42.67    1.76
  -5 -11   0    2.55    1.02
   5 -11   0    1.91    0.95
   5  11   0    0.94    0.92
   5  11   0    0.77    1.05
  -5  11   0    1.00    1.13
   5 -11   1   41.31    1.73
  -5 -11   1   40.88    1.84
  -5  11   1   44.81    1.94
   5  11   1   41.29    1.83
   5  11   2   30.90    1.55
  -5 -11   2   31.39    1.52
  -5 -11   2   33.42    1.71
  -5  11   2   31.87    1.75
   5  11   2   31.06    1.63
  -5  11   3    4.44    1.19
   5  11   3    5.60    1.04
  -5 -11   3    5.78    1.14
  -5 -11   3    5.79    1.04
   5  11   3    6.73    1.19
  -5  11   4    1.19    1.08
  -5 -11   4    1.14    0.95
   5  11   4    2.15    1.04
   5 -11   4    1.60    1.09
  -5 -11   4    2.46    0.96
   5  11   4    1.28    0.85
   5 -11   5   43.80    1.90
  -5 -11   5   45.58    1.74
  -5  11   5   48.23    2.08
   5  11   5   43.83    1.80
   5  11   6    3.37    0.80
   5  11   6    4.73    1.06
  -5  11   6    5.54    1.28
  -5 -11   6    4.35    0.99
   5 -11   6    5.75    1.13
  -5  11   7   45.28    1.85
   5  11   7   42.96    1.69
   5 -11   7   43.26    1.74
  -5 -11   7   42.69    1.60
   5 -11   7   44.29    1.43
  -5  11   8   11.33    1.23
   5 -11   8   10.43    1.08
  -5 -11   8   10.15    1.02
   5  11   8    9.35    1.02
  -5  11   8   10.10    1.15
  -5  11   9    8.47    1.08
   5 -11   9    7.18    0.93
  -5 -11   9    7.15    0.89
  -5  11   9    7.37    1.04
  -5  11  10   19.95    1.16
   5 -11  10   17.43    0.98
  -5 -11  10   16.91    0.99
  -5  11  10   19.27    1.12
  -5 -11  11   51.52    1.37
  -5  11  11   54.47    1.54
  -5 -11  12   14.50    0.64
  -5  11  12   15.30    0.77
  -5  12 -10   42.05    1.04
  -5  12  -9  107.20    2.16
  -5  12  -8  116.77    2.43
  -5 -12  -7   54.08    1.58
  -5  12  -7   58.38    1.66
  -5 -12  -6  108.33    2.48
  -5  12  -6  113.76    2.56
   5 -12  -5   98.52    2.15
   5  12  -5   93.11    2.09
  -5 -12  -5   95.44    2.35
  -5  12  -5  101.50    2.44
   5  12  -4  132.94    2.74
  -5 -12  -4  133.42    2.96
  -5  12  -4  135.42    3.01
   5  12  -3   53.24    1.60
  -5 -12  -3   49.61    1.71
  -5  12  -3   51.71    1.78
   5  12  -2  151.99    3.21
  -5 -12  -2  162.13    3.41
  -5  12  -2  162.54    3.46
   5  12  -2  161.20    3.23
   5  12  -1  114.15    2.58
  -5 -12  -1  109.37    2.68
  -5  12  -1  114.87    2.74
   5  12  -1  107.56    2.54
   5  12   0  132.54    2.89
  -5  12   0  134.68    3.06
   5  12   0  127.08    2.87
  -5 -12   0  136.15    3.03
  -5  12   1  112.40    2.72
  -5 -12   1  111.20    2.67
   5  12   2  152.52    3.23
  -5 -12   2  159.79    3.36
   5  12   3   52.67    1.62
  -5  12   3   49.49    1.89
   5  12   4  132.55    2.79
  -5  12   4  140.69    3.15
   5  12   5   94.28    2.13
   5 -12   5   97.49    2.17
  -5  12   5   92.24    2.42
  -5 -12   6  102.81    2.23
   5 -12   6  103.97    2.18
  -5  12   7   53.20    1.64
  -5  12   7   55.81    1.68
  -5  12   8   98.72    2.17
  -5  12   8  104.49    2.24
  -5 -12   9   76.33    1.60
  -5  12   9  102.04    1.95
  -5  12  10   42.81    1.08
  -5  13  -6  124.79    2.22
  -5  13  -5  165.14    2.90
  -5  13  -4  213.92    3.67
  -5  13  -3  234.93    4.02
  -5  13  -2  143.74    2.75
  -5  13  -1  175.55    3.22
   5  13  -1  177.85    3.16
   5 -13  -1  178.75    3.19
  -5  13  -1  172.37    3.14
   5  13   0  360.58    5.81
   5 -13   0  367.63    5.84
  -5  13   0  357.54    5.84
   5 -13   1  179.22    3.20
  -5  13   1  173.40    3.34
  -5  13   2  145.79    2.89
  -5  13   3  242.38    4.21
  -5  13   4  213.20    3.71
  -5  13   5  158.85    2.82
  -5  13   5  150.24    2.77
  -5  13   6  132.98    2.33
  -5  13   6  120.13    2.23
  -5  13   7   78.72    1.51
  -6   0 -20  103.87    2.40
   6   0 -20  105.73    2.34
   6   0 -19  433.24    7.30
  -6   0 -19  421.24    7.38
   6   0 -18  329.89    6.19
  -6   0 -18  325.21    6.23
   6   0 -17  605.15   10.13
  -6   0 -17  601.11   10.11
   6   0 -16  175.06    4.30
   6   0 -16  167.56    3.99
   6   0 -16  159.19    3.85
  -6   0 -16  172.73    4.14
   6   0 -15  230.68    5.23
   6   0 -15  218.11    4.76
  -6   0 -15  226.66    4.97
   6   0 -15  235.47    4.98
   6   0 -14  763.37   12.61
   6   0 -14  709.89   11.96
  -6   0 -14  744.88   12.16
   6   0 -14  729.32   12.18
   6   0 -14  692.34   15.58
   6   0 -13  287.50    6.08
   6   0 -13  276.40    5.47
  -6   0 -13  290.62    5.60
   6   0 -13  289.95    5.72
   6   0 -13  285.92    8.32
   6   0 -12  242.50    5.35
   6   0 -12  258.31    7.44
   6   0 -11   48.98    2.15
  -6   0 -11   48.50    2.48
   6   0 -11   50.72    3.06
   6   0 -10  782.51   13.24
  -6   0 -10  830.96   14.34
   6   0  -9  531.81    9.22
   6   0  -9  580.53   11.14
   6   0  -8   60.89    2.00
   6   0  -8   65.51    2.83
   6   0  -7  298.85    6.59
   6   0  -6  812.25   13.82
   6   0  -5  909.18   14.94
   6   0  -4  125.15    3.68
   6   0  -4  133.56    3.37
   6   0  -3   18.82    1.56
   6   0  -3   19.47    1.30
   6   0  -3   19.68    0.85
   6   0  -2  576.02   10.11
   6   0  -2  605.44   10.13
   6   0  -2  603.98    9.64
   6   0  -2  563.96   10.01
   6   0  -2  560.94   10.05
   6   0  -2  585.04    9.60
   6   0  -1   68.97    2.42
   6   0  -1   69.89    2.35
   6   0  -1   66.50    2.29
   6   0  -1   65.26    2.28
   6   0  -1   72.12    2.09
   6   0   0   78.51    2.52
   6   0   0   83.04    2.49
   6   0   0   76.74    2.45
   6   0   0   81.88    2.26
   6   0   0   77.58    2.45
   6   0   1   70.66    2.33
   6   0   1   66.21    2.31
   6   0   2  577.16    9.57
   6   0   2  586.99   10.16
   6   0   3   21.31    1.62
   6   0   4  124.88    3.75
   6   0   5  894.73   15.50
   6   0   6  789.91   14.31
   6   0   7  312.94    7.67
   6   0   8   56.43    3.31
   6   0   8   60.50    2.00
   6   0   9  575.60   12.25
   6   0   9  550.50    9.34
   6   0  10  788.14   16.82
   6   0  10  773.63   13.60
  -6   0  11   54.36    1.74
   6   0  11   49.96    3.67
   6   0  11   48.66    2.15
  -6   0  12  273.51    5.06
   6   0  12  255.40    8.32
   6   0  12  253.92    5.55
   6   0  13  306.52    6.09
   6   0  13  290.09    9.26
   6   0  13  291.62    6.22
   6   0  14  775.70   13.02
   6   0  14  782.82   13.19
   6   0  14  759.26   13.32
   6   0  15  244.34    5.39
   6   0  15  242.72    5.70
   6   0  15  235.46    5.43
   6   0  16  174.53    4.66
   6   0  16  177.86    4.40
   6   0  17  593.73   10.72
   6   0  17  611.44   10.45
   6   0  18  321.20    6.49
   6   0  18  334.42    6.24
   6   0  19  411.38    7.51
   6   0  19  434.15    7.29
   6   0  20  103.32    2.30
   6   0  21  164.03    2.82
   6  -1 -21   68.65    1.40
   6   1 -21   70.27    1.42
  -6  -1 -20  268.88    4.74
  -6   1 -19   64.17    2.05
  -6  -1 -19   65.10    2.07
   6  -1 -19   56.56    1.83
   6   1 -19   58.35    1.85
  -6   1 -18  581.10    9.85
  -6  -1 -18  566.69    9.84
   6   1 -18  588.04    9.80
   6  -1 -18  596.13    9.81
   6  -1 -17  103.44    2.96
  -6   1 -17  105.78    3.06
  -6  -1 -17  109.02    3.12
   6  -1 -17  103.22    3.05
   6   1 -17   99.94    2.99
   6  -1 -16  458.75    8.36
   6   1 -16  444.95    8.16
   6  -1 -16  434.09    8.04
  -6   1 -16  475.29    8.43
  -6  -1 -16  467.68    8.42
   6   1 -16  476.37    8.58
   6  -1 -16  490.92    8.64
   6  -1 -15  107.06    3.15
   6   1 -15  104.47    2.98
   6  -1 -15   97.38    2.82
  -6   1 -15  105.34    3.09
  -6  -1 -15  110.16    3.13
   6   1 -15   93.93    3.14
   6  -1 -15  102.74    3.20
   6   1 -14  379.92    7.42
   6  -1 -14  391.12    7.46
   6   1 -14  383.25    7.07
   6  -1 -14  390.39    7.24
   6   1 -14  374.86    6.98
   6  -1 -14  359.66    6.82
  -6   1 -14  378.37    7.07
   6   1 -14  367.24   10.22
   6   1 -14  376.12   10.28
   6  -1 -14  358.07    9.98
   6  -1 -13  292.80    6.09
   6   1 -13  286.67    6.07
   6   1 -13  293.81    5.72
   6  -1 -13  294.33    5.87
   6   1 -13  281.64    5.60
  -6   1 -13  290.78    5.70
   6  -1 -13  295.50    8.46
   6   1 -13  297.13    8.60
   6  -1 -12  314.59    6.34
   6   1 -12  302.98    6.23
   6  -1 -12  308.25    6.01
   6  -1 -12  318.89    8.45
  -6  -1 -12  313.48    7.71
   6   1 -12  311.19    8.54
   6  -1 -11  417.26    9.69
   6   1 -11  416.43    9.86
   6  -1 -11  417.82    7.65
   6   1 -11  402.45    7.58
   6   1 -10  376.59    8.84
   6  -1 -10  388.27    8.79
   6   1 -10  377.03    8.98
   6  -1 -10  381.15    7.04
   6   1 -10  370.70    6.93
   6   1  -9  570.47   11.23
   6  -1  -9  567.87   11.06
  -6   1  -9  567.69    9.97
   6   1  -9  566.44   11.34
   6  -1  -9  539.16    9.30
   6   1  -9  534.60    9.29
   6   1  -8  602.81   11.20
   6  -1  -8  586.84   11.01
  -6   1  -8  565.58    9.89
   6   1  -8  594.37   11.34
   6   1  -8  570.71    9.46
   6  -1  -8  568.83    9.50
   6  -1  -7  424.73    8.38
  -6   1  -7  425.47    7.43
   6   1  -7  423.99    8.68
   6   1  -7  420.39    8.50
   6  -1  -6  496.29    9.09
  -6   1  -6  485.04    8.17
   6   1  -6  487.87    8.45
   6   1  -6  508.87    9.29
  -6   1  -5  618.15    9.81
   6  -1  -5  648.43   10.80
   6   1  -5  658.82   11.35
   6  -1  -5  633.51   10.44
   6   1  -5  637.80   10.40
   6   1  -5  622.16   10.40
  -6   1  -5  633.87    9.77
   6   1  -5  620.06   10.92
   6  -1  -4  284.76    5.27
   6  -1  -4  290.89    5.82
   6   1  -4  289.18    5.77
   6  -1  -4  281.40    5.20
   6   1  -4  265.02    5.12
   6   1  -4  270.82    5.15
   6   1  -4  279.79    5.35
   6  -1  -4  256.32    4.50
   6   1  -4  239.10    4.07
   6  -1  -4  280.15    5.33
   6  -1  -3  354.05    6.14
   6  -1  -3  348.88    6.62
   6   1  -3  339.56    6.64
   6  -1  -3  342.58    6.28
   6   1  -3  347.55    6.23
   6   1  -3  327.21    6.23
   6  -1  -3  335.48    5.53
   6   1  -3  351.87    6.22
   6  -1  -3  337.57    6.14
   6  -1  -2  163.24    3.84
   6  -1  -2  170.00    3.38
   6   1  -2  172.41    4.08
   6  -1  -2  168.46    4.12
   6  -1  -2  179.77    3.77
   6   1  -2  164.48    3.72
   6  -1  -2  168.04    4.02
   6   1  -2  165.41    4.04
   6   1  -2  161.45    3.98
   6   1  -2  165.25    3.69
   6  -1  -2  167.75    4.06
   6  -1  -2  167.91    3.05
   6   1  -2  174.57    3.46
   6  -1  -2  162.63    3.47
   6   1  -1  637.65   11.06
   6  -1  -1  624.36   10.55
   6  -1  -1  647.77   10.96
   6   1  -1  628.78   10.89
   6   1  -1  655.03   10.57
   6   1  -1  632.60   10.80
   6   1  -1  625.85   10.85
   6  -1  -1  647.94   10.88
   6  -1  -1  648.67   10.88
   6   1  -1  656.75   10.00
   6  -1  -1  662.07    9.93
   6  -1   0   98.15    2.81
   6   1   0   99.25    2.81
   6  -1   0  100.03    2.68
   6   1   0  100.77    2.63
   6   1   0   97.95    2.66
   6  -1   0  101.05    2.87
   6   1   0   95.80    2.84
   6  -1   0  100.64    2.63
   6   1   0   97.46    3.03
   6  -1   0  104.90    2.93
   6   1   0   99.62    2.88
   6  -1   0  104.26    2.70
   6   1   1  623.75   10.48
   6  -1   1  625.80   10.85
   6   1   1  604.30   10.85
   6  -1   1  678.51   10.55
   6  -1   1  648.69   10.51
   6   1   1  621.12   11.02
   6  -1   1  657.45   10.55
   6  -1   2  168.07    3.76
   6   1   2  167.01    3.75
   6   1   2  169.81    3.76
   6  -1   2  179.42    3.48
   6   1   3  338.83    6.19
   6   1   3  333.53    6.23
   6  -1   3  318.60    6.75
   6   1   3  337.38    6.82
   6  -1   3  342.23    6.25
   6   1   4  266.49    5.26
   6   1   4  270.05    5.30
   6  -1   4  289.05    5.43
   6  -1   4  281.29    5.34
   6  -1   4  274.79    6.12
   6   1   4  279.82    6.13
   6   1   5  621.50   10.26
   6   1   5  613.32   10.25
   6  -1   5  640.25   10.72
  -6  -1   5  621.16    9.70
   6  -1   5  611.36   10.26
   6  -1   5  624.46   11.56
   6   1   5  633.17   11.60
  -6  -1   6  501.73    8.12
   6   1   6  495.72    8.53
   6  -1   6  510.85    9.21
   6  -1   6  491.10   10.11
   6   1   6  502.56   10.11
   6  -1   7  435.47    8.49
   6   1   7  440.55    9.44
   6  -1   7  425.68    9.41
   6  -1   8  611.92   11.11
   6  -1   8  599.33   12.20
   6   1   8  611.13   12.21
   6   1   8  580.51    9.54
   6  -1   9  554.77    9.65
   6  -1   9  578.82   12.58
   6   1   9  559.30   12.38
   6   1   9  557.05    9.63
   6  -1   9  580.32   11.31
  -6  -1   9  596.02    9.15
   6  -1   9  594.58    9.20
   6  -1  10  408.99   10.10
   6   1  10  407.94    9.99
   6  -1  10  375.78    7.13
   6   1  10  390.39    7.14
  -6  -1  10  393.83    6.62
   6  -1  10  396.70    6.68
   6  -1  11  414.41   10.88
   6   1  11  407.04   10.69
   6  -1  11  386.20    7.63
   6   1  11  422.04    7.69
  -6  -1  11  444.33    7.20
   6  -1  12  314.96    9.38
   6   1  12  325.40    9.40
   6   1  12  321.50    6.42
   6  -1  12  321.67    6.50
   6   1  12  328.23    6.26
   6  -1  12  315.84    6.23
  -6  -1  12  323.13    5.88
   6  -1  13  295.05    9.41
   6   1  13  306.93    9.41
   6   1  13  298.56    6.26
   6  -1  13  300.71    6.39
   6   1  13  316.68    6.22
  -6  -1  13  311.98    5.79
   6   1  14  384.00    7.64
   6  -1  14  406.07    7.94
   6   1  14  407.45    7.69
  -6  -1  14  404.71    7.23
   6  -1  15  114.17    3.60
   6   1  15  114.17    3.44
   6  -1  16  479.12    9.15
   6   1  16  493.74    8.93
   6   1  16  488.82    8.95
   6   1  17  101.13    3.04
   6  -1  17  112.61    3.47
   6   1  18  539.20    9.90
   6  -1  18  562.52    9.93
   6   1  19   69.87    2.33
   6  -1  19   65.59    2.25
   6   1  20  263.74    4.81
   6   1  21   65.13    1.37
   6  -1  21   67.34    1.38
  -6  -2 -20   44.94    1.43
  -6  -2 -19  202.11    4.08
   6  -2 -19  201.09    3.90
   6   2 -19  205.80    3.93
  -6   2 -18   28.15    1.63
  -6  -2 -18   30.06    1.66
   6   2 -18   32.39    1.55
   6  -2 -18   31.19    1.52
  -6   2 -17  190.11    4.23
  -6  -2 -17  182.24    4.19
   6   2 -17  183.90    4.15
   6  -2 -17  187.23    4.15
   6  -2 -17  174.23    4.13
  -6   2 -16   61.57    2.37
   6  -2 -16   57.77    2.05
  -6  -2 -16   58.03    2.32
   6  -2 -16   57.77    2.35
   6   2 -16   60.20    2.35
   6  -2 -16   57.31    2.35
   6   2 -15  300.15    5.94
  -6   2 -15  311.76    6.10
   6  -2 -15  292.13    5.75
   6  -2 -15  306.87    6.24
   6   2 -15  298.02    6.12
   6  -2 -15  309.55    6.20
   6   2 -14   22.01    1.55
  -6   2 -14   23.53    1.66
   6  -2 -14   21.73    1.43
   6   2 -14   24.19    1.69
   6  -2 -14   26.86    1.82
   6  -2 -14   23.68    1.79
   6  -2 -13  160.04    4.02
   6   2 -13  154.94    3.89
   6   2 -13  149.73    3.65
  -6   2 -13  152.93    3.68
   6  -2 -13  152.85    5.82
  -6  -2 -13  149.34    5.38
   6   2 -13  156.81    5.97
   6  -2 -13  153.58    3.89
   6  -2 -12  148.53    3.78
   6   2 -12  144.92    3.73
   6  -2 -12  147.97    5.46
   6   2 -12  156.42    5.77
   6  -2 -12  148.60    3.69
  -6   2 -12  149.34    3.51
   6  -2 -11  400.00    7.32
   6   2 -11  388.72    7.22
   6  -2 -11  406.56    9.47
   6   2 -11  383.18    9.69
   6   2 -11  385.55    9.69
   6   2 -11  392.86    9.58
   6  -2 -10   66.33    2.25
   6   2 -10   62.60    2.15
   6  -2 -10   53.14    2.95
   6   2 -10   59.40    3.36
   6   2 -10   55.12    3.25
   6   2 -10   58.93    3.23
   6   2  -9   95.62    2.62
   6  -2  -9   99.99    2.68
   6  -2  -9  101.60    3.75
   6   2  -9  103.41    4.11
   6   2  -9  100.86    4.09
   6   2  -9  100.79    3.90
   6  -2  -8  121.92    2.94
   6   2  -8  121.51    2.89
   6  -2  -8  129.66    4.01
   6   2  -8  134.93    4.56
   6   2  -8  132.19    4.46
   6   2  -8  127.18    4.21
   6   2  -7  307.88    6.07
   6   2  -7  302.40    5.99
   6  -2  -7  318.59    6.78
   6   2  -7  329.30    7.48
   6   2  -7  323.48    7.39
   6  -2  -7  309.98    6.02
  -6   2  -7  333.20    6.18
   6   2  -7  329.01    7.11
   6   2  -6   99.10    2.75
   6   2  -6   97.80    2.71
   6   2  -6   85.31    3.35
   6  -2  -6   83.45    2.81
   6   2  -6   84.68    3.38
   6  -2  -6   93.99    2.68
   6   2  -6   93.81    3.15
   6   2  -5  185.17    4.24
   6  -2  -5  189.38    4.22
   6   2  -5  192.86    4.26
   6  -2  -5  196.37    4.32
   6   2  -5  200.18    5.19
   6   2  -5  193.44    5.05
   6  -2  -5  194.91    4.26
   6   2  -5  190.99    4.55
   6  -2  -4  296.33    5.67
   6   2  -4  280.38    5.69
   6   2  -4  293.07    5.67
   6  -2  -4  286.65    5.46
   6  -2  -4  291.88    5.71
   6   2  -4  288.40    5.79
   6  -2  -4  278.66    5.51
   6  -2  -4  280.24    6.00
   6   2  -3  522.13    9.37
   6  -2  -3  517.83    9.02
   6  -2  -3  529.49    9.47
   6   2  -3  509.18    9.08
   6   2  -3  522.67    9.43
   6  -2  -3  529.87    9.54
   6  -2  -3  522.94    9.07
   6   2  -3  535.86    9.86
   6  -2  -3  529.14    8.56
   6  -2  -3  516.73    9.04
   6   2  -3  506.77    8.06
   6   2  -3  547.36    8.97
   6  -2  -3  526.87    8.83
   6  -2  -3  524.95    9.30
   6   2  -2  337.10    6.31
   6  -2  -2  342.14    6.41
   6  -2  -2  330.11    6.13
   6   2  -2  330.47    6.21
   6   2  -2  317.74    6.32
   6  -2  -2  322.41    6.41
   6  -2  -2  327.79    6.14
   6   2  -2  311.96    5.31
   6  -2  -2  309.60    5.33
   6  -2  -2  305.36    5.84
   6   2  -2  329.85    6.72
   6   2  -2  321.51    5.74
   6  -2  -2  318.09    6.17
   6  -2  -2  310.82    5.82
   6  -2  -1  240.44    4.99
   6   2  -1  233.20    4.91
   6   2  -1  236.81    4.98
   6  -2  -1  240.79    5.01
   6   2  -1  249.97    5.02
   6  -2  -1  241.23    5.06
   6   2  -1  252.73    5.48
   6  -2  -1  215.68    3.70
   6  -2  -1  232.80    4.45
   6  -2  -1  240.42    4.61
   6   2  -1  245.71    4.31
   6   2  -1  233.99    4.25
   6   2   0  763.00   12.44
   6  -2   0  776.14   12.34
   6  -2   0  748.93   12.40
   6   2   0  736.78   11.78
   6  -2   0  746.19   11.76
   6   2   0  730.87   12.83
   6  -2   0  770.89   11.29
   6   2   0  736.16   11.35
   6  -2   0  761.57   12.08
   6   2   1  232.80    5.13
   6  -2   1  237.87    4.93
   6   2   1  239.74    4.97
   6  -2   1  247.21    5.11
   6  -2   1  246.91    4.29
   6  -2   1  245.49    4.98
   6   2   1  232.12    3.78
   6  -2   1  260.21    4.92
   6  -2   2  328.72    6.25
   6   2   2  325.99    6.26
   6  -2   2  321.46    6.43
   6  -2   2  336.10    6.25
   6   2   2  337.87    6.50
   6  -2   2  318.69    5.73
   6  -2   3  510.41    9.47
   6   2   3  504.82    9.46
   6  -2   3  533.69    9.12
   6  -2   3  517.53    9.06
   6   2   3  515.20    9.06
   6  -2   3  539.63    8.82
   6  -2   4  285.79    6.24
   6   2   4  287.43    6.26
   6  -2   4  291.57    5.76
   6   2   4  287.03    5.76
   6   2   4  288.76    5.71
   6  -2   4  290.78    5.71
   6  -2   4  298.23    5.73
   6  -2   5  186.32    5.00
   6   2   5  187.45    4.96
   6  -2   5  193.96    4.28
   6  -2   5  196.02    4.27
   6   2   5  186.76    4.24
   6   2   5  188.89    4.27
   6  -2   5  195.42    4.49
   6  -2   6   92.43    2.72
   6  -2   6   95.79    3.61
   6   2   6   91.18    3.52
   6   2   6   97.27    2.71
   6   2   6   97.50    2.74
   6  -2   6   89.12    3.05
   6  -2   7  298.04    5.89
   6  -2   7  306.76    7.46
   6   2   7  299.89    7.39
   6   2   7  288.50    5.81
   6   2   7  297.95    5.85
  -6  -2   7  319.54    5.98
   6  -2   7  331.25    6.82
   6  -2   8  132.00    4.11
   6  -2   8  131.89    4.72
   6   2   8  127.10    4.58
   6  -2   8  122.84    2.97
   6   2   8  128.14    2.93
   6  -2   9   97.38    2.31
   6  -2   9  101.02    3.78
   6  -2   9  102.71    4.40
   6   2   9   99.88    4.30
   6  -2   9  101.27    2.70
   6   2   9  100.34    2.64
   6  -2  10   57.95    3.08
  -6  -2  10   58.57    1.80
   6  -2  10   58.44    1.79
   6  -2  10   67.11    3.77
   6   2  10   69.27    3.73
   6  -2  10   61.36    2.20
   6   2  10   63.29    2.13
  -6  -2  11  419.03    7.12
   6  -2  11  417.63    7.13
   6  -2  11  421.79   10.62
   6   2  11  423.17   10.49
   6   2  11  402.87    7.49
   6  -2  11  397.60    7.54
   6  -2  12  156.32    6.31
   6   2  12  149.98    6.02
   6  -2  12  152.35    3.90
   6   2  12  147.36    3.75
   6   2  12  160.01    3.83
  -6  -2  12  150.83    3.45
   6  -2  12  151.17    3.46
   6  -2  12  157.40    3.99
   6  -2  13  163.47    6.55
   6   2  13  170.28    6.48
   6  -2  13  164.38    4.16
   6   2  13  157.58    4.02
   6  -2  13  155.45    4.09
  -6  -2  13  162.02    3.71
   6   2  13  161.49    4.06
   6  -2  14   24.30    1.84
   6   2  14   25.67    1.82
   6  -2  14   23.15    1.94
  -6  -2  14   25.59    1.55
   6   2  14   24.19    1.76
   6  -2  15  315.31    6.48
   6   2  15  310.26    6.36
   6  -2  15  322.83    6.65
   6   2  15  324.02    6.87
  -6  -2  15  308.31    6.04
   6   2  15  325.10    6.52
   6  -2  16   59.84    2.59
   6   2  16   63.53    2.72
   6  -2  16   60.30    2.45
   6   2  16   56.60    2.30
   6   2  16   64.18    2.57
   6   2  17  188.48    4.62
   6  -2  17  179.33    4.42
   6   2  17  185.71    4.15
   6  -2  17  187.38    4.25
   6   2  17  183.14    4.38
   6  -2  18   30.30    1.55
   6   2  18   31.69    1.53
   6  -2  18   25.93    1.77
   6   2  18   26.69    1.86
   6  -2  19  211.54    4.09
   6   2  19  204.43    3.98
  -6   2  20   38.20    1.14
  -6  -3 -20  132.40    2.54
   6   3 -20  124.57    2.31
  -6  -3 -19   35.17    1.45
  -6  -3 -19   38.36    1.49
   6  -3 -19   34.70    1.24
   6   3 -19   35.30    1.30
   6  -3 -18  108.68    2.80
  -6  -3 -18  110.79    2.84
  -6  -3 -18  108.43    2.87
   6   3 -18  111.56    2.64
   6  -3 -18  108.72    2.62
   6  -3 -17   23.34    1.64
  -6  -3 -17   24.04    1.57
   6  -3 -17   22.39    1.43
   6   3 -17   22.78    1.39
   6  -3 -16  130.32    3.54
  -6   3 -16  136.22    3.48
   6   3 -16  130.69    3.32
   6  -3 -16  127.86    3.32
   6  -3 -15    5.01    1.45
  -6   3 -15    6.11    1.28
   6  -3 -15    5.75    1.05
   6  -3 -15    6.94    1.30
   6   3 -15    6.84    1.20
   6  -3 -14  154.82    4.08
  -6   3 -14  161.02    3.89
   6  -3 -14  162.37    3.96
   6   3 -14  161.23    3.89
   6   3 -13    5.54    1.19
   6  -3 -13    4.48    1.21
   6   3 -13    4.60    1.92
   6  -3 -13    4.28    1.71
   6   3 -13    4.72    1.80
  -6   3 -13    6.54    1.18
   6  -3 -13    4.19    1.35
   6  -3 -12  102.91    3.04
  -6   3 -12  103.09    2.84
   6   3 -12   98.33    4.64
   6  -3 -12   95.95    4.44
   6   3 -12   97.24    4.59
   6   3 -12   99.90    2.87
   6  -3 -12   99.56    2.91
   6   3 -11    9.54    1.89
   6  -3 -11   11.03    1.87
   6   3 -11    7.49    1.75
   6  -3 -11   10.32    1.24
   6   3 -11    9.92    1.18
   6   3 -10  120.36    4.67
   6  -3 -10  117.34    4.40
   6   3 -10  117.08    4.62
   6  -3 -10  122.31    3.05
   6   3 -10  120.26    2.98
   6   3  -9   12.23    1.84
   6  -3  -9   10.60    1.57
   6   3  -9   11.14    1.79
   6   3  -9   13.39    1.05
   6  -3  -9   10.76    1.07
   6   3  -8  196.17    4.54
   6  -3  -8  204.74    4.06
   6   3  -8  199.50    3.98
  -6   3  -8  200.90    4.97
   6   3  -8  205.69    5.74
   6  -3  -8  204.06    5.39
   6   3  -8  208.06    5.90
   6  -3  -7    0.46    0.91
   6   3  -7    1.45    1.25
   6  -3  -7    1.22    0.81
   6   3  -7    1.17    0.74
   6   3  -7    1.32    0.82
   6   3  -7    1.20    1.15
   6   3  -6  163.53    4.82
   6  -3  -6  159.97    4.09
   6  -3  -6  153.73    3.91
   6   3  -6  148.46    3.94
   6  -3  -6  155.51    3.93
   6   3  -6  154.36    3.90
   6   3  -6  157.26    4.43
   6   3  -5  307.79    6.93
   6  -3  -5  301.81    5.95
   6  -3  -5  289.90    6.06
   6  -3  -5  287.41    5.96
   6   3  -5  294.51    6.10
   6   3  -5  295.59    6.43
   6   3  -4  369.18    7.77
   6  -3  -4  347.55    6.54
   6  -3  -4  354.84    7.30
   6  -3  -4  365.41    7.05
   6   3  -4  363.45    7.12
   6  -3  -4  367.48    7.26
   6  -3  -4  354.32    7.62
   6  -3  -3   24.48    1.15
   6  -3  -3   24.79    1.33
   6   3  -3   27.27    1.89
   6   3  -3   24.46    1.59
   6  -3  -3   27.46    1.66
   6  -3  -3   26.04    1.62
   6   3  -3   23.53    1.55
   6  -3  -3   26.62    1.74
   6   3  -3   25.84    1.52
   6  -3  -3   26.44    1.67
   6  -3  -3   25.27    1.86
   6  -3  -2  156.52    3.29
   6  -3  -2  145.41    2.61
   6  -3  -2  154.07    3.03
   6   3  -2  169.47    4.56
   6   3  -2  167.14    3.94
   6  -3  -2  177.84    4.14
   6  -3  -2  172.65    4.02
   6   3  -2  166.91    3.86
   6  -3  -2  172.45    4.10
   6   3  -2  172.89    3.76
   6  -3  -2  170.17    4.30
   6  -3  -2  172.25    4.08
   6  -3  -1   10.74    0.48
   6  -3  -1   13.28    0.68
   6  -3  -1   12.45    0.74
   6   3  -1   13.18    1.47
   6   3  -1   11.97    1.07
   6  -3  -1   11.99    1.29
   6   3  -1   13.15    1.23
   6  -3  -1   14.23    1.33
   6   3  -1   12.08    1.14
   6  -3  -1   13.25    1.23
   6   3  -1   13.18    1.21
   6  -3  -1   11.63    1.18
   6  -3   0  209.12    3.90
   6   3   0  221.27    5.32
   6   3   0  209.53    4.53
   6  -3   0  210.98    4.66
   6  -3   0  208.64    4.86
   6   3   0  211.56    4.62
   6  -3   0  212.15    4.76
   6  -3   1   13.84    0.94
   6   3   1   14.67    1.67
   6  -3   1   11.56    1.12
   6  -3   1   12.35    1.32
   6   3   1   10.27    1.21
   6  -3   1   11.83    1.32
   6   3   1   12.94    1.20
   6  -3   2  179.61    3.74
   6   3   2  167.31    4.12
   6  -3   2  166.27    3.99
   6  -3   2  170.47    4.16
   6  -3   2  162.65    4.14
  -6  -3   2  153.66    3.06
   6   3   2  164.08    4.09
   6  -3   3   26.13    1.66
   6  -3   3   24.83    1.59
   6  -3   3   25.33    1.47
   6  -3   4  369.41    7.21
   6  -3   4  363.86    7.12
   6  -3   4  356.56    7.33
   6   3   4  373.82    7.40
   6  -3   5  291.32    6.04
   6   3   5  296.74    6.17
   6  -3   5  301.36    6.26
   6  -3   5  284.77    6.50
   6   3   5  291.38    6.45
   6  -3   5  294.05    6.12
   6  -3   6  156.23    3.97
   6   3   6  152.82    3.98
   6   3   6  156.36    3.99
   6  -3   6  161.26    4.41
   6  -3   6  159.48    4.63
   6   3   6  161.95    4.56
   6  -3   6  150.35    3.94
   6   3   7    2.27    1.34
   6  -3   7    1.27    0.83
   6  -3   7    3.49    1.33
   6   3   7    0.98    0.82
   6   3   7    1.44    0.82
   6  -3   7    1.65    0.82
   6  -3   7    1.05    1.06
   6  -3   8  210.37    5.99
   6   3   8  205.75    5.87
   6   3   8  200.94    3.99
   6  -3   8  202.69    4.06
   6   3   8  201.61    4.56
  -6  -3   8  194.24    4.87
   6  -3   8  204.34    5.51
   6  -3   9   14.48    1.77
   6  -3   9   12.60    1.87
   6   3   9   12.05    1.91
   6  -3   9   10.67    1.12
   6   3   9   12.12    1.04
   6  -3   9   13.24    0.94
   6  -3  10  117.41    4.52
   6  -3  10  124.19    2.88
   6  -3  10  128.96    3.18
   6  -3  10  135.42    5.09
   6   3  10  131.67    4.94
   6   3  10  123.93    3.04
   6  -3  11    8.55    2.10
   6   3  11    9.13    2.00
   6  -3  11   10.99    1.23
   6   3  11   10.23    1.18
   6  -3  11    9.98    1.78
   6  -3  11   10.16    1.06
  -6  -3  12  100.96    2.72
   6  -3  12  100.31    2.71
   6  -3  12  102.08    3.06
   6  -3  12   98.66    4.84
   6   3  12  102.42    4.74
   6  -3  12  104.11    2.99
   6   3  12  102.12    2.91
   6   3  12  102.46    3.03
   6  -3  12   90.06    4.33
  -6  -3  13    4.80    1.11
   6  -3  13    6.26    1.09
   6  -3  13    6.55    1.40
   6   3  13    4.80    1.22
   6  -3  13    2.69    1.94
   6   3  13    3.82    1.92
   6  -3  13    5.14    1.31
   6   3  13    6.56    1.43
  -6  -3  14  161.43    3.79
   6  -3  14  154.82    4.12
   6  -3  14  166.81    4.10
   6   3  14  164.69    3.94
   6   3  14  163.58    4.17
  -6  -3  15    6.14    1.17
   6   3  15    5.67    1.19
   6  -3  15    6.45    1.34
   6  -3  15    5.34    1.54
   6   3  15    5.68    1.67
   6   3  15    5.11    1.42
   6   3  16  134.59    3.37
   6  -3  16  132.09    3.47
   6   3  16  134.22    3.63
  -6  -3  16  131.65    3.27
   6  -3  16  136.83    3.71
   6   3  16  136.36    3.85
   6   3  17   25.99    1.86
   6   3  17   25.12    1.77
   6   3  17   21.66    1.39
   6  -3  17   24.16    1.54
   6  -3  18  115.08    2.81
   6   3  18  110.70    2.67
   6   3  18  114.49    3.09
   6  -3  19   39.45    1.34
   6   3  19   32.18    1.56
   6   3  20  125.18    2.51
   6  -3  20  121.18    2.18
  -6  -4 -20   77.36    1.61
  -6  -4 -19   32.28    1.27
   6   4 -19   30.32    0.97
  -6  -4 -18   20.52    1.26
  -6  -4 -18   21.89    1.31
   6  -4 -18   21.71    1.34
   6  -4 -17  132.91    2.94
   6   4 -17  131.17    2.90
  -6  -4 -17  125.75    3.22
   6  -4 -17  129.57    3.28
   6   4 -16  162.56    3.55
   6  -4 -16  171.13    3.62
  -6  -4 -16  161.35    3.90
   6  -4 -16  158.68    3.95
   6  -4 -15  102.50    2.74
   6   4 -15  100.52    2.73
   6  -4 -15   98.93    3.10
   6   4 -14   69.85    2.29
   6  -4 -14   71.76    2.32
   6  -4 -14   72.62    2.64
   6  -4 -13  277.29    5.36
   6   4 -13  269.20    5.30
  -6   4 -13  267.11    5.48
   6  -4 -12  255.44    5.46
  -6   4 -12  267.35    5.29
   6   4 -12  233.87    7.60
   6  -4 -12  241.86    7.40
   6   4 -12  245.69    7.51
   6  -4 -12  255.13    5.07
   6   4 -12  248.05    5.02
  -6   4 -11  113.34    2.93
   6   4 -11   92.29    4.50
   6  -4 -11  102.39    4.46
   6   4 -11  100.07    4.58
   6  -4 -11  103.39    2.76
   6   4 -11  107.28    2.77
   6   4 -10   20.56    2.27
   6  -4 -10   16.99    2.00
   6   4 -10   20.09    2.21
   6  -4 -10   16.97    1.20
   6   4 -10   18.11    1.22
   6   4  -9  341.96    8.63
   6   4  -9  358.57    8.73
   6  -4  -9  345.64    8.19
   6  -4  -9  352.03    6.19
   6   4  -9  342.78    6.11
   6   4  -8  248.14    5.69
   6  -4  -8  257.04    4.74
   6   4  -8  252.89    4.67
   6   4  -8  243.85    6.79
   6   4  -8  266.04    7.00
   6  -4  -8  263.11    6.48
   6   4  -7  554.04   11.13
   6  -4  -7  514.16    9.78
   6   4  -7  515.30   10.76
   6  -4  -7  550.19   11.34
   6  -4  -7  524.67    9.75
   6   4  -7  515.65    9.88
   6   4  -6   10.79    1.67
   6  -4  -6   11.49    1.32
   6   4  -6   14.62    1.63
   6  -4  -6   13.66    1.86
   6   4  -5  715.11   13.55
   6   4  -5  725.48   12.74
   6  -4  -5  738.68   12.92
   6  -4  -5  751.30   12.90
   6  -4  -5  729.39   12.83
   6   4  -5  767.32   12.79
   6   4  -5  694.54   13.08
   6  -4  -5  694.96   13.68
   6   4  -4  214.88    5.53
   6  -4  -4  193.78    4.27
   6   4  -4  196.58    4.68
   6  -4  -4  198.89    4.81
   6  -4  -4  193.87    4.96
   6   4  -4  195.21    4.61
   6  -4  -4  193.20    4.68
   6   4  -4  199.79    4.98
   6  -4  -4  197.07    5.22
   6  -4  -4  198.26    5.51
   6   4  -3  800.42   14.31
   6   4  -3  824.20   13.32
   6  -4  -3  789.64   13.39
   6  -4  -3  786.41   13.28
   6  -4  -3  797.72   13.86
   6   4  -3  780.88   13.12
   6  -4  -3  773.85   14.32
   6  -4  -3  805.65   14.12
   6   4  -2  170.49    4.81
   6   4  -2  167.31    3.94
   6  -4  -2  167.65    4.02
   6  -4  -2  165.69    4.55
   6  -4  -2  171.69    4.82
   6  -4  -2  167.95    4.01
   6   4  -2  161.06    3.84
   6   4  -1 1062.24   17.98
   6  -4  -1 1078.23   17.59
  -6  -4  -1 1026.02   16.12
   6   4   0  282.03    6.61
   6   4   0  281.52    6.07
   6  -4   0  278.70    6.22
   6  -4   0  270.95    5.49
   6   4   0  263.04    5.50
   6   4   1 1081.25   17.64
   6  -4   1 1067.72   16.82
   6  -4   1 1045.68   16.90
   6   4   1 1058.82   16.97
   6  -4   1 1093.72   17.81
  -6  -4   1 1076.58   16.84
   6  -4   2  175.36    4.08
   6   4   2  167.79    4.05
   6  -4   2  166.06    3.97
   6  -4   2  171.69    4.65
  -6  -4   2  163.86    3.62
   6   4   2  172.10    4.55
   6  -4   3  779.46   13.50
   6  -4   3  814.29   14.11
   6   4   3  788.75   13.49
   6  -4   3  819.22   13.46
   6  -4   3  821.33   14.21
   6   4   3  817.48   14.18
   6   4   4  204.62    5.31
   6  -4   4  202.14    4.90
   6  -4   4  192.49    4.64
   6  -4   4  196.36    5.00
   6  -4   5  711.33   12.97
   6  -4   5  737.51   12.85
   6   4   5  722.32   12.76
   6  -4   5  734.05   12.92
   6  -4   6   12.16    1.51
   6  -4   6   11.49    1.39
   6   4   6   11.57    1.47
   6  -4   6   10.96    1.33
   6  -4   7  544.60   10.92
   6  -4   7  565.93   10.85
   6   4   7  569.45   10.73
   6  -4   7  533.01   10.20
   6  -4   7  539.40    8.82
   6  -4   7  550.77   10.19
   6   4   7  549.83   10.24
   6  -4   8  259.96    6.69
   6  -4   8  266.91    6.67
   6   4   8  264.02    6.56
   6  -4   8  258.49    4.76
   6  -4   9  359.56    8.45
   6   4   9  353.35    8.25
   6  -4   9  349.79    6.22
   6   4   9  351.64    6.12
   6  -4   9  340.81    6.05
  -6  -4   9  341.66    7.73
   6  -4   9  341.44    8.40
   6   4  10   19.36    2.10
   6  -4  10   19.37    2.15
   6  -4  10   19.88    1.28
   6   4  10   19.84    1.24
   6  -4  10   20.43    2.18
   6  -4  10   21.18    1.24
   6  -4  11  106.55    2.77
   6  -4  11  107.43    4.59
   6   4  11  107.38    4.43
   6   4  11  108.72    2.79
   6  -4  11  107.63    2.87
   6  -4  11  105.39    4.57
  -6   4  11  109.90    2.93
   6   4  11  110.08    3.10
   6  -4  11  116.94    3.19
  -6  -4  12  256.73    5.19
   6  -4  12  257.52    5.08
   6  -4  12  254.22    7.56
   6   4  12  253.00    7.37
   6  -4  12  259.42    5.21
   6   4  12  257.53    5.07
   6  -4  12  238.72    7.43
   6   4  12  259.68    5.42
  -6   4  12  258.78    5.20
   6  -4  12  263.65    5.47
   6  -4  13  274.87    5.42
   6   4  13  275.07    5.29
   6   4  13  265.72    5.60
  -6   4  13  256.51    5.29
  -6  -4  13  269.66    5.37
   6  -4  13  263.21    5.26
   6  -4  13  259.37    5.61
   6   4  14   77.32    2.68
  -6   4  14   73.38    2.39
   6   4  14   72.92    2.33
   6  -4  14   72.58    2.43
  -6  -4  14   78.42    2.50
   6  -4  14   75.43    2.38
  -6  -4  15  103.01    2.82
  -6   4  15   95.00    2.73
   6  -4  15  102.26    2.83
   6   4  15  102.26    2.72
   6   4  15  100.38    3.24
   6   4  15   98.54    3.03
  -6  -4  16  167.79    3.73
   6   4  16  167.17    4.17
   6   4  16  169.04    4.03
   6   4  16  168.48    3.62
   6  -4  16  172.32    3.77
   6   4  17  133.90    3.44
   6   4  17  131.72    3.32
   6   4  17  134.21    2.91
   6  -4  17  132.57    3.07
   6   4  18   21.45    1.40
   6   4  18   22.65    1.45
  -6  -4  19   36.19    1.33
   6   4  19   32.68    1.34
  -6  -4  20   86.12    1.68
  -6   4  20   68.99    1.56
  -6  -5 -19  102.01    2.13
   6  -5 -18   69.31    2.01
  -6  -5 -18   74.09    1.99
  -6  -5 -18   74.27    1.98
   6  -5 -17   72.04    2.26
  -6  -5 -17   73.89    2.19
   6  -5 -16  205.52    4.48
  -6  -5 -16  203.33    4.35
   6  -5 -15  168.05    4.12
  -6  -5 -15  169.04    3.98
   6   5 -14  107.44    2.59
  -6  -5 -14  104.00    3.05
   6   5 -13  174.93    3.63
   6  -5 -13  165.82    4.21
  -6  -5 -13  169.91    4.12
   6   5 -12  279.76    5.18
  -6  -5 -12  277.17    5.73
   6   5 -11  230.73    7.32
   6  -5 -11  223.26    7.25
   6   5 -11  232.86    4.46
  -6  -5 -11  236.50    5.00
   6  -5 -11  232.76    5.16
   6   5 -11  223.87    6.95
   6  -5 -11  225.11    6.83
   6   5 -10  214.17    6.88
   6  -5 -10  220.19    7.01
   6  -5 -10  203.74    4.27
  -6  -5 -10  226.36    4.73
   6   5 -10  223.61    6.72
   6  -5 -10  224.41    6.57
   6   5  -9  118.45    4.88
   6  -5  -9  126.14    5.11
   6  -5  -9  124.05    2.95
  -6  -5  -9  136.79    3.31
   6   5  -9  127.29    4.87
   6  -5  -9  128.04    4.66
  -6  -5  -8  264.85    5.25
   6   5  -8  281.22    7.39
   6   5  -8  270.64    7.41
   6  -5  -8  267.52    7.61
   6   5  -8  279.81    6.41
  -6  -5  -7  188.84    3.86
   6   5  -7  173.98    4.74
   6   5  -7  181.55    5.58
   6   5  -7  176.03    5.61
   6  -5  -7  184.25    5.98
   6   5  -7  166.23    4.61
   6  -5  -7  167.53    4.77
  -6  -5  -6  238.89    4.59
   6   5  -6  237.56    5.53
   6   5  -6  227.58    6.39
   6   5  -6  237.45    6.40
   6  -5  -6  242.05    6.61
   6  -5  -6  232.72    6.79
   6   5  -6  240.10    5.49
   6  -5  -6  234.39    5.92
  -6  -5  -5   60.69    1.89
   6   5  -5   59.47    1.71
   6   5  -5   61.61    2.37
   6   5  -5   64.83    3.09
   6   5  -5   60.70    2.94
   6  -5  -5   59.46    3.10
   6  -5  -5   60.97    3.29
   6  -5  -5   61.80    2.87
   6   5  -5   64.89    2.36
  -6  -5  -4  196.51    3.89
   6  -5  -4  198.43    5.73
   6  -5  -4  201.86    6.05
   6   5  -4  198.94    4.46
   6  -5  -4  204.21    5.50
   6   5  -4  214.30    5.73
   6   5  -4  194.59    3.78
   6   5  -4  195.61    4.52
   6  -5  -3  215.36    5.97
  -6  -5  -3  224.12    5.10
   6  -5  -3  230.41    6.26
   6   5  -3  216.83    5.83
   6  -5  -2  365.71    8.24
   6   5  -2  367.40    8.22
   6   5  -2  361.08    6.20
   6   5  -1  164.81    4.95
   6  -5  -1  157.12    4.84
   6   5   0  269.34    6.78
   6   5   0  277.62    6.47
   6  -5   0  272.05    6.68
   6  -5   1  155.05    4.68
  -6  -5   1  156.29    4.03
   6   5   1  164.42    4.66
   6  -5   2  374.14    8.19
   6   5   2  351.21    6.21
   6   5   2  357.13    6.75
   6   5   2  377.06    8.10
   6  -5   2  365.80    7.39
   6   5   3  227.43    5.92
   6  -5   3  220.72    5.81
   6   5   3  206.04    4.03
   6   5   3  202.13    4.59
   6  -5   3  223.33    5.32
   6   5   4  198.18    3.91
   6  -5   4  204.89    5.28
   6   5   4  209.61    4.78
   6   5   5   61.03    1.82
   6  -5   5   59.37    2.83
  -6   5   5   66.63    2.60
   6   5   5   64.03    2.46
   6  -5   5   63.42    3.00
  -6  -5   5   62.34    1.78
   6   5   5   69.85    3.32
   6   5   6  229.11    4.36
   6  -5   6  241.89    6.29
   6  -5   6  244.44    6.12
  -6  -5   6  245.91    4.45
   6  -5   7  179.48    5.40
   6  -5   7  172.44    4.73
   6   5   7  169.48    3.41
   6  -5   7  171.57    4.86
   6  -5   8  279.07    6.66
   6  -5   8  272.89    7.30
   6  -5   9  128.31    4.84
  -6  -5   9  127.17    4.43
   6  -5  10  229.16    6.86
   6  -5  10  228.98    4.39
   6  -5  10  217.70    4.42
  -6   5  10  218.95    4.68
  -6   5  10  231.14    4.74
   6   5  10  223.02    4.79
   6  -5  11  225.88    7.07
   6  -5  11  236.73    4.72
  -6   5  11  244.75    4.96
   6  -5  11  229.97    4.61
  -6   5  11  238.10    4.99
   6   5  11  244.69    5.10
   6   5  12  287.98    5.82
  -6   5  12  285.59    5.71
   6  -5  12  286.67    5.39
   6  -5  12  282.48    5.47
   6   5  13  178.73    4.19
  -6   5  13  173.02    4.01
   6  -5  13  168.44    3.72
  -6  -5  13  172.09    3.94
   6  -5  13  170.40    3.82
   6   5  14  107.81    3.11
  -6   5  14   99.29    2.86
  -6  -5  14  105.20    2.94
   6  -5  14  108.07    2.82
   6  -5  14  109.19    2.73
   6  -5  15  168.67    3.61
  -6  -5  15  174.17    3.86
   6   5  15  176.34    4.09
  -6   5  15  167.31    3.78
  -6  -5  16  208.12    4.17
   6   5  16  206.68    4.38
   6   5  16  202.65    4.41
  -6   5  17   69.12    1.91
   6   5  17   74.72    2.26
  -6  -5  17   74.09    2.19
  -6  -5  17   76.91    2.07
   6   5  17   75.94    2.27
  -6  -5  18   74.93    1.98
   6   5  18   70.41    1.99
  -6  -5  19  107.94    2.23
  -6  -6 -18  122.90    2.49
   6  -6 -18  118.03    2.54
  -6  -6 -17  116.12    2.64
   6  -6 -17  112.76    2.74
  -6  -6 -16   13.26    1.15
   6  -6 -16   14.92    1.38
  -6  -6 -15  232.85    4.78
   6  -6 -15  232.52    4.93
  -6  -6 -14  174.09    4.00
  -6  -6 -13  112.15    3.17
  -6  -6 -12   70.33    2.46
   6  -6 -12   71.53    2.70
  -6  -6 -11  280.23    5.60
   6  -6 -11  276.70    5.80
   6  -6 -10  315.72    5.92
  -6  -6 -10  330.78    6.31
   6   6 -10  318.97    8.87
   6  -6 -10  315.27    8.95
   6   6  -9  217.11    6.55
   6   6  -9  215.71    6.88
   6  -6  -9  211.42    6.64
   6  -6  -9  218.72    7.05
  -6  -6  -9  221.61    4.66
   6  -6  -9  205.02    4.30
   6   6  -8   77.42    3.70
   6  -6  -8   74.78    2.23
   6   6  -8   74.91    3.87
   6  -6  -8   73.13    3.87
   6  -6  -8   68.40    3.93
  -6  -6  -8   79.46    2.47
  -6  -6  -7   67.76    2.20
   6  -6  -7   68.56    2.10
   6   6  -7   66.39    3.37
   6   6  -7   69.76    3.67
   6  -6  -7   70.68    3.72
   6  -6  -7   74.15    3.99
   6  -6  -7   70.54    3.13
  -6  -6  -6  314.39    5.78
   6  -6  -6  309.01    5.65
   6   6  -6  298.62    7.68
   6   6  -6  295.40    5.44
   6   6  -6  307.54    7.90
   6  -6  -6  317.48    8.24
   6  -6  -6  320.58    8.52
   6  -6  -6  306.01    7.51
  -6  -6  -5  217.27    4.36
   6  -6  -5  211.72    4.28
   6   6  -5  208.55    6.01
   6   6  -5  214.04    4.20
   6   6  -5  206.14    6.07
   6  -6  -5  216.08    6.56
   6  -6  -5  221.63    6.81
   6  -6  -5  226.11    6.18
   6  -6  -4  118.35    2.85
   6   6  -4  115.15    4.25
   6   6  -4  115.80    2.78
   6  -6  -4  116.63    4.70
   6  -6  -4  120.06    4.84
  -6  -6  -4  122.62    2.87
   6  -6  -3   74.12    2.15
   6   6  -3   83.18    3.50
   6   6  -3   78.36    2.20
   6  -6  -3   78.19    3.78
   6  -6  -3   81.75    3.99
  -6  -6  -3   76.60    2.18
   6   6  -2  629.12   10.40
   6  -6  -2  630.99   13.05
   6   6  -2  652.33   12.71
  -6  -6  -2  658.71   10.39
   6  -6  -2  644.48   10.39
   6  -6  -1   75.22    3.59
   6   6  -1   77.95    2.24
  -6  -6  -1   75.85    2.21
  -6  -6  -1   76.44    2.16
   6   6   0  287.02    5.59
   6  -6   0  297.09    7.72
  -6  -6   0  317.36    7.15
  -6  -6   0  315.08    5.64
  -6  -6   0  315.42    5.55
   6   6   0  319.94    7.56
   6  -6   1   77.52    3.64
  -6  -6   1   85.05    3.16
   6   6   1   84.01    3.61
  -6  -6   1   77.96    2.22
  -6  -6   1   77.07    2.13
   6   6   2  633.26   10.57
   6  -6   2  653.22   13.07
   6   6   2  693.86   13.12
   6  -6   2  639.99   10.37
  -6  -6   2  683.17   10.59
   6   6   3   80.64    2.29
   6  -6   3   76.73    3.63
   6  -6   3   76.98    3.24
   6  -6   3   74.97    2.08
  -6  -6   3   82.73    2.22
   6   6   3   77.11    3.53
   6   6   4  114.16    2.83
   6  -6   4  126.31    4.62
   6  -6   4  118.73    4.14
   6   6   4  126.20    4.63
  -6  -6   4  123.36    2.86
   6   6   5  222.33    4.33
   6  -6   5  207.14    5.96
   6  -6   5  228.58    6.32
  -6  -6   5  218.56    4.32
   6   6   5  218.53    6.52
   6   6   6  306.64    5.65
   6  -6   6  313.07    7.85
   6  -6   6  306.96    7.70
  -6  -6   6  327.16    5.75
   6  -6   7   68.10    3.47
   6   6   7   71.18    2.03
   6  -6   7   74.05    3.31
   6  -6   8   82.42    3.89
  -6  -6   8   81.25    2.43
   6  -6   9  216.55    6.76
  -6  -6   9  214.63    6.38
   6   6   9  224.01    4.77
  -6   6   9  223.85    4.76
   6  -6   9  221.37    4.57
   6   6   9  226.23    4.75
  -6  -6   9  225.82    4.67
  -6   6  10  346.72    6.54
   6   6  10  352.70    6.62
   6  -6  10  333.39    6.19
  -6   6  10  347.64    6.60
   6  -6  10  336.97    6.33
   6   6  10  355.43    6.61
  -6   6  11  265.25    5.52
   6  -6  11  283.61    5.34
  -6   6  11  273.81    5.60
   6  -6  11  276.40    5.39
   6   6  11  278.67    5.64
  -6  -6  12   74.44    2.50
   6  -6  12   71.81    2.27
   6  -6  12   74.90    2.32
   6   6  12   77.69    2.62
  -6   6  12   73.73    2.50
  -6  -6  13  108.97    3.09
  -6  -6  13  117.12    3.07
   6  -6  13  114.45    2.89
   6  -6  13  115.95    2.92
   6   6  13  115.16    3.19
  -6   6  13  112.59    3.10
  -6  -6  14  171.00    3.88
   6  -6  14  170.60    3.70
  -6  -6  14  175.75    3.96
   6   6  14  182.39    4.02
   6   6  14  178.08    4.05
  -6   6  14  170.76    3.87
   6   6  15  237.24    4.82
  -6   6  15  229.08    4.62
  -6  -6  15  242.16    4.78
  -6  -6  15  243.52    4.73
  -6   6  16   13.21    1.10
  -6  -6  16   15.11    1.25
  -6  -6  16   14.29    1.07
   6   6  16   13.50    1.29
   6  -6  16   12.87    1.07
  -6  -6  17  116.61    2.60
  -6  -6  17  119.34    2.52
   6   6  17  117.08    2.61
  -6  -6  18  131.95    2.62
  -6  -6  19  123.43    2.17
  -6  -7 -18  120.59    2.20
   6  -7 -18  124.51    2.29
   6  -7 -17   60.48    1.72
  -6  -7 -16   78.72    2.07
   6  -7 -16   78.46    2.22
  -6  -7 -15   29.80    1.43
  -6  -7 -14  106.37    2.81
  -6  -7 -13   95.30    2.78
   6  -7 -13   97.60    2.98
  -6  -7 -12   10.67    1.31
   6  -7 -12    8.83    1.48
  -6  -7 -11   62.57    2.31
   6  -7 -11   59.03    2.40
   6  -7 -11   55.49    1.92
  -6  -7 -10   48.85    2.09
   6  -7 -10   48.53    1.84
  -6  -7  -9  195.72    4.31
   6  -7  -9  179.69    3.99
   6   7  -8   15.01    2.17
   6  -7  -8   15.89    2.23
   6  -7  -8   17.00    2.42
  -6  -7  -8   16.70    1.43
   6  -7  -8   18.09    1.28
  -6  -7  -7   30.63    1.61
   6  -7  -7   28.11    1.51
   6   7  -7   24.52    2.49
   6  -7  -7   22.94    2.52
   6  -7  -7   24.64    2.72
   6  -7  -7   25.07    2.17
  -6  -7  -6  152.52    3.64
   6  -7  -6  153.79    3.54
   6  -7  -6  157.83    5.30
   6   7  -6  148.99    5.44
   6  -7  -6  156.43    5.80
   6  -7  -6  154.90    5.97
   6   7  -6  157.90    3.44
  -6  -7  -5  124.30    3.11
   6  -7  -5  124.66    3.11
   6  -7  -5  123.70    4.78
   6   7  -5  126.05    2.99
   6   7  -5  111.78    4.35
   6  -7  -5  124.55    5.15
   6  -7  -5  126.04    5.34
   6   7  -5  111.83    4.61
   6   7  -4    5.37    0.99
  -6  -7  -4    4.72    1.07
   6  -7  -4    5.17    0.98
   6   7  -4    4.63    1.42
   6  -7  -4    4.21    1.70
   6   7  -3   57.74    1.99
   6   7  -3   53.57    2.98
   6  -7  -3   53.75    3.40
   6  -7  -3   52.51    1.83
  -6  -7  -3   57.76    2.03
   6  -7  -3   52.50    1.95
   6  -7  -2    1.85    1.62
   6   7  -2    2.31    0.94
   6  -7  -2    2.57    0.81
  -6  -7  -2    5.08    1.00
  -6  -7  -2    2.80    1.02
   6  -7  -1  102.77    2.64
  -6  -7  -1  111.14    2.90
  -6  -7  -1  112.16    2.82
   6   7  -1  102.25    2.82
   6  -7  -1   97.58    4.50
  -6  -7  -1  109.73    4.18
   6   7   0   12.32    1.20
   6   7   0   12.09    1.89
   6  -7   0   12.18    2.00
   6  -7   0   10.26    1.05
  -6  -7   0   10.88    1.21
  -6  -7   0    9.06    1.09
   6   7   1  117.95    4.58
   6  -7   1  107.85    4.66
  -6  -7   1  113.20    2.94
   6  -7   1  106.04    2.71
   6   7   2    2.96    1.01
  -6  -7   2    2.55    1.00
   6  -7   2    2.80    0.87
   6   7   2    2.28    1.50
   6  -7   2    3.87    1.62
   6   7   3   56.13    2.03
   6  -7   3   55.24    2.97
   6  -7   3   57.52    3.44
   6  -7   3   54.27    1.87
  -6  -7   3   58.23    2.01
   6   7   3   63.59    3.46
   6   7   4    4.76    0.98
  -6  -7   4    4.84    1.01
   6  -7   4    5.20    1.48
   6   7   4    4.40    1.67
   6   7   5  127.89    3.13
   6  -7   5  133.90    5.06
  -6  -7   5  127.74    3.14
   6   7   5  129.60    5.09
   6  -7   5  123.65    4.70
  -6  -7   6  160.50    3.63
   6   7   6  163.46    3.58
  -6  -7   6  154.02    3.58
   6  -7   6  161.70    3.74
   6  -7   6  155.13    5.43
   6  -7   6  169.38    5.63
   6   7   7   25.83    1.38
  -6   7   7   31.65    1.74
   6   7   7   31.56    1.71
   6  -7   7   23.41    2.43
   6   7   7   33.68    1.65
  -6  -7   7   33.41    1.59
   6  -7   7   32.63    1.67
   6   7   8   16.42    1.09
  -6  -7   8   18.17    1.40
   6  -7   8   14.70    2.11
   6   7   8   18.74    1.46
  -6   7   8   19.21    1.55
   6   7   8   17.91    1.45
   6  -7   8   18.96    1.43
   6   7   9  193.73    4.39
  -6   7   9  196.62    4.44
   6  -7   9  197.13    4.30
   6   7   9  201.35    4.38
  -6  -7   9  191.95    4.29
   6   7  10   51.77    2.20
  -6   7  10   53.84    2.20
  -6  -7  10   52.74    2.10
  -6   7  10   54.79    2.23
   6  -7  10   53.62    2.07
   6   7  10   53.51    2.15
   6  -7  10   51.08    1.85
  -6   7  11   62.23    2.31
  -6  -7  11   64.94    2.30
   6  -7  11   57.90    1.96
  -6   7  11   67.55    2.41
   6  -7  11   60.48    2.15
   6   7  11   62.33    2.29
  -6  -7  12   10.51    1.30
   6  -7  12   10.75    1.07
  -6   7  12    9.55    1.35
   6  -7  12   10.55    1.22
   6   7  12    9.84    1.34
  -6  -7  13   94.61    2.69
  -6  -7  13   98.78    2.70
   6  -7  13   94.14    2.45
   6   7  13   97.97    2.77
   6  -7  13   97.54    2.56
  -6   7  13   96.68    2.76
  -6  -7  14  112.70    2.83
   6   7  14  115.80    2.93
  -6  -7  14  112.14    2.86
  -6   7  14  109.98    2.84
  -6  -7  15   27.60    1.34
  -6  -7  15   29.69    1.42
   6   7  15   30.11    1.47
  -6   7  15   31.40    1.42
   6   7  16   77.38    2.03
  -6  -7  16   80.75    2.00
  -6  -7  16   76.53    2.04
  -6   7  16   76.42    1.90
  -6   7  17   48.01    1.22
  -6  -7  17   63.97    1.55
  -6  -7  18  118.53    2.14
  -6  -8 -17  108.20    1.99
  -6  -8 -16   27.36    0.93
  -6  -8 -15  172.41    3.35
   6  -8 -15  177.06    3.50
  -6  -8 -14    5.25    0.92
   6  -8 -14    5.81    1.13
  -6  -8 -13   66.94    2.12
   6  -8 -13   70.22    2.33
  -6  -8 -12   50.78    1.96
   6  -8 -12   50.10    2.11
  -6  -8 -11  139.53    3.49
   6  -8 -11  143.04    3.61
  -6  -8 -10   11.42    1.33
   6  -8 -10   13.01    1.12
   6  -8 -10   10.88    1.45
  -6  -8  -9  117.37    3.13
   6  -8  -9  111.34    2.90
  -6  -8  -8   58.67    2.21
   6  -8  -8   54.48    2.01
   6   8  -7  488.86    8.11
  -6  -8  -7  479.75    8.52
   6  -8  -7  467.27    8.33
  -6  -8  -6   20.23    1.55
   6  -8  -6   20.83    1.47
   6   8  -6   17.90    2.28
   6  -8  -6   23.14    2.62
   6   8  -6   24.55    1.37
   6  -8  -6   20.78    2.28
   6  -8  -5  151.08    3.46
  -6  -8  -5  153.53    3.71
   6  -8  -5  161.64    3.71
   6   8  -5  141.94    5.38
   6  -8  -5  152.17    5.92
   6   8  -5  149.38    3.50
   6  -8  -5  145.51    5.48
   6   8  -4   62.21    2.16
   6  -8  -4   65.58    3.93
   6  -8  -4   64.22    2.12
  -6  -8  -4   66.17    2.36
  -6  -8  -4   68.86    2.33
   6  -8  -4   63.61    2.26
   6   8  -3  166.32    3.89
   6  -8  -3  166.57    3.76
  -6  -8  -3  180.51    4.09
  -6  -8  -3  176.70    3.99
  -6  -8  -3  164.69    5.67
   6  -8  -3  169.33    6.29
   6   8  -2   10.43    1.23
   6   8  -2    8.16    1.76
   6  -8  -2   12.84    1.13
  -6  -8  -2    9.57    1.25
  -6  -8  -2    7.81    1.20
  -6  -8  -2    8.11    1.73
   6  -8  -2    8.74    2.04
   6   8  -1  134.12    3.37
   6   8  -1  128.94    5.03
   6  -8  -1  128.69    3.23
  -6  -8  -1  136.30    3.47
  -6  -8  -1  139.85    3.40
   6  -8  -1  126.39    5.43
  -6  -8   0   84.76    2.62
   6  -8   0   78.79    2.43
   6   8   0   82.88    4.02
   6   8   0   79.08    2.56
   6  -8   0   75.62    4.18
   6  -8   0   84.55    2.71
   6   8   1  137.02    3.36
  -6  -8   1  140.51    3.53
   6  -8   1  129.97    3.24
   6  -8   1  143.03    3.59
   6  -8   1  131.41    5.44
   6   8   1  140.36    5.31
   6   8   2    9.93    1.20
  -6   8   2    9.77    1.26
   6  -8   2    8.45    1.12
  -6  -8   2    8.96    1.26
   6  -8   2    7.34    1.28
   6   8   2   11.21    1.23
   6  -8   2    8.22    1.98
   6   8   2   10.41    1.95
   6  -8   3  155.49    5.39
   6   8   3  169.91    3.99
   6   8   3  175.22    6.14
   6  -8   3  174.92    3.90
  -6  -8   3  184.88    4.10
  -6   8   3  181.25    4.03
   6   8   3  179.23    3.99
   6  -8   3  184.56    4.19
   6  -8   3  163.36    6.15
  -6   8   4   70.19    2.33
   6   8   4   68.70    2.30
   6   8   4   71.58    3.94
  -6  -8   4   69.60    2.36
   6   8   4   64.27    2.29
  -6  -8   4   71.47    2.25
   6  -8   4   69.69    2.47
   6  -8   4   61.41    3.39
   6   8   5  171.70    3.89
  -6   8   5  162.94    3.78
  -6  -8   5  161.76    3.79
   6   8   5  151.88    5.84
   6  -8   5  155.24    5.79
   6   8   5  152.10    3.69
  -6  -8   5  167.91    3.77
   6  -8   5  177.28    4.04
   6  -8   5  141.38    5.36
   6   8   6   20.79    1.57
  -6   8   6   23.58    1.48
  -6  -8   6   23.32    1.44
   6   8   6   23.10    1.41
   6  -8   6   23.53    2.52
  -6  -8   6   23.74    1.49
   6  -8   6   23.09    1.61
   6  -8   6   18.98    2.22
   6   8   7  475.63    8.46
  -6  -8   7  487.17    8.48
   6  -8   7  495.47    8.66
   6   8   7  497.88    8.35
  -6   8   7  502.35    8.82
   6   8   7  482.84    8.66
   6  -8   8   59.70    2.26
  -6  -8   8   60.35    2.18
   6   8   8   62.61    2.19
   6   8   8   55.41    1.83
  -6   8   8   60.70    2.41
   6   8   8   55.92    2.23
   6  -8   9  118.07    3.14
  -6  -8   9  115.83    3.12
   6   8   9  122.78    3.15
  -6   8   9  122.21    3.33
   6   8   9  121.50    3.24
   6  -8  10   12.72    1.04
  -6  -8  10   11.77    1.36
   6  -8  10   12.25    1.32
  -6   8  10   11.53    1.50
   6   8  10   11.51    1.33
   6   8  10   11.50    1.38
  -6   8  10   10.04    1.34
  -6   8  11  146.32    3.64
   6  -8  11  144.39    3.40
  -6  -8  11  143.93    3.46
   6   8  11  145.30    3.43
  -6   8  11  146.27    3.53
   6  -8  12   52.52    1.85
   6   8  12   49.55    1.89
  -6  -8  12   49.38    1.93
  -6   8  12   48.97    2.02
  -6  -8  13   69.06    2.15
   6   8  13   69.09    2.11
  -6  -8  13   71.08    2.16
  -6   8  13   69.55    2.19
  -6  -8  14    5.71    0.96
  -6  -8  14    5.26    0.90
   6   8  14    4.69    0.94
  -6   8  14    3.76    0.98
  -6  -8  15  183.40    3.45
  -6  -8  15  179.18    3.44
  -6   8  15  173.39    3.37
  -6   8  16   27.17    0.93
  -6  -8  16   31.51    1.09
  -6  -8  17  118.88    2.09
   6  -9 -15   31.49    1.07
  -6  -9 -14  155.06    3.06
  -6  -9 -14  154.90    3.03
   6  -9 -14  152.91    3.10
   6  -9 -13   22.54    1.13
  -6  -9 -13   23.59    1.21
  -6  -9 -13   22.76    1.17
   6  -9 -13   21.43    1.26
  -6  -9 -12  281.34    5.24
  -6  -9 -12  280.36    5.21
   6  -9 -12  283.75    5.26
  -6  -9 -11   24.47    1.43
   6  -9 -11   24.14    1.49
  -6  -9 -10  288.50    5.60
   6  -9 -10  295.02    5.59
  -6  -9  -9   21.45    1.56
  -6  -9  -9   23.79    1.52
   6  -9  -9   21.57    1.27
   6  -9  -9   24.84    1.52
  -6  -9  -8  532.44    9.12
  -6  -9  -8  522.33    9.00
   6  -9  -8  507.61    8.74
   6  -9  -8  513.30    8.84
  -6  -9  -7   16.59    1.42
  -6  -9  -7   17.64    1.39
   6  -9  -7   16.80    1.31
   6   9  -7   17.18    1.15
   6  -9  -7   15.97    1.32
   6   9  -6  567.35    9.41
  -6  -9  -6  558.87    9.78
  -6  -9  -6  564.94    9.72
   6  -9  -5   33.31    1.53
  -6  -9  -5   31.06    1.80
  -6  -9  -5   34.89    1.80
   6   9  -5   34.57    1.66
   6  -9  -4  642.91   10.81
  -6  -9  -4  669.60   11.23
  -6  -9  -4  673.39   11.15
   6   9  -4  662.95   10.98
  -6  -9  -3    3.11    1.15
   6  -9  -3    3.88    0.98
  -6  -9  -3    3.85    1.25
   6   9  -3    4.58    1.15
   6   9  -3    4.80    1.06
   6   9  -2  549.50    9.44
   6   9  -2  529.17   12.03
   6  -9  -2  539.83    9.27
  -6  -9  -2  544.95    9.47
  -6  -9  -2  553.76    9.59
   6   9  -2  548.93    9.38
   6   9  -1   12.40    1.36
   6   9  -1   10.06    2.06
  -6  -9  -1   13.32    1.49
   6  -9  -1   11.66    1.23
   6   9  -1   10.63    1.31
   6   9   0  580.47    9.74
  -6  -9   0  572.88    9.88
   6  -9   0  552.62    9.57
   6   9   0  566.58    9.67
   6  -9   1   11.77    1.18
  -6  -9   1   10.62    1.39
   6   9   1   10.44    2.05
   6  -9   1   12.89    1.57
   6   9   1   10.86    1.28
  -6   9   1   13.04    1.43
   6   9   2  551.80    9.56
   6  -9   2  572.39    9.78
  -6   9   2  571.11    9.69
   6   9   2  548.93    9.52
   6  -9   2  529.28    9.40
   6   9   2  537.59   12.52
  -6  -9   2  557.85    9.67
  -6   9   3    4.49    1.17
   6   9   3    4.02    1.16
  -6  -9   3    4.90    1.19
   6   9   3    4.20    1.16
   6  -9   3    3.44    1.33
  -6  -9   4  691.86   11.60
   6  -9   4  702.76   11.73
  -6  -9   4  705.83   11.43
   6   9   4  685.41   11.46
   6   9   4  679.45   11.51
   6   9   4  693.20   11.52
  -6   9   4  698.68   11.56
  -6  -9   5   36.13    1.78
   6   9   5   34.36    1.68
  -6  -9   5   36.56    1.76
   6  -9   5   31.54    1.87
   6   9   5   32.78    1.82
  -6   9   5   35.26    1.80
  -6  -9   6  575.60    9.70
   6  -9   6  570.36    9.89
  -6   9   6  593.32   10.11
   6   9   6  566.81    9.84
   6   9   6  572.91    9.63
   6   9   7   18.92    1.35
   6  -9   7   17.01    1.50
  -6  -9   7   16.92    1.38
  -6   9   7   16.46    1.63
   6   9   7   16.85    1.50
   6   9   7   19.12    1.26
  -6  -9   8  525.76    9.02
   6  -9   8  542.40    9.18
   6   9   8  509.17    8.89
  -6   9   8  545.03    9.37
   6   9   8  529.82    9.15
   6   9   8  540.74    8.72
  -6   9   9   25.23    1.74
  -6  -9   9   23.46    1.46
   6  -9   9   21.96    1.51
   6   9   9   22.35    1.38
   6   9   9   23.39    1.56
  -6   9   9   23.15    1.63
  -6   9  10  306.76    5.84
   6  -9  10  293.33    5.54
   6   9  10  288.09    5.42
  -6  -9  10  293.39    5.52
  -6   9  10  297.59    5.71
  -6   9  11   23.64    1.54
   6  -9  11   23.23    1.33
  -6  -9  11   25.20    1.42
  -6   9  11   24.43    1.46
  -6  -9  12  285.79    5.18
  -6   9  12  283.91    5.30
  -6  -9  13   24.12    1.20
  -6  -9  13   23.84    1.21
  -6   9  13   23.04    1.24
  -6  -9  14  160.10    3.07
  -6  -9  14  157.27    3.03
  -6   9  14  156.73    3.03
  -6  -9  15   29.26    0.98
  -6   9  15   26.78    0.88
  -6 -10 -12   44.79    1.45
  -6 -10 -12   44.77    1.42
  -6 -10 -11  350.49    6.04
  -6 -10 -11  345.02    5.98
  -6 -10 -10    8.41    1.01
  -6 -10 -10    9.54    0.98
  -6 -10  -9  476.84    8.13
  -6 -10  -9  475.11    8.08
  -6 -10  -8   42.66    1.82
  -6 -10  -8   41.89    1.78
  -6 -10  -7  579.20    9.76
  -6 -10  -7  574.64    9.66
   6 -10  -7  574.56    9.28
  -6 -10  -6   11.83    1.34
  -6 -10  -6   12.10    1.27
   6  10  -6   12.77    1.16
   6  10  -6   12.87    1.07
  -6 -10  -5  762.42   12.52
  -6 -10  -5  748.31   12.41
   6  10  -5  779.04   12.22
   6  10  -5  762.06   12.20
   6  10  -4   66.54    2.15
   6  10  -4   65.69    2.15
   6 -10  -4   60.82    1.95
  -6 -10  -4   62.97    2.22
  -6 -10  -4   61.73    2.34
   6  10  -3  788.43   12.43
   6  10  -3  752.95   12.31
  -6 -10  -3  783.84   12.63
   6 -10  -3  740.13   12.17
   6  10  -2   11.30    1.23
   6  10  -2   12.34    1.25
  -6 -10  -2   11.54    1.35
   6 -10  -2    9.61    1.08
   6  10  -1  716.21   11.57
   6  10  -1  689.11   11.46
  -6  10  -1  721.12   11.79
   6 -10  -1  674.81   11.34
  -6 -10  -1  706.91   11.74
   6  10   0   71.62    2.39
   6 -10   0   66.71    2.23
  -6 -10   0   69.92    2.48
   6  10   0   70.54    2.33
  -6  10   0   73.67    2.57
   6 -10   1  672.44   11.27
  -6 -10   1  718.38   11.62
  -6  10   1  705.14   11.60
   6  10   1  670.53   11.34
   6  10   2   12.64    1.28
   6 -10   2   12.52    1.51
  -6 -10   2   13.66    1.42
  -6  10   2   11.20    1.36
   6  10   2   11.00    1.29
  -6 -10   3  795.62   12.81
   6 -10   3  781.70   12.88
  -6 -10   3  763.64   12.50
   6  10   3  817.09   12.73
   6  10   3  749.63   12.61
   6  10   3  783.84   12.70
  -6  10   3  786.33   12.77
  -6 -10   4   66.27    2.27
   6  10   4   64.90    2.19
   6 -10   4   65.96    2.36
  -6 -10   4   61.46    2.12
   6  10   4   61.21    2.21
  -6  10   4   65.76    2.29
   6  10   5  785.46   12.21
  -6  10   5  771.87   12.30
   6 -10   5  761.57   12.42
  -6 -10   5  748.03   12.14
   6 -10   6   12.36    1.40
  -6 -10   6   11.90    1.19
   6  10   6   13.38    1.32
  -6  10   6   13.14    1.43
   6  10   6   12.55    1.12
   6 -10   7  580.80    9.73
  -6 -10   7  574.36    9.55
  -6  10   7  583.54    9.90
   6  10   7  588.00    9.39
   6 -10   7  597.15    9.47
   6 -10   8   46.95    1.85
  -6 -10   8   44.19    1.71
  -6  10   8   42.86    1.91
   6  10   8   43.61    1.75
  -6 -10   9  476.99    7.85
  -6  10   9  475.54    8.15
   6 -10   9  473.73    7.90
  -6  10   9  478.89    8.06
  -6 -10  10    8.57    0.99
  -6  10  10    9.58    1.19
   6 -10  10    8.92    1.00
  -6  10  10    9.19    1.12
  -6 -10  11  342.24    5.85
  -6  10  11  353.03    6.07
  -6 -10  12   48.93    1.47
  -6  10  12   47.12    1.54
  -6 -10  12   44.27    1.38
  -6  10  13  424.72    6.65
  -6 -10  13  418.20    6.56
  -6 -11 -10  359.78    5.96
  -6 -11  -9   45.35    1.51
  -6 -11  -8  338.84    5.92
  -6 -11  -7   34.09    1.51
  -6 -11  -6  544.65    9.09
   6  11  -6  540.82    8.70
   6 -11  -6  555.62    8.77
  -6 -11  -5   31.32    1.55
   6  11  -5   32.01    1.35
  -6 -11  -4  631.53   10.54
   6  11  -4  649.05   10.30
  -6 -11  -3   54.55    2.01
   6  11  -3   55.26    1.84
   6  11  -3   49.55    1.77
  -6  11  -3   56.45    2.08
   6  11  -2  650.78   10.57
   6  11  -2  633.34   10.45
  -6 -11  -2  650.91   10.76
   6  11  -1   21.68    1.35
  -6  11  -1   26.24    1.62
   6  11  -1   25.13    1.42
  -6 -11  -1   24.81    1.51
   6  11   0  524.98    8.76
  -6  11   0  534.23    8.94
  -6 -11   0  532.50    8.90
  -6  11   1   24.86    1.56
   6  11   1   24.90    1.40
  -6 -11   1   24.36    1.47
   6  11   2  652.64   10.63
  -6  11   2  658.67   10.75
  -6 -11   2  650.51   10.74
   6  11   3   56.35    1.90
  -6  11   3   56.69    2.01
  -6 -11   3   55.31    2.00
  -6  11   4  640.96   10.52
   6  11   4  658.12   10.18
  -6  11   5   32.91    1.74
   6  11   5   32.22    1.38
  -6 -11   5   28.53    1.34
  -6  11   6  543.70    9.08
   6 -11   6  572.32    8.77
   6  11   6  553.89    8.69
   6 -11   6  513.15    8.86
  -6 -11   6  514.11    8.66
  -6  11   7   35.35    1.65
   6 -11   7   32.97    1.50
  -6 -11   7   35.51    1.37
  -6  11   8  340.09    5.86
  -6  11   8  346.30    5.95
   6 -11   8  327.01    5.70
  -6 -11   8  317.90    5.58
  -6  11   9   44.36    1.52
  -6  11   9   44.07    1.60
   6 -11   9   40.49    1.39
  -6 -11   9   42.83    1.35
  -6 -11  10  330.04    5.43
  -6  11  10  346.66    5.70
  -6 -11  11   85.36    1.75
  -6  11  11   95.37    2.00
  -6  11  12  284.92    4.49
  -6  12  -9  178.34    3.04
  -6  12  -8   10.77    0.74
  -6  12  -7  305.67    5.05
  -6 -12  -7  294.04    5.04
  -6  12  -6   26.48    1.16
  -6 -12  -6   24.20    1.08
  -6  12  -5  404.61    6.70
  -6 -12  -5  395.60    6.68
   6 -12  -5  407.50    6.48
   6  12  -5  404.38    6.43
  -6  12  -4    7.09    0.94
  -6 -12  -4    8.84    0.88
   6 -12  -4    9.28    0.79
   6  12  -4    7.60    0.75
  -6  12  -3  500.34    8.22
   6 -12  -3  525.42    8.14
   6  12  -3  511.16    8.07
  -6  12  -2   36.45    1.49
  -6 -12  -2   36.31    1.45
   6  12  -2   36.69    1.33
  -6 -12  -1  463.59    7.84
   6  12  -1  474.28    7.76
  -6  12   0    2.05    0.90
  -6 -12   0    2.32    0.81
   6  12   0    2.52    0.75
  -6  12   1  480.12    7.82
  -6 -12   1  469.02    7.79
  -6  12   2   37.00    1.44
  -6 -12   2   36.55    1.39
   6  12   2   34.40    1.31
  -6  12   3  481.38    8.28
   6  12   3  520.32    8.10
   6  12   4   10.04    0.81
   6 -12   4    8.06    0.80
   6 -12   5  423.42    6.61
   6  12   5  408.11    6.57
  -6  12   6   25.37    1.23
  -6  12   6   23.43    1.17
  -6  12   7  286.41    4.83
  -6  12   7  272.43    4.72
  -6  12   8    9.76    0.81
  -6  12   8    9.72    0.71
  -6  12   9  188.85    3.24
  -6  13  -5   21.62    0.68
  -6  13  -4   88.22    1.71
  -6  13  -3    6.69    0.59
  -6  13  -2   85.07    1.76
  -6  13   0  126.70    2.55
  -6  13   1   19.91    0.94
   6 -13   1   16.22    0.59
  -6  13   2   83.10    1.85
   6 -13   2   83.20    1.61
  -6  13   3    6.60    0.65
  -6  13   4   81.97    1.70
  -6  13   4   86.54    1.82
  -6  13   5   19.97    0.69
  -6  13   5   22.22    0.82
   6 -13   6   52.97    1.08
  -6  13   6   49.32    1.13
   7   0 -19    1.10    0.79
  -7   0 -19    0.87    0.90
  -7   0 -18   -0.40    1.08
   7   0 -18    1.03    0.95
  -7   0 -17    1.31    1.20
   7   0 -17    1.33    1.17
   7   0 -16    1.37    1.00
  -7   0 -16   -0.11    1.18
   7   0 -16    1.39    1.26
   7   0 -15    1.46    1.28
   7   0 -15    1.67    1.06
  -7   0 -15    0.88    1.21
   7   0 -15    1.80    1.36
   7   0 -14    2.02    1.29
  -7   0 -14    1.50    1.12
   7   0 -14    2.22    1.37
  -7   0 -13   -0.10    0.96
   7   0 -13    0.74    1.58
   7   0 -13    1.73    1.85
   7   0 -13    1.68    1.20
   7   0 -13    0.36    1.35
   7   0 -12    1.17    1.52
   7   0 -12    0.97    1.08
   7   0 -12    0.86    1.27
   7   0 -11    1.27    1.43
   7   0 -11    0.18    1.10
   7   0 -10    0.27    1.20
   7   0 -10    1.30    1.04
   7   0  -9   -0.06    1.17
   7   0  -9   -0.34    0.99
   7   0  -8    0.26    1.10
   7   0  -8    0.53    0.91
   7   0  -7    0.50    1.06
   7   0  -7    0.80    1.38
   7   0  -7    0.53    0.88
   7   0  -6    2.95    1.14
   7   0  -6    0.35    1.24
   7   0  -5    0.21    0.96
   7   0  -5    0.81    1.15
   7   0  -5    0.81    0.64
   7   0  -4    2.10    0.99
   7   0  -4    2.34    1.24
   7   0  -4    2.17    0.55
   7   0  -3    0.68    1.11
   7   0  -3    1.47    0.85
   7   0  -3    0.44    1.07
   7   0  -3    0.22    1.12
   7   0  -2    1.00    1.11
   7   0  -2    0.69    1.05
   7   0  -2    0.53    1.11
   7   0  -2    2.02    1.02
   7   0  -1    0.68    1.07
   7   0  -1    0.50    1.00
   7   0  -1    1.57    1.01
   7   0  -1    0.47    1.03
   7   0   0    0.18    0.95
   7   0   0    0.34    0.92
   7   0   0    0.70    0.81
   7   0   1    0.06    1.00
   7   0   1    1.21    0.93
   7   0   2    1.89    1.03
   7   0   3    0.76    1.13
   7   0   4    1.31    1.24
   7   0   5    0.58    1.38
   7   0   6    1.04    1.50
   7   0   7    0.33    0.87
   7   0   7    0.44    1.42
   7   0   8    0.57    0.93
   7   0   8    0.50    1.56
   7   0   9   -0.27    1.05
   7   0   9   -0.24    1.70
   7   0  10   -0.09    1.82
   7   0  10    4.13    1.19
   7   0  11    0.56    1.10
   7   0  11   -0.30    1.83
   7   0  12    0.49    1.16
   7   0  12    1.14    1.27
   7   0  13    0.71    1.30
   7   0  13    0.80    1.32
   7   0  13    1.79    2.20
   7   0  14    0.30    1.31
   7   0  15    0.36    1.40
   7   0  16    1.56    1.65
   7   0  16    0.15    1.22
   7   0  17    0.45    1.58
   7   0  17    0.44    1.21
   7   0  18    0.16    1.40
   7   0  18   -0.45    0.96
   7   0  19    1.38    1.18
   7   0  19    0.72    0.79
  -7  -1 -20   15.58    0.88
   7  -1 -19   87.53    2.25
   7   1 -19   88.27    2.27
  -7   1 -19   85.71    2.25
  -7  -1 -19   90.13    2.32
  -7   1 -18   39.35    1.75
  -7  -1 -18   39.98    1.81
   7   1 -18   41.80    1.73
   7  -1 -18   41.66    1.73
  -7   1 -17   11.78    1.40
  -7  -1 -17   10.94    1.40
   7  -1 -17    9.47    1.27
   7   1 -17    9.22    1.32
   7  -1 -16   89.74    2.94
  -7   1 -16   96.25    2.91
  -7  -1 -16   92.85    2.89
   7  -1 -16  101.11    3.10
   7   1 -16   98.36    3.04
   7  -1 -15  315.68    6.31
  -7   1 -15  314.09    6.14
  -7  -1 -15  315.30    6.15
   7   1 -15  303.40    6.36
   7  -1 -15  325.57    6.46
   7  -1 -14  164.89    4.13
   7   1 -14  160.95    3.83
  -7   1 -14  164.68    3.95
   7  -1 -14  179.36    4.45
   7   1 -14  176.72    4.35
   7  -1 -13   36.47    2.11
   7   1 -13   32.29    2.02
   7   1 -13   41.81    1.95
   7  -1 -13   40.80    1.99
  -7   1 -13   37.80    1.80
   7   1 -13   34.52    3.10
   7  -1 -13   37.71    3.10
   7  -1 -12  110.97    3.35
   7   1 -12  110.74    3.31
   7   1 -12  108.15    3.02
   7  -1 -12  110.19    3.13
  -7   1 -12  115.27    2.93
   7   1 -12  108.39    4.90
   7  -1 -12  110.83    4.78
   7   1 -11  522.03   11.86
   7  -1 -11  520.07   11.62
   7   1 -11  525.28    9.33
   7  -1 -11  534.01    9.44
   7  -1 -10  152.30    5.07
   7   1 -10  142.62    5.18
   7  -1 -10  147.40    3.72
   7   1 -10  145.22    3.58
   7   1  -9   91.25    3.69
   7  -1  -9   85.63    3.54
   7   1  -9   86.88    3.75
   7   1  -9   84.27    2.53
   7  -1  -9   84.61    2.57
   7   1  -8  145.79    4.55
   7  -1  -8  156.72    4.56
   7   1  -8  152.52    4.77
   7   1  -8  139.58    3.30
   7  -1  -8  137.28    3.30
   7   1  -7  756.68   13.45
   7  -1  -7  784.94   13.38
   7   1  -7  805.93   13.95
   7  -1  -7  725.08   11.83
   7   1  -7  723.99   11.80
   7   1  -6  208.56    5.12
   7  -1  -6  206.97    5.05
   7   1  -5  589.96   10.34
   7   1  -5  582.41   11.42
   7  -1  -5  624.99   11.38
   7   1  -5  647.26   11.34
   7  -1  -5  615.08   10.67
   7   1  -5  622.85   10.77
   7  -1  -5  601.25   10.47
   7   1  -4   25.44    1.46
   7   1  -4   28.77    1.50
   7   1  -4   25.08    2.00
   7  -1  -4   25.44    1.78
   7   1  -4   26.21    1.74
   7  -1  -4   25.24    1.47
   7  -1  -4   26.38    1.45
   7  -1  -4   21.61    0.73
   7   1  -4   24.23    1.43
   7  -1  -4   23.49    1.32
   7   1  -3  411.70    7.42
   7  -1  -3  409.22    8.02
   7   1  -3  404.52    7.93
   7   1  -3  421.54    7.40
   7   1  -3  420.90    8.22
   7  -1  -3  407.15    7.78
   7  -1  -3  410.96    7.19
   7  -1  -3  425.61    7.46
   7   1  -3  411.97    8.03
   7  -1  -3  403.34    8.04
   7   1  -3  417.35    7.24
   7  -1  -3  401.74    7.04
   7   1  -2   41.06    2.07
   7  -1  -2   42.04    2.02
   7   1  -2   42.00    1.79
   7   1  -2   41.75    1.77
   7  -1  -2   40.26    2.08
   7   1  -2   40.21    2.06
   7  -1  -2   42.71    1.89
   7  -1  -2   41.43    1.49
   7   1  -2   44.43    2.23
   7  -1  -2   42.92    1.86
   7   1  -2   41.60    2.06
   7  -1  -2   41.70    2.13
   7   1  -2   43.83    1.55
   7   1  -1  422.11    8.12
   7  -1  -1  409.06    7.54
   7   1  -1  409.20    7.82
   7  -1  -1  408.55    7.91
   7   1  -1  417.67    7.48
   7  -1  -1  419.99    7.86
   7  -1  -1  397.61    7.78
   7   1  -1  404.34    7.77
   7   1  -1  417.46    7.86
   7  -1   0   14.79    1.23
   7   1   0   14.55    1.54
   7  -1   0   14.16    1.20
   7   1   0   16.14    1.26
   7   1   0   14.48    1.40
   7   1   0   15.31    1.20
   7  -1   0   12.89    1.31
   7  -1   1  425.33    7.71
   7   1   1  420.10    8.20
   7   1   1  406.84    7.60
   7  -1   1  424.79    8.01
   7   1   1  416.17    8.01
   7  -1   1  434.43    7.71
   7  -1   2   42.48    2.06
   7   1   2   41.97    2.10
   7   1   2   41.79    1.78
   7   1   2   43.13    1.79
   7  -1   2   41.27    1.83
   7   1   3  404.33    7.55
   7   1   3  420.01    7.53
   7  -1   3  422.49    7.58
   7  -1   3  401.88    8.11
   7   1   3  417.13    8.19
   7  -1   4   24.44    1.46
   7   1   4   28.02    1.53
   7   1   4   29.30    1.52
   7  -1   4   24.86    1.49
   7  -1   4   25.26    1.91
   7   1   4   24.91    1.90
   7  -1   5  629.22   10.63
   7  -1   5  606.03   11.49
   7   1   5  619.77   11.53
   7  -1   6  208.37    5.03
   7  -1   6  218.94    5.92
   7   1   6  212.80    5.85
   7  -1   7  774.72   14.60
   7   1   7  790.03   14.60
   7  -1   7  754.11   11.94
   7   1   7  734.64   11.90
   7   1   8  143.91    3.31
   7  -1   8  147.80    5.26
   7   1   8  146.95    5.22
   7  -1   8  143.42    3.36
   7  -1   9   88.88    4.33
   7   1   9   86.62    4.20
   7  -1   9   81.30    2.54
   7   1   9   84.61    2.51
   7  -1  10  150.81    5.85
   7   1  10  150.86    5.80
   7  -1  10  139.21    3.61
   7   1  10  151.09    3.63
   7  -1  11  540.47   13.05
   7   1  11  536.01   12.88
   7   1  11  538.91    9.66
  -7  -1  11  568.23    9.08
   7  -1  12  115.16    5.58
   7   1  12  118.42    5.57
   7   1  12  118.57    3.41
   7   1  12  121.88    3.69
   7  -1  12  120.84    3.56
   7   1  12  117.50    3.24
  -7  -1  12  119.98    2.89
   7  -1  13   33.89    3.48
   7   1  13   38.39    3.52
   7   1  13   34.36    2.04
   7  -1  13   39.89    2.32
[truncated: 952,516 more chars]
