# Supplementary material for: Syntheses and crystal structures of the cerium-based coordination polymers poly[(acetic acid)bis­(μ-5-carb­oxy­thio­phene-2-carboxyl­ato)bis­(μ-thio­phene-2,5-di­carboxyl­ato)dicerium(III)] and poly[(μ-acetato)­aqua­(μ4-thio­phene-2,5-di­carboxyl­ato)cerium(III)]
Source: Acta Crystallogr E Crystallogr Commun. 2025 Jan 17;81(Pt 2):153–9. doi: 10.1107/S2056989025000210 (PMC11799783; doi:10.1107/S2056989025000210)
Supplement: Supplementary file 2 [file e-81-00153-1sup2.hkl]

data_1                                                                          
_shelx_title ' wit_stock31_auto_b.res in Pna2(1)'                               
_shelx_refln_list_code          4                                               
_shelx_F_calc_maximum      569.78                                               
_exptl_crystal_F_000      1976.00                                               
_reflns_d_resolution_high  0.7844                                               
                                                                                
loop_                                                                           
 _space_group_symop_operation_xyz                                               
 'x, y, z'                                                                      
 '-x, -y, z+1/2'                                                                
 'x+1/2, -y+1/2, z'                                                             
 '-x+1/2, y+1/2, z+1/2'                                                         
                                                                                
_cell_length_a    17.9160                                                       
_cell_length_b    11.0892                                                       
_cell_length_c    17.2567                                                       
_cell_angle_alpha  90.000                                                       
_cell_angle_beta   90.000                                                       
_cell_angle_gamma  90.000                                                       
                                                                                
_shelx_F_squared_multiplier     1.000                                           
                                                                                
loop_                                                                           
 _refln_index_h                                                                 
 _refln_index_k                                                                 
 _refln_index_l                                                                 
 _refln_F_squared_calc                                                          
 _refln_F_squared_meas                                                          
 _refln_F_squared_sigma                                                         
 _refln_observed_status                                                         
   2   0 -21       2414.35       2220.33        59.25 o                         
   0   1 -21      10401.07      10391.28       175.18 o                         
   1   1 -21       1162.58       1079.09        39.61 o                         
   2   1 -21       8445.70       7717.54       138.15 o                         
   3   1 -21       1615.06       1519.29        46.69 o                         
   4   1 -21       3521.40       3183.17        68.91 o                         
   6   1 -21       2763.66       2236.69        32.10 o                         
   1   2 -21       2767.48       2785.23        84.53 o                         
   3   2 -21       2651.00       2645.40        60.54 o                         
   4   2 -21       2943.40       2495.01        56.68 o                         
   5   2 -21       8378.59       6522.01       213.18 o                         
   0   3 -21       1877.52       1620.73        41.22 o                         
   1   3 -21       8575.68       6835.94       149.58 o                         
   3   3 -21       4085.11       3538.36        69.56 o                         
   4   3 -21        448.64        364.21        19.97 o                         
   0   0 -20      11342.02      11366.92       141.92 o                         
   2   0 -20       7098.97       7437.44        83.12 o                         
   4   0 -20       3010.22       3052.00        79.86 o                         
   6   0 -20       3414.32       3375.80        53.95 o                         
   8   0 -20       7442.37       7253.51       123.66 o                         
   1   1 -20       3886.28       4032.84        42.65 o                         
   2   1 -20       3919.36       4151.29        35.54 o                         
   3   1 -20       2549.44       2720.66        44.38 o                         
   4   1 -20      10135.22      10678.97        93.27 o                         
   5   1 -20       8912.64       9759.44       116.81 o                         
   6   1 -20       8284.22       8658.48       152.64 o                         
   7   1 -20        559.35        501.71        28.34 o                         
   8   1 -20       5582.85       5258.72       120.11 o                         
   9   1 -20       1677.24       1368.37        46.69 o                         
   0   2 -20       6901.94       7620.61       110.51 o                         
   1   2 -20       4420.05       4420.80        43.13 o                         
   2   2 -20       8461.01       8831.23       156.40 o                         
   3   2 -20       1698.51       1753.30        25.02 o                         
   4   2 -20       2543.38       2523.60        37.14 o                         
   5   2 -20       3695.04       3932.25        75.84 o                         
   6   2 -20       1465.80       1447.16        46.05 o                         
   7   2 -20       3200.85       2859.02        54.90 o                         
   8   2 -20       1141.09        996.91        51.04 o                         
   1   3 -20       5138.00       4906.58        58.25 o                         
   2   3 -20        973.14        977.84        28.27 o                         
   3   3 -20       6729.81       6647.84       251.66 o                         
   4   3 -20       2468.88       2329.50        62.15 o                         
   5   3 -20       4406.17       4303.80        88.23 o                         
   6   3 -20       4415.48       4129.37       126.07 o                         
   7   3 -20       1251.25        933.54        28.66 o                         
   0   4 -20       1727.98       1618.80        47.34 o                         
   1   4 -20       5036.04       4635.77        67.30 o                         
   3   4 -20       3184.36       3116.19        69.56 o                         
   4   4 -20         87.27         89.84        21.90 o                         
   5   4 -20       5185.93       5050.89        93.39 o                         
   6   4 -20       3243.48       2491.15        51.85 o                         
   1   5 -20       9539.32       8258.21       137.18 o                         
   2   5 -20       3092.60       2780.97        58.93 o                         
   4   5 -20       6757.89       5520.72        95.64 o                         
   2   0 -19       6040.18       6034.02        76.92 o                         
   4   0 -19       9946.79      10476.42       121.70 o                         
   6   0 -19      12583.57      13762.82       193.21 o                         
   8   0 -19       5176.02       4788.37       224.45 o                         
  10   0 -19       4656.69       4748.83        90.81 o                         
   0   1 -19      13877.15      14222.94       144.19 o                         
   1   1 -19       5172.86       5588.45        64.51 o                         
   2   1 -19       7821.87       8301.68        67.52 o                         
   3   1 -19        876.20        908.88        20.60 o                         
   4   1 -19       4801.42       4941.09        55.55 o                         
   5   1 -19       1292.76       1316.62        27.36 o                         
   6   1 -19       1939.39       1959.59        66.74 o                         
   7   1 -19       2626.84       2830.66        36.58 o                         
   8   1 -19       5072.91       5061.29       110.45 o                         
   9   1 -19        901.63        794.43        24.93 o                         
  10   1 -19       5590.29       5819.74       101.76 o                         
  11   1 -19        404.68        359.70        13.09 o                         
   1   2 -19       7994.83       8235.21        80.66 o                         
   2   2 -19        498.10        463.68        17.63 o                         
   3   2 -19       8269.43       8493.86        73.08 o                         
   4   2 -19      11329.29      12318.41       108.69 o                         
   5   2 -19       6618.56       6777.57        77.47 o                         
   6   2 -19       6467.27       6538.06        73.77 o                         
   7   2 -19        956.36       1075.49        22.01 o                         
   8   2 -19       6177.66       5820.27       112.22 o                         
   9   2 -19       1623.09       1545.86        83.73 o                         
  10   2 -19       4578.28       4271.93       132.83 o                         
   0   3 -19       1521.70       1451.86        27.31 o                         
   1   3 -19       8989.24       9095.52       112.94 o                         
   2   3 -19       2381.19       2396.30        32.04 o                         
   3   3 -19        677.06        723.67        16.44 o                         
   4   3 -19        697.07        757.19        25.24 o                         
   5   3 -19       5564.55       5658.90        56.97 o                         
   6   3 -19       1078.60       1152.18        22.07 o                         
   7   3 -19       2851.39       2714.66        48.16 o                         
   8   3 -19        516.94        496.10        18.99 o                         
   9   3 -19      11407.65      10077.95       158.11 o                         
  10   3 -19        609.54        505.57        21.25 o                         
   1   4 -19       6058.41       5818.18        51.73 o                         
   2   4 -19       1261.70       1184.78        26.18 o                         
   3   4 -19       5636.58       5290.17        65.51 o                         
   4   4 -19       7629.96       7744.61       160.21 o                         
   5   4 -19       7311.57       7435.11        96.77 o                         
   6   4 -19       1138.34       1000.55        31.56 o                         
   7   4 -19       1366.89       1196.36       140.24 o                         
   8   4 -19        585.81        515.55        22.86 o                         
   0   5 -19       6941.70       6385.32       109.81 o                         
   1   5 -19       1790.18       1624.75        41.92 o                         
   2   5 -19       2315.93       2157.87        33.18 o                         
   3   5 -19       5771.52       5262.43        72.20 o                         
   4   5 -19         81.33         90.70        20.13 o                         
   5   5 -19       6201.50       5975.24       175.02 o                         
   6   5 -19       3383.91       3284.93        68.59 o                         
   7   5 -19      10736.05       8913.20       143.62 o                         
   8   5 -19       5374.95       4366.60        77.61 o                         
   1   6 -19       5635.72       4881.87       313.81 o                         
   2   6 -19       4481.65       3962.06       260.51 o                         
   3   6 -19       4615.76       3852.97        73.74 o                         
   4   6 -19       5235.24       4812.12       294.00 o                         
   5   6 -19        849.44        785.09        27.37 o                         
   0   0 -18      15378.20      15626.36       281.45 o                         
   2   0 -18      19171.74      19484.26       193.10 o                         
   4   0 -18       3765.79       3781.61        59.18 o                         
   6   0 -18       9314.33      10548.80       141.40 o                         
   8   0 -18      11250.85      12404.38       388.36 o                         
  10   0 -18       7974.68       8845.12       112.71 o                         
  12   0 -18       9339.78       9039.43       150.71 o                         
   1   1 -18       1037.28       1061.55        35.49 o                         
   2   1 -18       4135.64       4356.06        46.40 o                         
   3   1 -18       5098.54       5322.40        51.84 o                         
   4   1 -18      12244.13      12685.99       110.15 o                         
   5   1 -18        615.62        668.45        21.32 o                         
   6   1 -18      17372.10      18780.93       169.09 o                         
   7   1 -18       1167.60       1312.20        28.24 o                         
   8   1 -18       7049.68       7353.35        72.24 o                         
   9   1 -18        435.47        471.39        24.38 o                         
  10   1 -18       4178.37       4492.40        47.70 o                         
  11   1 -18       3027.68       2955.84        48.38 o                         
  12   1 -18       3944.44       4006.58        54.42 o                         
   0   2 -18       7432.55       7814.79       163.59 o                         
   1   2 -18       6092.33       6423.09        64.01 o                         
   2   2 -18       1818.36       1926.97        36.26 o                         
   3   2 -18        321.65        358.70        15.90 o                         
   4   2 -18       2552.50       2592.02        32.60 o                         
   5   2 -18       3858.33       4057.90        72.05 o                         
   6   2 -18        907.12        985.55        25.55 o                         
   7   2 -18       5297.45       5510.33       111.48 o                         
   8   2 -18       2606.65       2671.07        42.07 o                         
   9   2 -18       3477.28       3632.81        33.98 o                         
  10   2 -18        597.03        628.49        16.58 o                         
  11   2 -18       2728.81       2606.09        34.32 o                         
  12   2 -18       1112.59        883.40        36.07 o                         
   1   3 -18      15807.82      16062.26       144.48 o                         
   2   3 -18       1842.26       1849.08        28.80 o                         
   3   3 -18      16426.86      16714.37       168.67 o                         
   4   3 -18       2974.59       3092.65        37.30 o                         
   5   3 -18      15582.56      16623.28       241.68 o                         
   6   3 -18       3388.60       3531.84        39.58 o                         
   7   3 -18       1855.94       1962.49        54.22 o                         
   8   3 -18       2593.63       2514.49        29.43 o                         
   9   3 -18       3031.27       2876.28        38.36 o                         
  10   3 -18       2435.50       2432.86        55.39 o                         
  11   3 -18       4808.15       4242.74       139.92 o                         
   0   4 -18       5328.27       5074.77        61.54 o                         
   1   4 -18       7054.01       6627.77        73.99 o                         
   2   4 -18       2352.61       2328.70        66.91 o                         
   3   4 -18       5614.25       5578.04        81.90 o                         
   4   4 -18        565.48        668.46        23.40 o                         
   5   4 -18       6779.34       7020.17        81.20 o                         
   6   4 -18        695.69        687.95        24.21 o                         
   7   4 -18       9846.45       9696.55        85.42 o                         
   8   4 -18       4655.24       4644.73        83.39 o                         
   9   4 -18       8959.30       7775.27        91.12 o                         
   1   5 -18       3012.56       2854.58        30.55 o                         
   2   5 -18       2167.03       2144.25        37.36 o                         
   3   5 -18       3359.22       3321.32        82.12 o                         
   4   5 -18       5939.67       5705.58        68.04 o                         
   5   5 -18       2235.69       2362.49        38.90 o                         
   6   5 -18       2395.51       2339.67        48.53 o                         
   7   5 -18        189.05        186.99        15.43 o                         
   8   5 -18        241.44        277.26        22.86 o                         
   9   5 -18        971.70       1055.58        36.71 o                         
  10   5 -18        910.48        795.39        27.37 o                         
   0   6 -18       4553.22       4243.39        52.11 o                         
   1   6 -18       1192.70       1173.59        17.87 o                         
   2   6 -18       6820.48       6783.72       114.07 o                         
   3   6 -18       2975.17       2872.13       191.76 o                         
   4   6 -18       1140.04       1192.00        25.47 o                         
   5   6 -18       5054.03       5119.83        58.37 o                         
   6   6 -18       4228.19       3882.36        78.41 o                         
   7   6 -18       6074.27       5722.69        73.28 o                         
   8   6 -18       2940.06       2502.74        52.49 o                         
   1   7 -18       6609.64       6326.61       107.23 o                         
   2   7 -18       3117.91       2794.79        43.60 o                         
   3   7 -18       5193.88       4265.59       612.64 o                         
   4   7 -18       3563.29       3507.33       141.04 o                         
   5   7 -18       3093.68       2917.78        43.14 o                         
   6   7 -18       4617.03       3944.84        63.12 o                         
   2   0 -17       5149.09       5332.63        94.04 o                         
   4   0 -17      18481.70      19330.58       194.16 o                         
   6   0 -17      18338.90      19422.11       230.43 o                         
   8   0 -17      11437.87      12003.52       156.19 o                         
  10   0 -17      11766.15      13407.64       235.40 o                         
  12   0 -17      10398.06      11914.21       143.22 o                         
  14   0 -17       3448.13       3510.67        67.62 o                         
   0   1 -17      18254.59      18732.57       327.49 o                         
   1   1 -17       5194.40       5089.62        74.22 o                         
   2   1 -17       8551.64       8819.62        92.17 o                         
   3   1 -17        942.24       1062.09        25.07 o                         
   4   1 -17       4859.19       4915.32        52.08 o                         
   5   1 -17        591.97        550.67        18.33 o                         
   6   1 -17       3341.53       3357.94        43.70 o                         
   7   1 -17        318.76        334.34        21.64 o                         
   8   1 -17       6994.90       7238.72        75.22 o                         
   9   1 -17       1373.18       1447.33        36.25 o                         
  10   1 -17       4152.91       4506.42        52.17 o                         
  11   1 -17       2377.41       2562.74        35.46 o                         
  12   1 -17       4174.98       4517.15        47.42 o                         
  13   1 -17        152.09        104.98        16.05 o                         
  14   1 -17       7917.73       7038.40        85.77 o                         
   1   2 -17       8449.52       8716.28       105.37 o                         
   2   2 -17       6243.95       6326.90        60.80 o                         
   3   2 -17      12864.81      13282.33        92.61 o                         
   4   2 -17       5258.69       5340.56        48.24 o                         
   5   2 -17       4553.52       4647.85        47.82 o                         
   6   2 -17       5575.43       5913.52        68.05 o                         
   7   2 -17       1453.91       1553.81        35.96 o                         
   8   2 -17       4743.11       4692.86        55.05 o                         
   9   2 -17       1482.79       1541.15        33.40 o                         
  10   2 -17        765.66        704.12        18.42 o                         
  11   2 -17       7019.22       7420.86        69.19 o                         
  12   2 -17       2349.54       2358.68        42.40 o                         
  13   2 -17       8803.75       8852.25       102.81 o                         
   0   3 -17       3583.99       3656.80        69.23 o                         
   1   3 -17      15381.42      15518.49       149.34 o                         
   2   3 -17       4138.87       4503.77        46.23 o                         
   3   3 -17       5090.39       5256.96        55.23 o                         
   4   3 -17       2270.10       2346.96        42.76 o                         
   5   3 -17       7757.37       7906.18        67.04 o                         
   6   3 -17        762.91        743.64        24.11 o                         
   7   3 -17      20323.93      21479.96       175.79 o                         
   8   3 -17         74.70         80.26        14.43 o                         
   9   3 -17       3992.03       3859.97        36.52 o                         
  10   3 -17       1116.82       1147.42        21.29 o                         
  11   3 -17       2386.18       2244.38        40.75 o                         
  12   3 -17       1174.42       1059.93        29.41 o                         
  13   3 -17        173.47        171.96        18.36 o                         
   1   4 -17      11571.35      11558.89        86.09 o                         
   2   4 -17       4187.27       4070.04        37.95 o                         
   3   4 -17      11544.29      11471.60       106.82 o                         
   4   4 -17       1066.73       1185.21        23.77 o                         
   5   4 -17       5548.67       5533.07        60.14 o                         
   6   4 -17       4037.58       4189.93        49.45 o                         
   7   4 -17       1603.65       1712.33        29.64 o                         
   8   4 -17       2313.34       2427.19        30.18 o                         
   9   4 -17        986.20       1003.99        26.32 o                         
  10   4 -17       3025.39       2860.83        95.96 o                         
  11   4 -17       5737.61       4708.58        81.79 o                         
  12   4 -17       2358.83       2320.80        55.39 o                         
   0   5 -17       3582.93       3510.62        64.96 o                         
   1   5 -17        115.52        124.36        17.05 o                         
   2   5 -17       2239.69       2019.47        30.63 o                         
   3   5 -17       1647.95       1578.69        28.28 o                         
   4   5 -17         52.06         38.79        23.79 o                         
   5   5 -17       6035.13       6258.26        93.59 o                         
   6   5 -17       2414.87       2350.94        50.65 o                         
   7   5 -17       7159.15       7122.86        80.72 o                         
   8   5 -17       5497.61       5688.04        66.48 o                         
   9   5 -17       8350.59       8355.55       123.17 o                         
  10   5 -17       2909.79       2997.69        70.52 o                         
  11   5 -17       3199.81       3127.46        66.98 o                         
  12   5 -17        308.17        242.80        16.75 o                         
   1   6 -17       3653.85       3462.24        43.06 o                         
   2   6 -17       3260.16       3144.71        40.50 o                         
   3   6 -17       5111.44       4889.04       248.92 o                         
   4   6 -17      17054.38      17454.17       197.87 o                         
   5   6 -17       3904.56       3907.13        94.83 o                         
   6   6 -17       3767.80       3688.00        61.22 o                         
   7   6 -17        612.31        638.00        26.41 o                         
   8   6 -17       3800.15       3903.37        62.96 o                         
   9   6 -17       2999.84       2902.71       286.76 o                         
  10   6 -17       1216.92       1043.35        32.52 o                         
   0   7 -17       6112.63       5952.89       131.87 o                         
   1   7 -17       1603.94       1591.07        30.40 o                         
   2   7 -17       2019.90       1953.05        43.11 o                         
   3   7 -17       3439.72       3259.54        69.88 o                         
   4   7 -17        876.66        827.83        21.36 o                         
   5   7 -17       5417.32       5413.11       162.30 o                         
   6   7 -17       2084.61       1947.58        55.39 o                         
   7   7 -17       5513.83       5023.11       189.99 o                         
   8   7 -17       4513.79       3588.27        66.01 o                         
   1   8 -17       3495.11       3295.40        75.84 o                         
   2   8 -17       1344.93       1284.15        56.35 o                         
   3   8 -17       4912.38       4552.44       102.72 o                         
   4   8 -17       2841.49       2628.24       327.33 o                         
   5   8 -17       5593.03       5672.10       160.37 o                         
   6   8 -17       4649.82       3484.26        64.08 o                         
   0   0 -16      33521.55      35653.77       569.01 o                         
   2   0 -16       6856.15       6836.62       197.56 o                         
   4   0 -16       1709.81       1701.11        42.31 o                         
   6   0 -16       5157.34       5421.99        97.79 o                         
   8   0 -16      18935.52      20597.08       517.81 o                         
  10   0 -16       1549.67       1635.22        67.95 o                         
  12   0 -16       3510.68       3593.89        64.66 o                         
  14   0 -16       9718.70      10361.65       175.82 o                         
   1   1 -16       7341.18       7569.73        96.05 o                         
   2   1 -16       4688.88       4760.47        61.50 o                         
   3   1 -16       5999.30       6251.61        64.38 o                         
   4   1 -16      15147.40      15670.91       106.84 o                         
   5   1 -16       7961.23       8172.28        71.42 o                         
   6   1 -16      14518.94      14937.75       203.95 o                         
   7   1 -16       3039.04       3080.50        56.25 o                         
   8   1 -16      10184.81      10341.58        90.44 o                         
   9   1 -16       1936.68       1979.16        35.66 o                         
  10   1 -16       3764.45       3946.89       112.87 o                         
  11   1 -16        472.22        506.40        25.10 o                         
  12   1 -16       4448.15       4870.79        54.02 o                         
  13   1 -16       5217.57       5805.17        66.81 o                         
  14   1 -16       1916.72       1973.42        46.37 o                         
  15   1 -16        892.60        854.70        41.86 o                         
   1   2 -16       9801.57      10244.40       101.30 o                         
   2   2 -16      11110.05      11203.99       130.91 o                         
   3   2 -16       4857.82       4950.32        75.10 o                         
   4   2 -16       5638.74       5593.61        61.93 o                         
   5   2 -16       4023.64       3979.20        44.21 o                         
   6   2 -16       1919.35       1892.01        30.09 o                         
   7   2 -16      11607.88      12005.67       101.40 o                         
   8   2 -16       2133.31       2195.63        40.34 o                         
   9   2 -16       6695.29       7208.79        76.24 o                         
  10   2 -16       5352.57       5591.27        86.98 o                         
  11   2 -16       2799.08       2757.10        39.00 o                         
  12   2 -16       6620.62       6972.06        60.87 o                         
  13   2 -16        745.66        735.41        18.22 o                         
  14   2 -16       4894.40       4783.52        55.01 o                         
  15   2 -16       2949.27       2446.52        38.02 o                         
   1   3 -16       5390.19       5656.20        75.90 o                         
   2   3 -16       2412.96       2551.53        50.26 o                         
   3   3 -16      20391.18      20943.63       144.85 o                         
   4   3 -16       2221.47       2237.43        31.71 o                         
   5   3 -16       4767.56       4912.91        77.36 o                         
   6   3 -16       4131.36       4226.71        54.92 o                         
   7   3 -16       2595.27       2563.75        51.36 o                         
   8   3 -16       1861.99       1822.99        34.46 o                         
   9   3 -16        491.39        471.54        18.67 o                         
  10   3 -16       2322.97       2506.74        35.44 o                         
  11   3 -16       9673.25       9738.32        88.93 o                         
  12   3 -16        186.84        161.07        11.91 o                         
  13   3 -16       3299.51       3215.23        45.04 o                         
  14   3 -16        192.69        205.89        15.93 o                         
   0   4 -16       1838.08       1986.87        72.78 o                         
   1   4 -16       5504.96       5414.67        60.79 o                         
   2   4 -16       4854.42       4891.33        64.55 o                         
   3   4 -16       3648.07       3762.72        59.33 o                         
   4   4 -16        361.30        434.79        18.30 o                         
   5   4 -16       5829.49       5793.47        72.19 o                         
   6   4 -16       5136.18       5275.84        75.35 o                         
   7   4 -16      19584.56      19756.53       164.09 o                         
   8   4 -16       3365.38       3629.94        46.02 o                         
   9   4 -16       4361.12       4369.31        40.38 o                         
  10   4 -16       2494.44       2578.47        34.86 o                         
  11   4 -16       3399.03       3149.68        69.23 o                         
  12   4 -16        287.17        275.91        48.79 o                         
  13   4 -16        378.08        342.63        29.63 o                         
  14   4 -16       1614.14       1377.60        36.07 o                         
   1   5 -16      12240.16      11822.46       127.53 o                         
   2   5 -16       8316.46       7946.85        94.79 o                         
   3   5 -16       8072.39       7817.97       178.56 o                         
   4   5 -16       5783.11       5501.78        69.25 o                         
   5   5 -16       2916.20       2900.54        62.72 o                         
   6   5 -16       6589.32       6582.05       100.50 o                         
   7   5 -16        133.09        150.37        25.76 o                         
   8   5 -16        333.02        386.37        28.07 o                         
   9   5 -16       2370.58       2488.59        40.57 o                         
  10   5 -16       2032.37       1987.83        52.49 o                         
  11   5 -16       4982.65       5225.75       106.91 o                         
  12   5 -16       5043.81       4917.57        97.25 o                         
  13   5 -16       8493.53       7596.78       127.20 o                         
   0   6 -16      10985.52      10949.71       143.45 o                         
   1   6 -16        183.18        158.61        20.47 o                         
   2   6 -16       1146.88       1145.92        31.19 o                         
   3   6 -16       2882.93       2834.53       127.52 o                         
   4   6 -16        864.93        843.84        35.26 o                         
   5   6 -16       7364.79       7371.48       111.26 o                         
   6   6 -16        494.74        450.45        28.45 o                         
   7   6 -16       3314.06       3209.94        59.55 o                         
   8   6 -16       8511.92       8306.80       217.20 o                         
   9   6 -16       5163.20       4889.88        95.64 o                         
  10   6 -16       2458.86       2267.18       241.84 o                         
  11   6 -16       1675.51       1595.29        45.40 o                         
  12   6 -16        256.23        208.67        17.07 o                         
   1   7 -16       3043.81       2961.49        39.71 o                         
   2   7 -16        220.10        234.45        18.81 o                         
   3   7 -16       4814.31       4681.53       107.23 o                         
   4   7 -16       7115.84       7144.89       119.63 o                         
   5   7 -16       7572.69       7784.09       104.92 o                         
   6   7 -16       2611.81       2531.06        48.75 o                         
   7   7 -16        823.42        901.34        38.32 o                         
   8   7 -16       2648.86       2626.08        61.18 o                         
   9   7 -16       1999.81       1883.64        27.44 o                         
  10   7 -16       1931.74       1610.10        37.35 o                         
   0   8 -16       4511.95       4385.92       137.99 o                         
   1   8 -16       8400.83       8325.58        75.33 o                         
   2   8 -16       5112.75       5159.44        82.51 o                         
   3   8 -16       2535.24       2577.31        47.30 o                         
   4   8 -16       2674.37       2714.00        49.94 o                         
   5   8 -16       2511.65       2250.38        50.88 o                         
   6   8 -16        947.00        881.05        29.95 o                         
   7   8 -16       7150.31       6797.53       120.44 o                         
   8   8 -16        183.87        161.95        22.70 o                         
   1   9 -16       1544.48       1418.71        30.28 o                         
   2   9 -16       1515.69       1425.55        29.46 o                         
   3   9 -16       2154.89       1902.17        46.05 o                         
   4   9 -16       3392.50       3075.94        59.90 o                         
   5   9 -16       3071.45       2822.19        56.68 o                         
   2   0 -15       7989.25       7782.25        97.14 o                         
   4   0 -15       9358.63       9784.92       111.64 o                         
   6   0 -15       7045.88       7329.81        99.37 o                         
   8   0 -15      19622.61      20322.76       601.05 o                         
  10   0 -15       4318.42       4486.39       121.08 o                         
  12   0 -15       6813.97       7322.72       109.75 o                         
  14   0 -15       5039.29       5925.92        86.41 o                         
   0   1 -15      27852.52      28349.25       326.71 o                         
   1   1 -15      11320.35      11669.65        99.50 o                         
   2   1 -15      10348.33      10278.44        90.95 o                         
   3   1 -15       8598.58       8535.08        83.07 o                         
   4   1 -15       4933.93       4928.67        51.10 o                         
   5   1 -15        277.26        307.29        18.28 o                         
   6   1 -15       3256.29       3320.84        56.07 o                         
   7   1 -15       9527.74      10140.22        90.44 o                         
   8   1 -15      11627.22      11699.17       100.88 o                         
   9   1 -15        563.77        611.38        25.70 o                         
  10   1 -15       5941.28       6409.60       169.38 o                         
  11   1 -15       1285.41       1359.07        32.30 o                         
  12   1 -15       5897.39       6473.06        70.46 o                         
  13   1 -15        559.13        630.83        19.80 o                         
  14   1 -15       8396.47       8816.34       114.76 o                         
  15   1 -15       3873.78       4199.80       135.89 o                         
  16   1 -15       2891.64       2712.78        51.85 o                         
   1   2 -15       3495.05       3550.26        83.50 o                         
   2   2 -15       1139.24       1287.19        36.72 o                         
   3   2 -15      12445.44      13011.51       121.10 o                         
   4   2 -15      17149.08      17140.25       123.73 o                         
   5   2 -15       4270.91       4443.26        51.48 o                         
   6   2 -15       9681.52       9755.09        90.92 o                         
   7   2 -15       1949.04       1920.13        38.49 o                         
   8   2 -15       9035.66       9222.33        83.67 o                         
   9   2 -15       4580.18       4631.15        59.50 o                         
  10   2 -15       4779.01       4864.09        86.36 o                         
  11   2 -15       9753.57      10448.26        87.92 o                         
  12   2 -15       1521.48       1538.96        30.30 o                         
  13   2 -15       9163.27       9906.10        91.32 o                         
  14   2 -15       1038.50       1040.91        28.88 o                         
  15   2 -15       5198.50       5291.59        58.92 o                         
  16   2 -15       2035.56       1813.94        47.34 o                         
   0   3 -15       4533.92       4424.88       111.74 o                         
   1   3 -15       9712.14       9864.84       138.95 o                         
   2   3 -15       5429.21       5552.80        77.68 o                         
   3   3 -15       2515.73       2562.60        53.13 o                         
   4   3 -15       1898.40       1924.79        33.69 o                         
   5   3 -15       4671.35       4692.27        73.92 o                         
   6   3 -15        190.28        200.55        17.78 o                         
   7   3 -15      15350.08      15656.06       200.05 o                         
   8   3 -15         67.18         86.60        18.50 o                         
   9   3 -15      11633.78      12105.31       151.90 o                         
  10   3 -15       1199.06       1244.19        23.28 o                         
  11   3 -15       5433.96       5578.47        60.05 o                         
  12   3 -15       3378.29       3474.15        52.75 o                         
  13   3 -15        967.66        908.74        28.80 o                         
  14   3 -15       3505.26       3444.58        57.82 o                         
  15   3 -15       1160.49       1082.52        44.28 o                         
   1   4 -15       9341.13       9399.11       135.23 o                         
   2   4 -15       2698.97       2722.84        38.46 o                         
   3   4 -15      13972.29      13753.65       111.60 o                         
   4   4 -15      10186.43      10770.72       161.76 o                         
   5   4 -15       5013.34       4807.83       121.60 o                         
   6   4 -15       3084.75       3246.12        52.84 o                         
   7   4 -15        617.18        601.55        23.12 o                         
   8   4 -15        249.72        253.33        19.50 o                         
   9   4 -15        159.78        155.87        15.16 o                         
  10   4 -15        451.64        450.95        14.04 o                         
  11   4 -15       5216.93       5151.41        74.34 o                         
  12   4 -15       7660.44       7553.63       134.60 o                         
  13   4 -15       7247.74       6757.60        85.64 o                         
  14   4 -15       1875.64       1766.95       205.61 o                         
  15   4 -15       5311.70       4662.86        85.66 o                         
   0   5 -15       9589.20       9654.82       193.21 o                         
   1   5 -15       3301.97       3134.17        51.69 o                         
   2   5 -15       4215.07       3936.32        71.41 o                         
   3   5 -15       4306.19       4314.29        94.99 o                         
   4   5 -15        143.42        186.14        17.41 o                         
   5   5 -15      14243.69      14418.22       234.06 o                         
   6   5 -15       5298.67       5428.09        92.18 o                         
   7   5 -15      17182.95      17600.28       321.70 o                         
   8   5 -15      10646.19      10878.08       145.61 o                         
   9   5 -15       2133.39       2216.47        69.56 o                         
  10   5 -15       3515.04       3621.44        85.01 o                         
  11   5 -15       2794.25       2915.08        68.43 o                         
  12   5 -15        568.60        610.87        40.25 o                         
  13   5 -15        103.67         88.23        26.41 o                         
  14   5 -15       3629.78       3523.87        71.81 o                         
   1   6 -15      11622.18      11203.61       149.70 o                         
   2   6 -15      10047.02       9934.58       136.12 o                         
   3   6 -15       8703.58       8374.78       177.11 o                         
   4   6 -15       4562.33       4319.61        62.38 o                         
   5   6 -15       1222.06       1149.42        41.42 o                         
   6   6 -15       7837.38       7493.10       110.51 o                         
   7   6 -15        796.24        909.39        48.63 o                         
   8   6 -15       1426.38       1649.71        58.61 o                         
   9   6 -15       2211.16       2220.97        63.12 o                         
  10   6 -15       1591.56       1661.77        41.85 o                         
  11   6 -15       3599.27       3677.47        83.40 o                         
  12   6 -15       1662.87       1622.02        47.98 o                         
  13   6 -15       4479.91       4197.86        78.89 o                         
   0   7 -15       5545.48       4952.35       114.64 o                         
   1   7 -15       4666.92       4625.35        77.40 o                         
   2   7 -15       2135.78       2123.18        86.62 o                         
   3   7 -15       2225.82       2096.64        70.20 o                         
   4   7 -15        852.21        865.02        34.92 o                         
   5   7 -15       4039.90       3991.25        70.06 o                         
   6   7 -15       1066.38        959.62        46.05 o                         
   7   7 -15       7044.60       6803.97       132.99 o                         
   8   7 -15       2126.96       2165.45        45.07 o                         
   9   7 -15       8922.26       8686.88       110.12 o                         
  10   7 -15       1522.12       1444.07        39.93 o                         
  11   7 -15       2314.90       2057.39        48.95 o                         
   1   8 -15       3058.53       3053.36        46.19 o                         
   2   8 -15        417.06        415.54        33.01 o                         
   3   8 -15       6178.42       5910.04       124.94 o                         
   4   8 -15       6613.56       6777.56       132.35 o                         
   5   8 -15       9465.90       9691.85       171.96 o                         
   6   8 -15       5565.26       5624.54        77.93 o                         
   7   8 -15       2118.27       2189.27        57.64 o                         
   8   8 -15       4908.80       4321.47       373.87 o                         
   9   8 -15       1210.60       1170.22        38.00 o                         
   0   9 -15       6497.09       6604.72       300.61 o                         
   1   9 -15       4066.38       3988.47        64.78 o                         
   2   9 -15       6124.68       5761.26        77.64 o                         
   3   9 -15       2046.93       1986.54        53.46 o                         
   4   9 -15       3507.32       3522.16        54.17 o                         
   5   9 -15       2647.47       2439.30        59.90 o                         
   6   9 -15        904.97       1014.04        34.46 o                         
   7   9 -15       3238.05       2503.27       232.02 o                         
   1  10 -15        623.09        610.23        26.41 o                         
   2  10 -15       4179.10       3775.35        50.21 o                         
   3  10 -15        465.62        404.71        14.11 o                         
   0   0 -14      15235.58      16870.13       232.86 o                         
   2   0 -14      33194.33      32976.63       283.11 o                         
   4   0 -14       7065.17       7059.21        86.69 o                         
   6   0 -14      23013.58      23542.59       347.11 o                         
   8   0 -14      17525.12      18181.26       185.36 o                         
  10   0 -14      16935.71      18202.85       328.14 o                         
  12   0 -14      11526.28      12660.79       169.52 o                         
  14   0 -14      11671.82      12868.95       163.38 o                         
  16   0 -14       4978.99       5225.10       105.30 o                         
   1   1 -14       1365.07       1427.42        33.94 o                         
   2   1 -14       6229.54       6090.80        93.89 o                         
   3   1 -14       6635.80       7217.00        84.97 o                         
   4   1 -14      21907.84      22265.95       153.83 o                         
   5   1 -14        434.82        449.32        16.30 o                         
   6   1 -14      11846.73      12151.13        93.49 o                         
   7   1 -14       5415.24       5437.13       110.79 o                         
   8   1 -14      16978.93      16962.69       135.50 o                         
   9   1 -14         67.62         71.78        20.47 o                         
  10   1 -14       7018.22       7242.16       174.53 o                         
  11   1 -14       8590.30       8777.76       182.10 o                         
  12   1 -14       3830.38       4048.19        55.34 o                         
  13   1 -14        546.25        628.11        22.36 o                         
  14   1 -14       1536.88       1614.10        27.90 o                         
  15   1 -14       1753.21       1694.22        41.78 o                         
  16   1 -14       1543.99       1653.16        42.35 o                         
  17   1 -14        523.50        369.46        28.82 o                         
   0   2 -14      32806.15      33055.66       296.98 o                         
   1   2 -14       8065.14       8651.66        72.19 o                         
   2   2 -14       5697.31       5547.98        59.80 o                         
   3   2 -14       3947.87       4131.81        53.24 o                         
   4   2 -14       4193.82       4109.41        53.49 o                         
   5   2 -14       1048.53       1050.61        27.78 o                         
   6   2 -14        826.56        758.11        21.55 o                         
   7   2 -14      23239.08      24044.08       201.92 o                         
   8   2 -14       4557.73       4590.70        78.78 o                         
   9   2 -14       9427.93      10664.72       146.97 o                         
  10   2 -14        487.18        537.18        30.70 o                         
  11   2 -14       5199.47       5281.46        64.11 o                         
  12   2 -14       5996.79       6315.24        70.20 o                         
  13   2 -14        432.63        463.39        19.67 o                         
  14   2 -14       7204.17       7440.42        85.34 o                         
  15   2 -14       4284.46       4372.26        55.20 o                         
  16   2 -14       1035.07        968.39        31.36 o                         
  17   2 -14       2974.34       2372.32        56.68 o                         
   1   3 -14       8983.38       9222.29       116.77 o                         
   2   3 -14        384.98        432.15        21.07 o                         
   3   3 -14      17233.22      17681.49       127.85 o                         
   4   3 -14       3580.79       3575.97        39.76 o                         
   5   3 -14      13511.99      13554.79       151.44 o                         
   6   3 -14       5131.29       5152.58        63.64 o                         
   7   3 -14       2001.35       1896.36        37.07 o                         
   8   3 -14       1689.06       1677.90        41.39 o                         
   9   3 -14       2681.17       2670.60        60.20 o                         
  10   3 -14       1316.48       1205.21        35.78 o                         
  11   3 -14       6717.79       6729.95        85.69 o                         
  12   3 -14        180.89        187.95        17.81 o                         
  13   3 -14      14281.85      15149.99       127.69 o                         
  14   3 -14        369.97        466.60        18.29 o                         
  15   3 -14       5291.96       5330.49        82.10 o                         
  16   3 -14        364.50        333.67        19.06 o                         
   0   4 -14       4210.55       4565.86       136.00 o                         
   1   4 -14      12340.37      11689.36       293.20 o                         
   2   4 -14       3756.88       3790.59        76.28 o                         
   3   4 -14       8077.39       7990.46        88.35 o                         
   4   4 -14        941.33       1016.74        25.90 o                         
   5   4 -14      10507.45      10363.80       112.48 o                         
   6   4 -14       2351.26       2296.50        44.66 o                         
   7   4 -14      20003.42      20157.19       196.33 o                         
   8   4 -14      10969.99      11214.16       106.42 o                         
   9   4 -14       6071.45       6079.12        75.34 o                         
  10   4 -14       2325.04       2400.51        32.39 o                         
  11   4 -14       4418.98       4355.26        60.14 o                         
  12   4 -14       1168.18       1340.52        31.97 o                         
  13   4 -14        818.02        870.70        27.03 o                         
  14   4 -14       1295.90       1145.89        28.51 o                         
  15   4 -14       2290.87       2237.47       150.22 o                         
  16   4 -14       2089.73       1892.84        46.05 o                         
   1   5 -14      11741.25      11539.54       157.21 o                         
   2   5 -14       5665.25       5682.85        89.27 o                         
   3   5 -14      12050.22      11691.01       137.86 o                         
   4   5 -14       6649.13       6320.29        79.52 o                         
   5   5 -14        713.90        817.50        24.29 o                         
   6   5 -14       3382.64       3414.25        63.57 o                         
   7   5 -14        544.46        544.24        25.61 o                         
   8   5 -14        130.11        174.86        38.32 o                         
   9   5 -14        782.23        828.56        47.98 o                         
  10   5 -14       1164.75       1216.21        40.61 o                         
  11   5 -14       9463.85       9389.58       474.01 o                         
  12   5 -14       5476.34       5654.50       327.66 o                         
  13   5 -14       5012.16       4732.01       254.56 o                         
  14   5 -14       3140.94       2669.46       431.99 o                         
  15   5 -14       5782.44       5738.40       104.01 o                         
   0   6 -14      10748.89      10585.13       206.74 o                         
   1   6 -14       1475.59       1446.82        46.45 o                         
   2   6 -14       7614.34       7562.01       158.76 o                         
   3   6 -14       3364.62       3157.04        65.15 o                         
   4   6 -14       3343.49       3273.17        80.27 o                         
   5   6 -14      10127.57      10209.99       139.78 o                         
   6   6 -14       5532.80       5606.05       128.81 o                         
   7   6 -14       8850.90       8983.40       177.11 o                         
   8   6 -14       4566.83       4657.59        80.85 o                         
   9   6 -14       4551.26       4362.78        82.92 o                         
  10   6 -14       4166.54       4212.94        86.30 o                         
  11   6 -14       1373.19       1287.26        54.24 o                         
  12   6 -14       3053.11       3039.02       212.53 o                         
  13   6 -14        378.60        352.61        29.30 o                         
  14   6 -14       3348.61       3202.49        66.34 o                         
   1   7 -14      12211.26      11861.76       156.08 o                         
   2   7 -14       4877.74       4383.02       107.88 o                         
   3   7 -14       4098.30       3910.96        59.22 o                         
   4   7 -14       4613.16       4278.91       123.49 o                         
   5   7 -14       3664.68       3531.28        94.67 o                         
   6   7 -14       3651.73       3425.33        90.49 o                         
   7   7 -14       2248.71       2289.40        52.12 o                         
   8   7 -14       2346.68       2411.30        51.49 o                         
   9   7 -14       1495.84       1550.24        31.74 o                         
  10   7 -14       3276.10       3339.09        90.17 o                         
  11   7 -14       6189.03       6154.78       114.64 o                         
  12   7 -14       3250.60       3235.34        67.62 o                         
  13   7 -14       5559.98       4499.91        78.89 o                         
   0   8 -14       9184.19       8758.63       168.42 o                         
   1   8 -14       7352.74       7221.94       103.14 o                         
   2   8 -14       6009.67       5886.53       123.01 o                         
   3   8 -14       4247.31       4079.43        68.34 o                         
   4   8 -14       1659.91       1588.20        58.29 o                         
   5   8 -14       3187.86       3137.33        59.37 o                         
   6   8 -14        157.95        176.69        22.97 o                         
   7   8 -14       4067.20       3856.23        91.83 o                         
   8   8 -14        731.96        754.73        21.09 o                         
   9   8 -14       7145.29       6627.89       247.63 o                         
  10   8 -14        212.28        158.43        17.07 o                         
   1   9 -14       1461.06       1270.97        23.55 o                         
   2   9 -14       4841.74       4533.61        68.18 o                         
   3   9 -14       3089.84       2941.04        43.28 o                         
   4   9 -14       4607.55       4789.26        71.70 o                         
   5   9 -14       6330.50       6406.26        70.52 o                         
   6   9 -14       5057.44       4969.16        56.95 o                         
   7   9 -14        880.25        766.73        34.78 o                         
   1  10 -14       1074.36       1073.29        39.93 o                         
   2  10 -14       7859.40       7629.63       133.64 o                         
   3  10 -14        109.49        114.32        21.25 o                         
   4  10 -14       1969.23       1752.43        45.08 o                         
   5  10 -14        111.86        103.69        17.07 o                         
   2   0 -13       8992.68       9463.58       179.22 o                         
   4   0 -13      51857.43      52830.29       593.95 o                         
   6   0 -13       8868.33       9210.17        86.88 o                         
   8   0 -13      25882.66      25399.04       271.69 o                         
  10   0 -13      23826.31      24530.22       421.20 o                         
  12   0 -13       9422.72       9817.67       143.57 o                         
  14   0 -13       3606.24       3837.73        75.14 o                         
  16   0 -13       3347.61       3603.73        89.20 o                         
  18   0 -13       5696.73       4747.55        93.39 o                         
   0   1 -13      32878.04      34483.09       712.95 o                         
   1   1 -13       3167.65       3152.42        68.91 o                         
   2   1 -13      16049.13      16402.11       182.84 o                         
   3   1 -13       1484.84       1402.54        49.78 o                         
   4   1 -13       6376.50       6271.07        56.23 o                         
   5   1 -13        958.20        927.12        18.97 o                         
   6   1 -13       9187.83       9366.11        71.32 o                         
   7   1 -13       1084.32       1222.00        33.17 o                         
   8   1 -13      12563.18      12540.85       118.83 o                         
   9   1 -13       2500.33       2334.03        42.28 o                         
  10   1 -13       8084.78       8010.62       105.06 o                         
  11   1 -13       3126.93       3115.00        71.83 o                         
  12   1 -13       9630.46      10089.93       164.13 o                         
  13   1 -13        166.02        141.24        17.87 o                         
  14   1 -13      12057.44      12895.30       145.36 o                         
  15   1 -13        331.71        369.32        23.97 o                         
  16   1 -13       2569.40       2536.29        51.01 o                         
  17   1 -13        758.94        626.65        30.94 o                         
  18   1 -13       5306.60       3829.47        74.71 o                         
   1   2 -13       1222.88       1177.55        27.06 o                         
   2   2 -13       3259.29       3304.65        45.51 o                         
   3   2 -13      15458.62      16409.33       116.95 o                         
   4   2 -13       4783.68       4682.40        56.16 o                         
   5   2 -13       4484.62       4587.83        46.69 o                         
   6   2 -13       4885.44       4953.45        48.82 o                         
   7   2 -13       1471.94       1532.65        27.40 o                         
   8   2 -13       4948.16       5061.67        84.52 o                         
   9   2 -13       2645.01       2488.06        57.87 o                         
  10   2 -13        810.31        853.75        51.02 o                         
  11   2 -13      13197.88      13711.61       128.73 o                         
  12   2 -13       1328.87       1459.09        30.38 o                         
  13   2 -13       7499.72       8143.03        78.26 o                         
  14   2 -13       1627.97       1771.23        27.86 o                         
  15   2 -13       4059.98       4456.44        59.45 o                         
  16   2 -13        199.08        240.14        25.89 o                         
  17   2 -13        541.49        469.83        38.64 o                         
  18   2 -13       1446.82       1210.15        37.35 o                         
   0   3 -13      13694.43      13213.40       166.35 o                         
   1   3 -13      26010.02      26323.66       223.53 o                         
   2   3 -13       9484.40       9512.91       105.84 o                         
   3   3 -13      14250.86      14193.29       119.46 o                         
   4   3 -13        733.35        728.01        19.81 o                         
   5   3 -13       9400.89       9305.23       109.42 o                         
   6   3 -13        109.03        167.02        17.02 o                         
   7   3 -13      40880.77      42100.92       326.31 o                         
   8   3 -13        686.79        739.54        31.17 o                         
   9   3 -13       4656.80       4824.04        85.61 o                         
  10   3 -13       2496.19       2496.57        59.30 o                         
  11   3 -13       9978.67      10171.98        92.32 o                         
  12   3 -13       2742.10       2824.11        46.66 o                         
  13   3 -13        374.05        412.34        17.37 o                         
  14   3 -13       1988.45       1987.05        34.11 o                         
  15   3 -13       9639.68       9678.84        84.94 o                         
  16   3 -13       2487.90       2614.95        71.01 o                         
  17   3 -13       3521.88       3374.57        51.49 o                         
   1   4 -13       9880.14      10000.73       122.57 o                         
   2   4 -13       1514.51       1628.31        34.13 o                         
   3   4 -13      15497.03      15674.18       113.51 o                         
   4   4 -13       1221.33       1363.78        29.91 o                         
   5   4 -13       4556.99       4319.93        66.11 o                         
   6   4 -13       8627.17       8736.89       100.00 o                         
   7   4 -13       2214.63       2103.03        43.50 o                         
   8   4 -13       1365.91       1402.37        36.33 o                         
   9   4 -13        304.93        316.18        22.86 o                         
  10   4 -13       2558.64       2544.25        32.08 o                         
  11   4 -13      13894.14      14212.07       110.56 o                         
  12   4 -13       1229.14       1312.12        22.99 o                         
  13   4 -13       6361.73       6381.54        74.15 o                         
  14   4 -13       2295.77       2252.29        38.56 o                         
  15   4 -13       7607.62       7318.09        81.60 o                         
  16   4 -13       1882.19       1668.12        43.96 o                         
  17   4 -13       1890.74       1601.41        40.57 o                         
   0   5 -13      12057.30      11818.79       226.70 o                         
   1   5 -13        772.53        828.64        40.09 o                         
   2   5 -13       5010.92       4625.23        77.78 o                         
   3   5 -13        698.45        696.46        26.56 o                         
   4   5 -13        129.02        158.66        19.30 o                         
   5   5 -13       8241.99       8058.18       117.45 o                         
   6   5 -13       5426.82       5499.45        75.74 o                         
   7   5 -13      11285.17      10424.63       359.86 o                         
   8   5 -13       6629.71       6637.47        98.21 o                         
   9   5 -13      12414.68      11930.25       157.24 o                         
  10   5 -13       2202.36       2088.32        57.53 o                         
  11   5 -13       3654.31       3565.61        88.72 o                         
  12   5 -13        641.34        607.55        26.49 o                         
  13   5 -13        657.99        738.31        26.86 o                         
  14   5 -13       1461.98       1432.98        30.72 o                         
  15   5 -13        155.17        151.48        14.94 o                         
   1   6 -13      12529.95      12168.18       162.91 o                         
   2   6 -13       8168.10       7457.99       159.40 o                         
   3   6 -13       4426.53       4275.73       148.13 o                         
   4   6 -13      18785.83      18340.66       533.43 o                         
   5   6 -13       4256.06       4282.11       225.74 o                         
   6   6 -13       3821.30       3611.46       102.08 o                         
   7   6 -13        139.91        143.90        29.66 o                         
   8   6 -13       3606.30       3811.69        65.94 o                         
   9   6 -13       1288.23       1287.07        34.34 o                         
  10   6 -13       3171.48       3032.20        49.59 o                         
  11   6 -13       2364.33       2443.99        44.88 o                         
  12   6 -13       6143.24       5981.25        88.34 o                         
  13   6 -13       8921.38       8778.07       285.79 o                         
  14   6 -13       2664.32       2505.64       108.04 o                         
  15   6 -13       2607.92       2418.70        56.03 o                         
   0   7 -13      18170.31      17831.56       309.14 o                         
   1   7 -13       3572.91       3413.34        69.20 o                         
   2   7 -13        967.27        948.99        53.78 o                         
   3   7 -13       9197.83       8814.46       216.72 o                         
   4   7 -13       2229.71       2161.08        90.65 o                         
   5   7 -13      11350.42      11210.36       149.58 o                         
   6   7 -13       3075.78       3103.76        65.46 o                         
   7   7 -13       7065.92       7108.95        86.03 o                         
   8   7 -13       6262.72       6281.42       117.93 o                         
   9   7 -13       8151.64       8111.54        91.17 o                         
  10   7 -13       2267.20       2168.99        39.44 o                         
  11   7 -13        989.21        899.65        37.13 o                         
  12   7 -13       3493.13       3474.58        64.24 o                         
  13   7 -13        421.03        380.45        19.12 o                         
  14   7 -13       4316.82       3629.49        67.95 o                         
   1   8 -13       8526.26       8282.87       117.60 o                         
   2   8 -13       2559.29       2514.34        76.32 o                         
   3   8 -13       4158.69       3958.75        79.38 o                         
   4   8 -13       1836.96       1719.78        36.87 o                         
   5   8 -13       4248.72       4111.72        72.95 o                         
   6   8 -13       2147.22       2204.70        52.81 o                         
   7   8 -13       2034.48       1942.53        31.17 o                         
   8   8 -13       2548.64       2667.03        46.01 o                         
   9   8 -13       1673.76       1685.66        23.74 o                         
  10   8 -13       2212.37       2313.83        42.80 o                         
  11   8 -13       1677.95       1520.57        70.52 o                         
  12   8 -13        764.04        676.91        68.59 o                         
   0   9 -13       6636.11       6531.69       168.09 o                         
   1   9 -13       6413.19       6530.43        76.20 o                         
   2   9 -13       8851.35       8271.03       111.10 o                         
   3   9 -13       1255.58       1155.96        28.94 o                         
   4   9 -13       1203.72       1233.30        36.71 o                         
   5   9 -13        551.52        533.43        21.70 o                         
   6   9 -13        670.81        728.65        19.15 o                         
   7   9 -13       3763.31       3694.08        40.75 o                         
   8   9 -13       1982.46       1950.80       119.63 o                         
   9   9 -13       5753.72       4955.57        90.81 o                         
  11   9 -13        938.74        670.12        24.80 o                         
   1  10 -13        487.58        499.25        16.14 o                         
   2  10 -13       6300.99       6041.57        79.50 o                         
   3  10 -13       2359.91       2325.37        34.95 o                         
   4  10 -13       4082.19       4137.23        60.57 o                         
   5  10 -13       2112.37       2120.12        46.05 o                         
   0  11 -13       3458.36       3212.80        62.79 o                         
   1  11 -13         42.57         74.43        11.38 o                         
   2  11 -13       8600.71       7492.22       545.50 o                         
   0   0 -12      66191.83      73062.24      1168.29 o                         
   2   0 -12       6651.29       6973.36       141.23 o                         
   4   0 -12      16589.59      16733.15       345.53 o                         
   6   0 -12       8157.68       7989.82       254.56 o                         
   8   0 -12      20809.38      21263.42       271.26 o                         
  10   0 -12      10703.53      10857.08       285.79 o                         
  12   0 -12      11479.21      11043.28       228.96 o                         
  14   0 -12      16350.34      16911.36       192.79 o                         
  16   0 -12       3693.18       3713.22        97.89 o                         
  18   0 -12      10733.68      10224.79       184.20 o                         
   1   1 -12       8003.10       7805.20        87.49 o                         
   2   1 -12       2316.04       2317.98        45.10 o                         
   3   1 -12       5148.10       5387.66        98.98 o                         
   4   1 -12      41318.63      42218.64       586.52 o                         
   5   1 -12      13964.12      13973.28       226.23 o                         
   6   1 -12       9756.69      10007.37        91.87 o                         
   7   1 -12       3666.18       3573.89        41.78 o                         
   8   1 -12       9098.48       8894.62        79.99 o                         
   9   1 -12        758.28        747.10        26.82 o                         
  10   1 -12      14374.38      14653.96       199.17 o                         
  11   1 -12       1587.81       1653.42        49.36 o                         
  12   1 -12       2227.81       2332.16        40.69 o                         
  13   1 -12       2421.68       2568.59        40.92 o                         
  14   1 -12       2337.43       2453.56        35.75 o                         
  15   1 -12        690.97        730.32        27.18 o                         
  16   1 -12       1408.87       1436.54        30.16 o                         
  17   1 -12       1766.70       1705.74        67.62 o                         
  18   1 -12       4809.62       4557.23        98.86 o                         
  19   1 -12        998.11        848.85        31.56 o                         
   0   2 -12      22868.54      23722.30       325.55 o                         
   1   2 -12      11149.02      12067.63       128.85 o                         
   2   2 -12      14169.73      14182.78       165.13 o                         
   3   2 -12       1685.85       1643.83        43.36 o                         
   4   2 -12       4882.77       4710.52        83.23 o                         
   5   2 -12       6721.21       6601.63       109.25 o                         
   6   2 -12       4663.68       4787.34        53.67 o                         
   7   2 -12      18094.64      18849.78       151.77 o                         
   8   2 -12       1166.48       1068.38        28.89 o                         
   9   2 -12      16138.62      16458.67       345.52 o                         
  10   2 -12       3559.92       3568.14        60.61 o                         
  11   2 -12       7820.06       7873.75        99.77 o                         
  12   2 -12       8626.66       9327.80        95.54 o                         
  13   2 -12        190.58        239.38        20.44 o                         
  14   2 -12       4870.46       5110.04        65.12 o                         
  15   2 -12       2365.70       2435.33        40.44 o                         
  16   2 -12       2356.69       2430.81        48.55 o                         
  17   2 -12       5056.41       4935.51        80.30 o                         
  18   2 -12       1549.65       1375.03        51.85 o                         
   1   3 -12       2293.07       2157.64        56.46 o                         
   2   3 -12       2463.76       2575.57        54.73 o                         
   3   3 -12      26534.75      27002.52       269.35 o                         
   4   3 -12       2182.60       2115.36        46.69 o                         
   5   3 -12       6069.07       6080.50        54.26 o                         
   6   3 -12       2980.53       3233.45        41.02 o                         
   7   3 -12       4326.00       4430.47        50.88 o                         
   8   3 -12       5568.48       5761.59        83.79 o                         
   9   3 -12       1259.73       1389.93        47.12 o                         
  10   3 -12        565.48        582.46        34.13 o                         
  11   3 -12      26677.84      26745.27       179.95 o                         
  12   3 -12        456.32        492.59        20.04 o                         
  13   3 -12       3845.80       3897.40        49.37 o                         
  14   3 -12        162.10        159.73        20.20 o                         
  15   3 -12       8530.43       8575.90        75.43 o                         
  16   3 -12        959.16        986.91        30.97 o                         
  17   3 -12       1622.91       1633.50        41.95 o                         
  18   3 -12       1345.56       1200.26        27.18 o                         
   0   4 -12       4394.48       4192.35       133.20 o                         
   1   4 -12      15282.77      14927.95       177.94 o                         
   2   4 -12      11010.94      11005.67       102.77 o                         
   3   4 -12      12061.07      11954.26       121.67 o                         
   4   4 -12       1312.53       1343.22        29.05 o                         
   5   4 -12       2599.58       2680.02        78.04 o                         
   6   4 -12       8158.00       8129.28       114.37 o                         
   7   4 -12      28714.07      28263.33       349.59 o                         
   8   4 -12       5577.38       5625.71       101.10 o                         
   9   4 -12       5896.47       5665.40        59.55 o                         
  10   4 -12       9731.40       9934.80        89.16 o                         
  11   4 -12       8190.37       7887.80        66.67 o                         
  12   4 -12        354.66        357.27        16.98 o                         
  13   4 -12        912.57        822.49        27.41 o                         
  14   4 -12        932.55        954.34        24.47 o                         
  15   4 -12       5211.56       5252.68        84.92 o                         
  16   4 -12       3212.32       3124.54        58.06 o                         
  17   4 -12        813.54        692.06        24.96 o                         
   1   5 -12      19239.03      19004.97       219.67 o                         
   2   5 -12       6461.25       6520.34       103.78 o                         
   3   5 -12       3951.80       3710.54        77.90 o                         
   4   5 -12       9322.34       8921.75       124.01 o                         
   5   5 -12        487.52        495.04        19.29 o                         
   6   5 -12       9288.10       8971.53       123.74 o                         
   7   5 -12       1072.11       1052.96        37.52 o                         
   8   5 -12        254.16        257.47        20.17 o                         
   9   5 -12       4534.83       4532.24        49.68 o                         
  10   5 -12       3976.84       3975.64       105.59 o                         
  11   5 -12       3683.67       3761.47       122.85 o                         
  12   5 -12       3513.87       3859.23        62.55 o                         
  13   5 -12       6805.98       6619.73       112.55 o                         
  14   5 -12       4350.77       3932.20       120.60 o                         
  15   5 -12       6662.67       6900.71       233.79 o                         
  16   5 -12         50.23         46.24        15.06 o                         
  17   5 -12       2852.31       2222.26        49.91 o                         
   0   6 -12      46280.88      43173.92       672.38 o                         
   1   6 -12         89.83        144.65        28.12 o                         
   2   6 -12       3245.30       3028.92        90.49 o                         
   3   6 -12       4584.52       4392.21       176.47 o                         
   4   6 -12       1051.85       1031.98        39.75 o                         
   5   6 -12      11038.17      10524.70       306.08 o                         
   6   6 -12       2170.53       2282.46        58.56 o                         
   7   6 -12       7590.19       7528.25       138.95 o                         
   8   6 -12      11701.19      11753.78       173.41 o                         
   9   6 -12      10065.57      10060.06       143.27 o                         
  10   6 -12       1541.43       1493.23        46.14 o                         
  11   6 -12       1327.06       1234.90        41.20 o                         
  12   6 -12       1364.77       1325.34        35.55 o                         
  13   6 -12        176.79        193.10        29.30 o                         
  14   6 -12       2084.16       2103.82        45.86 o                         
  15   6 -12        395.00        343.77        22.23 o                         
  16   6 -12       1645.31       1316.53        74.06 o                         
   1   7 -12      10382.46       9794.94       138.21 o                         
   2   7 -12       1032.49        992.79        55.07 o                         
   3   7 -12       3768.88       3704.51        76.64 o                         
   4   7 -12      12370.05      11584.07       251.82 o                         
   5   7 -12       9257.72       9370.16       132.70 o                         
   6   7 -12        349.19        320.29        31.59 o                         
   7   7 -12        205.82        257.41        30.72 o                         
   8   7 -12       2353.75       2529.63       175.02 o                         
   9   7 -12       2775.71       2832.37        48.90 o                         
  10   7 -12       4793.91       4671.56        54.60 o                         
  11   7 -12       3174.18       3274.88        50.46 o                         
  12   7 -12       3434.41       3450.78        60.82 o                         
  13   7 -12      13974.42      13615.62       160.26 o                         
  14   7 -12       1807.74       1699.84        35.67 o                         
  15   7 -12       2080.52       1698.82        60.22 o                         
   0   8 -12       5750.67       5681.73       132.03 o                         
   1   8 -12      16345.57      16018.06       199.35 o                         
   2   8 -12       5647.83       5373.88       123.33 o                         
   3   8 -12       3640.85       3550.45        71.49 o                         
   4   8 -12       2478.39       2365.43        42.10 o                         
   5   8 -12       5416.58       5464.63        96.45 o                         
   6   8 -12       1597.31       1625.15        46.24 o                         
   7   8 -12       2595.67       2668.33        87.11 o                         
   8   8 -12        821.13        841.01        26.23 o                         
   9   8 -12      11761.62      11713.50       117.76 o                         
  10   8 -12       3621.16       3463.26        69.58 o                         
  11   8 -12        679.45        664.75        27.37 o                         
  12   8 -12       5209.53       5009.77       173.89 o                         
  13   8 -12        800.54        699.09        27.37 o                         
   1   9 -12       2701.43       2622.10        44.84 o                         
   2   9 -12       3012.66       2876.63        55.84 o                         
   3   9 -12       3794.86       3650.61        51.91 o                         
   4   9 -12        980.05        964.27        33.42 o                         
   5   9 -12       2102.58       2017.16        47.55 o                         
   6   9 -12       8809.03       9074.96        97.36 o                         
   7   9 -12       3012.80       3029.06        44.43 o                         
   8   9 -12       5859.29       6134.42        69.24 o                         
   9   9 -12        362.15        356.57        27.05 o                         
  10   9 -12       2056.17       2118.57        56.35 o                         
  11   9 -12       4927.74       4767.51        89.84 o                         
  12   9 -12       2769.51       2222.26        49.59 o                         
   0  10 -12       8494.70       8546.71       111.11 o                         
   1  10 -12       2054.49       2050.88        30.44 o                         
   2  10 -12      15218.16      15008.02       222.68 o                         
   3  10 -12        323.92        360.09        15.79 o                         
   4  10 -12       1005.81        932.91        29.60 o                         
   5  10 -12        268.13        320.16        16.73 o                         
   6  10 -12       1475.52       1442.00        32.67 o                         
   7  10 -12       3130.11       3046.22       154.89 o                         
   8  10 -12       1318.09       1178.59        38.00 o                         
   9  10 -12        517.72        403.17        21.25 o                         
  10  10 -12       4959.31       3891.62        71.49 o                         
   1  11 -12       1563.77       1398.53        41.22 o                         
   2  11 -12       4945.38       4609.08        86.62 o                         
   2   0 -11       4433.30       4522.30       103.60 o                         
   4   0 -11      36512.70      38713.61       653.06 o                         
   6   0 -11       1517.84       1584.86        46.21 o                         
   8   0 -11       5566.82       5315.06        99.70 o                         
  10   0 -11       8691.02       9157.95       352.32 o                         
  12   0 -11       2252.45       2056.03       142.98 o                         
  14   0 -11       5791.30       5948.15        81.17 o                         
  16   0 -11        807.93        896.77       201.58 o                         
  18   0 -11       3603.01       3736.40        99.50 o                         
   0   1 -11      73387.39      75674.27       686.59 o                         
   1   1 -11      11637.31      11768.17       119.21 o                         
   2   1 -11       7689.32       7844.68        91.43 o                         
   3   1 -11       5619.33       5499.74        81.76 o                         
   4   1 -11      11226.46      11151.09       242.31 o                         
   5   1 -11       6293.07       5875.83       109.01 o                         
   6   1 -11      12768.59      13291.19       136.78 o                         
   7   1 -11      16820.37      16948.27       166.90 o                         
   8   1 -11       8164.42       8239.28        74.29 o                         
   9   1 -11       1875.69       1952.82        36.48 o                         
  10   1 -11       5818.30       6004.52        51.50 o                         
  11   1 -11       3896.79       3992.14        58.89 o                         
  12   1 -11      10996.10      11143.73       127.02 o                         
  13   1 -11        355.46        405.67        19.90 o                         
  14   1 -11      12996.87      13763.64        98.78 o                         
  15   1 -11       4537.91       4658.73        61.39 o                         
  16   1 -11       4032.83       4137.81       115.55 o                         
  17   1 -11        634.00        669.18        39.27 o                         
  18   1 -11       6821.79       6248.48       132.35 o                         
  19   1 -11       3475.21       3118.45        76.64 o                         
   1   2 -11       5478.71       5912.33        87.47 o                         
   2   2 -11       1306.35       1343.79        41.55 o                         
   3   2 -11      18133.36      19598.14       175.03 o                         
   4   2 -11      31719.89      31263.13       252.17 o                         
   5   2 -11      11381.12      11504.52       172.00 o                         
   6   2 -11      12553.83      12666.04       113.01 o                         
   7   2 -11       1281.49       1302.58        32.42 o                         
   8   2 -11      19643.73      19708.19       152.25 o                         
   9   2 -11       3264.35       3063.47        71.18 o                         
  10   2 -11      15548.50      15416.06       147.48 o                         
  11   2 -11      25589.36      26441.37       220.12 o                         
  12   2 -11       2549.41       2460.37        36.86 o                         
  13   2 -11       7465.25       7791.34        84.20 o                         
  14   2 -11       3598.49       3812.21        44.68 o                         
  15   2 -11       7572.93       8054.74       224.36 o                         
  16   2 -11       3862.42       3876.61        62.04 o                         
  17   2 -11       1497.22       1596.01        33.16 o                         
  18   2 -11       4632.47       4335.04       104.66 o                         
  19   2 -11       1331.05       1161.85        44.44 o                         
   0   3 -11       8195.21       8616.95       161.17 o                         
   1   3 -11      15022.84      15593.75       169.29 o                         
   2   3 -11       5901.19       6342.63        94.97 o                         
   3   3 -11       1056.88       1088.04        35.57 o                         
   4   3 -11        351.80        354.43        28.83 o                         
   5   3 -11       2684.58       2727.21        45.15 o                         
   6   3 -11        387.66        318.32        21.42 o                         
   7   3 -11      11547.57      11925.47       110.46 o                         
   8   3 -11        620.52        619.99        22.41 o                         
   9   3 -11      13536.84      13958.37       251.12 o                         
  10   3 -11       4632.33       4646.61        61.96 o                         
  11   3 -11      14546.57      14289.90       213.20 o                         
  12   3 -11       2772.12       2860.88        35.13 o                         
  13   3 -11        353.83        320.54        23.68 o                         
  14   3 -11       1883.95       1865.73        40.34 o                         
  15   3 -11       2127.85       2239.99        38.80 o                         
  16   3 -11       1342.15       1348.87        37.99 o                         
  17   3 -11       3159.05       2866.32        63.12 o                         
  18   3 -11        115.47        125.15        18.17 o                         
  19   3 -11       5063.96       3795.98        76.00 o                         
   1   4 -11       8056.39       8043.30       113.24 o                         
   2   4 -11       6532.59       6768.37        90.28 o                         
   3   4 -11      19092.02      18882.83       224.00 o                         
   4   4 -11      20262.38      20160.53       141.23 o                         
   5   4 -11       5276.56       4908.05        68.06 o                         
   6   4 -11       3394.41       3395.94        80.15 o                         
   7   4 -11       1290.43       1296.72        30.33 o                         
   8   4 -11       2413.30       2163.73        40.03 o                         
   9   4 -11       1806.78       1823.72        34.03 o                         
  10   4 -11       2170.14       2120.02        44.07 o                         
  11   4 -11      13500.87      13379.42       104.32 o                         
  12   4 -11       6412.53       6486.71        54.10 o                         
  13   4 -11       3633.92       3683.24        43.38 o                         
  14   4 -11       4845.93       4827.84        51.42 o                         
  15   4 -11       8187.88       8217.67        93.85 o                         
  16   4 -11        526.85        516.68        33.59 o                         
  17   4 -11       2372.18       2454.27        41.01 o                         
  18   4 -11        534.46        419.28        17.46 o                         
   0   5 -11      20134.82      19413.64       419.91 o                         
   1   5 -11       9745.53       9305.21       129.44 o                         
   2   5 -11       7740.07       7697.22       113.42 o                         
   3   5 -11      14868.15      13850.89       149.20 o                         
   4   5 -11        400.47        392.31        20.88 o                         
   5   5 -11      21847.35      20953.21       257.59 o                         
   6   5 -11       7269.46       7434.43        70.67 o                         
   7   5 -11      29458.20      28246.07       420.47 o                         
   8   5 -11      13400.33      13278.37       139.80 o                         
   9   5 -11       5722.72       5636.37        74.59 o                         
  10   5 -11       5170.95       4953.85        63.68 o                         
  11   5 -11       4665.93       4476.98        68.76 o                         
  12   5 -11        187.51        207.16        28.81 o                         
  13   5 -11        113.25         98.83        20.40 o                         
  14   5 -11       2150.42       2399.64        40.59 o                         
  15   5 -11       3836.28       3746.24       123.49 o                         
  16   5 -11       5735.81       5851.84       109.33 o                         
  17   5 -11       1078.48       1056.11        30.38 o                         
   1   6 -11      15346.73      14553.84       180.61 o                         
   2   6 -11       2904.66       2870.01        65.62 o                         
   3   6 -11       4033.56       3950.76        69.67 o                         
   4   6 -11       7989.85       7575.82       127.72 o                         
   5   6 -11       3123.45       3282.87        59.74 o                         
   6   6 -11       9644.11       8969.50       129.73 o                         
   7   6 -11        408.37        388.87        32.96 o                         
   8   6 -11       1766.26       1783.46        52.59 o                         
   9   6 -11       1274.61       1382.90        70.52 o                         
  10   6 -11       5440.38       5586.28        97.23 o                         
  11   6 -11       2209.07       2499.79        50.66 o                         
  12   6 -11       1592.96       1666.17        40.88 o                         
  13   6 -11       5188.52       5275.84        87.85 o                         
  14   6 -11       4097.23       4202.25        82.53 o                         
  15   6 -11       3946.65       4294.05        56.25 o                         
  16   6 -11        232.70        212.51        21.12 o                         
  17   6 -11       2097.48       1789.90        87.59 o                         
   0   7 -11      16501.88      15988.63       284.67 o                         
   1   7 -11       7588.75       7176.55       156.50 o                         
   2   7 -11       1179.60       1168.93        58.93 o                         
   3   7 -11       3352.47       3194.97        66.29 o                         
   4   7 -11       1849.87       1841.03        49.28 o                         
   5   7 -11       6753.14       6458.20       121.24 o                         
   6   7 -11       2000.01       1890.64        56.15 o                         
   7   7 -11       3750.05       3748.50        73.67 o                         
   8   7 -11       3253.43       3314.77        73.10 o                         
   9   7 -11      15637.81      14981.46       187.83 o                         
  10   7 -11       1484.35       1392.79        40.25 o                         
  11   7 -11       1308.17       1176.01        33.95 o                         
  12   7 -11       1428.00       1372.43        52.01 o                         
  13   7 -11        964.84        982.94        34.71 o                         
  14   7 -11       1568.80       1469.08        46.14 o                         
  15   7 -11       2541.30       2436.53        34.78 o                         
  16   7 -11        906.49        712.63        27.69 o                         
   1   8 -11       5430.00       5231.87       126.88 o                         
   2   8 -11       2903.95       2858.58        86.95 o                         
   3   8 -11       5334.76       5201.90        87.73 o                         
   4   8 -11       8947.88       8203.32       140.91 o                         
   5   8 -11      10001.94       9210.32       158.92 o                         
   6   8 -11       4576.76       4548.46        80.80 o                         
   7   8 -11       1320.54       1313.56        43.31 o                         
   8   8 -11       8140.94       8080.09       105.72 o                         
   9   8 -11       1456.52       1388.35        31.69 o                         
  10   8 -11       4564.09       4731.41        52.82 o                         
  11   8 -11       2888.54       2839.51        96.61 o                         
  12   8 -11        392.34        373.41        23.90 o                         
  13   8 -11      14632.68      14627.93       163.83 o                         
  14   8 -11        304.93        218.20        23.19 o                         
   0   9 -11       8140.96       8493.93       170.35 o                         
   1   9 -11       7053.01       6927.26       103.02 o                         
   2   9 -11       9312.11       9009.70       123.17 o                         
   3   9 -11       2809.86       2771.89        46.39 o                         
   4   9 -11       1631.91       1552.90        43.79 o                         
   5   9 -11       2359.55       2347.72        41.38 o                         
   6   9 -11        715.90        782.92        33.22 o                         
   7   9 -11       1058.79        973.35        27.56 o                         
   8   9 -11        621.10        666.46        35.74 o                         
   9   9 -11       7386.63       7556.23       125.93 o                         
  10   9 -11       4486.82       4498.06        67.11 o                         
  11   9 -11        646.23        632.13        37.35 o                         
  12   9 -11       5466.35       5575.78       104.98 o                         
  13   9 -11         94.88        103.37        17.07 o                         
   1  10 -11        755.30        771.02        24.64 o                         
   2  10 -11       3937.95       3837.76        52.55 o                         
   3  10 -11        417.97        424.07        60.54 o                         
   4  10 -11       5935.43       5894.22        76.97 o                         
   5  10 -11        408.30        447.87        19.82 o                         
   6  10 -11      11274.12      11198.23       136.84 o                         
   7  10 -11       1801.51       1883.66        40.90 o                         
   8  10 -11       3477.53       3631.74        56.94 o                         
   9  10 -11         72.46        100.47        26.08 o                         
  10  10 -11        343.02        368.39        25.12 o                         
  11  10 -11        350.13        338.52        14.07 o                         
   0  11 -11       3352.57       3219.36        51.78 o                         
   1  11 -11         54.27         43.35        12.12 o                         
   2  11 -11      12366.24      11790.27       516.20 o                         
   3  11 -11       1849.66       1726.57        35.63 o                         
   4  11 -11       1464.47       1413.35        43.79 o                         
   7  11 -11       1298.37       1351.52        37.03 o                         
   1  12 -11       4639.87       3703.56        67.95 o                         
   3  12 -11       2124.35       1903.46        40.57 o                         
   0   0 -10     110563.98     120325.77      2239.97 o                         
   2   0 -10      19147.45      19734.29       184.95 o                         
   4   0 -10      29861.41      29315.45       505.57 o                         
   6   0 -10      26978.81      25939.72       780.09 o                         
   8   0 -10       5449.67       5619.18       135.71 o                         
  10   0 -10      13179.82      12770.81       148.03 o                         
  12   0 -10      15818.84      15597.28       169.00 o                         
  14   0 -10      12943.61      12971.12       146.54 o                         
  16   0 -10       9494.19       9919.89       180.51 o                         
  18   0 -10       7637.11       7087.67       156.18 o                         
  20   0 -10          8.88         43.47        20.61 o                         
   1   1 -10       4293.66       4671.79        63.13 o                         
   2   1 -10       4287.71       4354.90        67.17 o                         
   3   1 -10       5409.78       5704.40        78.96 o                         
   4   1 -10      42902.17      44279.05       399.21 o                         
   5   1 -10       2468.98       2442.30        62.87 o                         
   6   1 -10      12480.14      12181.15       114.47 o                         
   7   1 -10       4727.66       4726.15        67.67 o                         
   8   1 -10      10741.11      10652.06       123.62 o                         
   9   1 -10       1733.81       1741.15        44.16 o                         
  10   1 -10      17637.99      18114.46       154.13 o                         
  11   1 -10      13537.87      14185.52       181.99 o                         
  12   1 -10       2756.85       2823.38        55.88 o                         
  13   1 -10        435.72        429.95        20.34 o                         
  14   1 -10       3171.56       3166.95        36.34 o                         
  15   1 -10       3922.47       4152.81        53.30 o                         
  16   1 -10       2591.27       2694.75       104.21 o                         
  17   1 -10        749.68        757.93        33.18 o                         
  18   1 -10       5270.90       5331.57       130.90 o                         
  19   1 -10       3616.44       3639.15        92.74 o                         
  20   1 -10       2760.88       2146.59        54.74 o                         
   0   2 -10      53487.02      55682.36       633.34 o                         
   1   2 -10      17789.84      19411.02       253.35 o                         
   2   2 -10       6762.79       6714.47        90.04 o                         
   3   2 -10        121.87        144.72        18.29 o                         
   4   2 -10       3380.22       3402.14        54.98 o                         
   5   2 -10       6478.31       6527.35       186.77 o                         
   6   2 -10       2064.62       1959.52        57.71 o                         
   7   2 -10      25047.49      25389.87       197.82 o                         
   8   2 -10      10506.15      10353.93        98.58 o                         
   9   2 -10       9663.98       9938.20       220.36 o                         
  10   2 -10        198.38        219.64        15.17 o                         
  11   2 -10       5750.53       5695.63        55.84 o                         
  12   2 -10       5510.48       5783.61        50.63 o                         
  13   2 -10        172.10        221.45        20.67 o                         
  14   2 -10       6738.99       7061.45        87.58 o                         
  15   2 -10       5806.53       5984.68        72.04 o                         
  16   2 -10       1668.10       1572.67        32.48 o                         
  17   2 -10       2132.77       2161.99        40.86 o                         
  18   2 -10       4362.66       4404.62        62.31 o                         
   1   3 -10      16448.23      16833.01       173.24 o                         
   2   3 -10       1236.19       1420.74        41.78 o                         
   3   3 -10      19040.40      19762.11       195.41 o                         
   4   3 -10       4401.32       4276.25       100.46 o                         
   5   3 -10      19997.06      19289.12       147.72 o                         
   6   3 -10       3909.47       3867.00        53.34 o                         
   7   3 -10       3335.65       3381.16        59.86 o                         
   8   3 -10       7538.34       7475.66        93.88 o                         
   9   3 -10       4073.11       4060.59        49.42 o                         
  10   3 -10       4924.13       4595.91        45.55 o                         
  11   3 -10      15263.45      15226.46       101.16 o                         
  12   3 -10       3945.08       4048.73        42.75 o                         
  13   3 -10       7777.18       8194.64        89.14 o                         
  14   3 -10        473.09        444.75        20.91 o                         
  15   3 -10      10224.02      10655.56       133.10 o                         
  16   3 -10        170.95        173.64        29.04 o                         
  17   3 -10       5252.34       5515.12        75.09 o                         
  18   3 -10       1973.67       1947.96        39.14 o                         
  19   3 -10        387.34        408.55        21.74 o                         
   0   4 -10      24216.39      24734.48       702.49 o                         
   1   4 -10      15349.06      15011.28       164.51 o                         
   2   4 -10       9196.59       9102.31       115.29 o                         
   3   4 -10      15216.40      14662.85       173.79 o                         
   4   4 -10       1789.31       1704.51        28.81 o                         
   5   4 -10       4423.35       4286.74        46.03 o                         
   6   4 -10        631.05        582.94        22.68 o                         
   7   4 -10      20180.82      20286.05       144.54 o                         
   8   4 -10       9746.18       9864.42       118.26 o                         
   9   4 -10       3554.82       3641.71        67.22 o                         
  10   4 -10      10493.36      10308.47        93.97 o                         
  11   4 -10      12520.42      12134.73        87.29 o                         
  12   4 -10       1800.40       1798.31        38.66 o                         
  13   4 -10        504.43        496.37        34.30 o                         
  14   4 -10        127.76        126.41        17.73 o                         
  15   4 -10       2487.26       2397.18        35.91 o                         
  16   4 -10       4670.08       4662.56        84.22 o                         
  17   4 -10       1869.16       1787.11        49.82 o                         
  18   4 -10       1051.98        963.47        44.94 o                         
  19   4 -10       6848.86       5721.66       101.44 o                         
   1   5 -10      13119.89      12796.38       158.44 o                         
   2   5 -10       7165.20       7110.93       117.67 o                         
   3   5 -10      20497.93      18692.58       183.66 o                         
   4   5 -10      21360.00      20437.34       339.73 o                         
   5   5 -10       1507.01       1532.15        40.23 o                         
   6   5 -10       7428.42       7003.19       100.10 o                         
   7   5 -10       2274.49       2245.54        50.76 o                         
   8   5 -10         71.40         65.09        15.59 o                         
   9   5 -10       8049.63       7895.25       154.50 o                         
  10   5 -10       9016.11       9265.20       174.37 o                         
  11   5 -10      13611.75      13262.62       120.33 o                         
  12   5 -10       5859.81       5929.84        70.87 o                         
  13   5 -10       5496.91       5538.82        60.48 o                         
  14   5 -10       2804.99       2763.26        51.26 o                         
  15   5 -10       6783.46       6955.61        84.95 o                         
  16   5 -10         32.76         69.05        22.12 o                         
  17   5 -10       3772.53       4052.65       168.74 o                         
  18   5 -10       1157.24       1147.68        43.79 o                         
   0   6 -10       6552.84       6430.71       117.17 o                         
   1   6 -10        633.94        632.46        34.47 o                         
   2   6 -10      10441.93      10030.63       112.05 o                         
   3   6 -10       5902.44       5633.78        82.94 o                         
   4   6 -10       2019.60       2004.21        40.81 o                         
   5   6 -10       8892.28       8762.03       114.98 o                         
   6   6 -10      10709.21      10340.55       114.68 o                         
   7   6 -10      17495.12      17104.88       301.09 o                         
   8   6 -10       9068.61       9014.92       217.69 o                         
   9   6 -10      14289.13      14283.53       184.63 o                         
  10   6 -10       5905.75       5821.89        95.24 o                         
  11   6 -10       2256.20       2020.01        47.23 o                         
  12   6 -10       2849.57       2842.68        45.27 o                         
  13   6 -10        111.95         90.76        19.92 o                         
  14   6 -10       2507.84       2636.94        39.85 o                         
  15   6 -10        650.20        660.36        19.86 o                         
  16   6 -10       2325.26       2321.06        38.91 o                         
  17   6 -10       2799.49       2633.07        45.79 o                         
   1   7 -10      14548.78      13992.60       191.17 o                         
   2   7 -10       2446.51       2301.04        45.13 o                         
   3   7 -10       3376.02       3254.73        61.41 o                         
   4   7 -10       7992.32       7570.02       113.19 o                         
   5   7 -10       8395.65       7992.55       116.37 o                         
   6   7 -10       1661.34       1567.28        44.47 o                         
   7   7 -10       1690.56       1665.61        50.30 o                         
   8   7 -10       3435.77       3459.37        69.92 o                         
   9   7 -10       1095.75       1178.05        41.44 o                         
  10   7 -10       7761.15       7373.08        88.65 o                         
  11   7 -10       6725.02       6862.63        86.59 o                         
  12   7 -10       3817.59       3778.67        78.41 o                         
  13   7 -10       9100.49       9088.49       156.91 o                         
  14   7 -10       1458.60       1378.21        30.41 o                         
  15   7 -10       1839.62       1787.46        33.42 o                         
  16   7 -10        601.11        494.39        17.47 o                         
   0   8 -10      17480.31      16421.11       291.11 o                         
   1   8 -10      12831.24      12209.40       229.28 o                         
   2   8 -10       5014.20       4920.05        86.51 o                         
   3   8 -10       5931.87       5903.02        96.15 o                         
   4   8 -10       1912.07       1670.23        37.97 o                         
   5   8 -10       9719.56       9056.23       128.65 o                         
   6   8 -10        406.47        387.79        23.75 o                         
   7   8 -10       3286.89       3018.70        63.74 o                         
   8   8 -10       1094.03       1044.70        30.73 o                         
   9   8 -10      13688.18      13486.49       144.22 o                         
  10   8 -10       1364.45       1343.80        31.32 o                         
  11   8 -10        751.98        761.70        33.02 o                         
  12   8 -10       3794.61       3875.70        95.80 o                         
  13   8 -10         93.10         93.36        20.14 o                         
  14   8 -10       3778.86       3870.09        60.67 o                         
  15   8 -10       4132.67       3851.75        55.20 o                         
   1   9 -10       2438.52       2334.54        55.31 o                         
   2   9 -10       3109.03       3029.40        51.27 o                         
   3   9 -10       4238.02       4244.18        61.25 o                         
   4   9 -10       6982.91       6612.15        80.31 o                         
   5   9 -10       6921.38       6751.19       114.92 o                         
   6   9 -10       9462.84       9396.63       127.40 o                         
   7   9 -10       1393.80       1438.01        33.52 o                         
   8   9 -10       4760.16       4750.46        75.24 o                         
   9   9 -10        734.29        715.28        27.54 o                         
  10   9 -10       2846.58       2954.96        54.60 o                         
  11   9 -10       1377.98       1416.89        56.03 o                         
  12   9 -10       2027.23       1973.02        59.90 o                         
  13   9 -10       8225.73       7810.93       139.11 o                         
  14   9 -10        723.81        600.25        25.44 o                         
   0  10 -10      10410.48      10403.64       137.18 o                         
   1  10 -10       1870.06       2006.48        38.85 o                         
   2  10 -10      12122.83      11875.94       106.39 o                         
   3  10 -10        152.43        130.94        17.45 o                         
   4  10 -10       2743.64       2596.82        37.03 o                         
   5  10 -10        880.03        934.31        38.15 o                         
   6  10 -10        280.56        290.70        22.65 o                         
   7  10 -10        997.33       1133.01        32.54 o                         
   8  10 -10       2599.62       2621.68        46.30 o                         
   9  10 -10       1814.93       1959.82        52.17 o                         
  10  10 -10       6882.64       6695.13       126.23 o                         
  11  10 -10        484.10        427.94        20.58 o                         
  12  10 -10       3163.96       2620.89        38.47 o                         
   1  11 -10        803.43        738.04        23.29 o                         
   2  11 -10       6952.06       7287.16        97.57 o                         
   3  11 -10        282.21        309.46        29.30 o                         
   4  11 -10       3268.24       3126.96        73.74 o                         
   5  11 -10        693.78        615.81        23.10 o                         
   6  11 -10      11067.73      11585.65       191.92 o                         
   8  11 -10       4342.19       3981.03       359.54 o                         
   9  11 -10        330.69        248.13        15.94 o                         
   0  12 -10        336.95        290.78        23.19 o                         
   1  12 -10       1618.19       1576.13        29.56 o                         
   3  12 -10        940.81        847.24        31.56 o                         
   4  12 -10        522.64        528.11        24.15 o                         
   5  12 -10       1621.43       1354.10        33.49 o                         
   2   0  -9       7836.40       7397.62       123.34 o                         
   4   0  -9      90285.48      94658.16      1234.79 o                         
   6   0  -9      18548.64      17796.59       784.44 o                         
   8   0  -9      21548.60      21890.02       708.61 o                         
  10   0  -9      22922.76      22880.71       212.42 o                         
  12   0  -9      13362.74      13184.07       146.56 o                         
  14   0  -9      14395.13      14673.77       152.14 o                         
  16   0  -9       7061.01       6741.24       131.32 o                         
  18   0  -9       9573.46       9277.73       194.82 o                         
  20   0  -9       1590.89       1336.71        50.88 o                         
   0   1  -9     121661.75     129470.63      1355.63 o                         
   1   1  -9      11445.03      12383.07       126.52 o                         
   2   1  -9       6148.44       6491.46        81.08 o                         
   3   1  -9        271.98        431.43        20.71 o                         
   4   1  -9       8836.00       9095.51       119.31 o                         
   5   1  -9       3031.54       2848.26        79.70 o                         
   6   1  -9      18310.16      17900.04       208.76 o                         
   7   1  -9       2848.59       2767.62        44.15 o                         
   8   1  -9      17975.64      17797.47       143.69 o                         
   9   1  -9        189.45        230.17        20.07 o                         
  10   1  -9       3066.43       2872.69        42.20 o                         
  11   1  -9       2247.72       2327.06        29.70 o                         
  12   1  -9       8533.72       8447.08        58.91 o                         
  13   1  -9        280.30        279.81        20.63 o                         
  14   1  -9      16679.28      17065.79       111.37 o                         
  15   1  -9        540.62        648.41        27.91 o                         
  16   1  -9       4838.26       4880.10        97.17 o                         
  17   1  -9        864.25        961.16        37.40 o                         
  18   1  -9       7662.48       7318.44        93.82 o                         
  19   1  -9        679.27        582.55        34.66 o                         
  20   1  -9         85.92         41.54        29.63 o                         
   1   2  -9       5098.74       5119.86        72.65 o                         
   2   2  -9        199.72        222.42        20.73 o                         
   3   2  -9      26376.48      27972.33       243.50 o                         
   4   2  -9      13249.00      14057.65       141.78 o                         
   5   2  -9       7076.08       7459.18       102.17 o                         
   6   2  -9       3159.30       3209.26        43.79 o                         
   7   2  -9       1131.85       1171.07        27.93 o                         
   8   2  -9       9241.50       9239.69       129.94 o                         
   9   2  -9       1527.85       1455.69        37.24 o                         
  10   2  -9       8257.92       8412.83       145.84 o                         
  11   2  -9      17050.75      17358.28       113.65 o                         
  12   2  -9       1225.19       1113.10        20.70 o                         
  13   2  -9       6601.38       6800.93        56.60 o                         
  14   2  -9       1636.86       1639.95        26.76 o                         
  15   2  -9      10975.87      11385.50       204.50 o                         
  16   2  -9        707.41        757.61        34.67 o                         
  17   2  -9       5383.28       5744.42        71.05 o                         
  18   2  -9       1826.04       1955.93        44.05 o                         
  19   2  -9        594.91        604.43        38.32 o                         
   0   3  -9       9202.64       9045.17       273.39 o                         
   1   3  -9      34447.50      35314.42       331.77 o                         
   2   3  -9       6261.91       6656.39        89.11 o                         
   3   3  -9      13397.21      13727.26       144.80 o                         
   4   3  -9       2818.18       2543.20        58.97 o                         
   5   3  -9      16403.92      16056.99       136.53 o                         
   6   3  -9        316.92        383.54        19.27 o                         
   7   3  -9      46318.17      46302.34       310.02 o                         
   8   3  -9        187.69        233.26        16.99 o                         
   9   3  -9      10659.25      10442.64        77.88 o                         
  10   3  -9       2269.93       2492.95        31.58 o                         
  11   3  -9      10920.79      10951.25        69.18 o                         
  12   3  -9       2121.17       2188.69        31.15 o                         
  13   3  -9        454.13        531.27        33.26 o                         
  14   3  -9        747.54        725.68        23.96 o                         
  15   3  -9       9663.05       9678.26        80.38 o                         
  16   3  -9       2942.29       3126.73        51.31 o                         
  17   3  -9       4369.70       4355.94        68.22 o                         
  18   3  -9        408.71        413.14        27.72 o                         
  19   3  -9      10686.22       9993.92       104.44 o                         
   1   4  -9      16801.54      17000.52       174.96 o                         
   2   4  -9       6876.62       7318.07        87.61 o                         
   3   4  -9      38778.63      38463.65       326.01 o                         
   4   4  -9       1844.42       1836.81        28.39 o                         
   5   4  -9       8777.28       8226.67        72.46 o                         
   6   4  -9      11693.11      11205.26       104.84 o                         
   7   4  -9       4784.77       4402.98        61.45 o                         
   8   4  -9       5484.80       5443.30        56.09 o                         
   9   4  -9       1711.05       1738.62        31.62 o                         
  10   4  -9       5285.46       5059.79        44.54 o                         
  11   4  -9      30683.46      29734.06       173.70 o                         
  12   4  -9       2967.95       3042.57        35.31 o                         
  13   4  -9       1738.68       1613.93        31.33 o                         
  14   4  -9       3104.51       2882.26        46.25 o                         
  15   4  -9      10489.53      10167.07        90.15 o                         
  16   4  -9       1501.16       1526.18        35.39 o                         
  17   4  -9       3055.31       3006.15        65.91 o                         
  18   4  -9        206.40        221.16        22.72 o                         
  19   4  -9       1020.33       1048.73        30.84 o                         
   0   5  -9      23673.24      23573.87       299.16 o                         
   1   5  -9       1146.43       1010.56        32.00 o                         
   2   5  -9       5754.42       5400.42        75.71 o                         
   3   5  -9       1102.98       1066.88        36.35 o                         
   4   5  -9        659.04        661.76        27.84 o                         
   5   5  -9       7772.67       8010.31       103.98 o                         
   6   5  -9       4238.99       4117.40        59.10 o                         
   7   5  -9      12584.47      12030.83       212.13 o                         
   8   5  -9       9189.72       9048.40        84.42 o                         
   9   5  -9       8445.88       8500.32       147.44 o                         
  10   5  -9       6009.14       5691.27        70.94 o                         
  11   5  -9      13073.54      12494.08       117.66 o                         
  12   5  -9        518.65        545.69        22.84 o                         
  13   5  -9        316.47        280.72        18.30 o                         
  14   5  -9        734.62        790.99        29.59 o                         
  15   5  -9        859.44        851.91        26.38 o                         
  16   5  -9       3568.38       3459.08        43.13 o                         
  17   5  -9       1271.42       1163.09        43.50 o                         
  18   5  -9       2566.96       2534.50       182.59 o                         
  19   5  -9       1574.29       1272.62        40.25 o                         
   1   6  -9       9604.18       9512.56       129.28 o                         
   2   6  -9       1382.33       1336.97        37.60 o                         
   3   6  -9       5520.02       5225.95        77.95 o                         
   4   6  -9      32192.98      30131.03       262.22 o                         
   5   6  -9       8541.90       8078.79        88.00 o                         
   6   6  -9       7456.55       6899.28        74.39 o                         
   7   6  -9        271.36        255.18        22.41 o                         
   8   6  -9       2882.97       2884.79        50.51 o                         
   9   6  -9       3641.21       3597.79        72.12 o                         
  10   6  -9      12866.96      12967.58       171.38 o                         
  11   6  -9       4314.24       4480.75        68.17 o                         
  12   6  -9       5323.71       5270.35        58.24 o                         
  13   6  -9       9794.42       9921.27       112.68 o                         
  14   6  -9       3047.01       2933.52        62.05 o                         
  15   6  -9       4010.98       4108.16        70.15 o                         
  16   6  -9       2610.86       2804.59        50.01 o                         
  17   6  -9       1226.91       1277.08        28.47 o                         
  18   6  -9       2717.15       2457.09        41.22 o                         
   0   7  -9       9748.37       9588.24       134.99 o                         
   1   7  -9       1460.16       1474.99        44.09 o                         
   2   7  -9        675.03        732.50        57.21 o                         
   3   7  -9      19507.14      18865.33       200.68 o                         
   4   7  -9       4189.15       3951.25        62.95 o                         
   5   7  -9      17170.27      16573.97       151.14 o                         
   6   7  -9       6198.60       6035.60       258.10 o                         
   7   7  -9       7498.84       7349.81       113.00 o                         
   8   7  -9       5408.37       5227.75       104.82 o                         
   9   7  -9      17583.61      17017.00       279.19 o                         
  10   7  -9       4440.11       4415.37        64.31 o                         
  11   7  -9        190.70        170.18        22.57 o                         
  12   7  -9       4338.62       4575.10        79.73 o                         
  13   7  -9        117.21        176.45        23.17 o                         
  14   7  -9       5470.81       5682.17       120.57 o                         
  15   7  -9        365.75        379.79        21.00 o                         
  16   7  -9       2432.60       2480.18        38.23 o                         
  17   7  -9       4681.68       3682.40        42.26 o                         
   1   8  -9       8438.46       8122.00       169.38 o                         
   2   8  -9        562.45        569.36        34.27 o                         
   3   8  -9       4604.81       4493.13        99.50 o                         
   4   8  -9       3891.27       3534.38        55.91 o                         
   5   8  -9       9765.73       9527.60       106.39 o                         
   6   8  -9       3779.98       3677.62        97.09 o                         
   7   8  -9        735.57        762.39        36.99 o                         
   8   8  -9       6141.68       6178.27       121.97 o                         
   9   8  -9       2333.42       2342.96        42.69 o                         
  10   8  -9       2486.80       2508.12        52.59 o                         
  11   8  -9        424.85        422.33        26.64 o                         
  12   8  -9        723.30        635.25        24.59 o                         
  13   8  -9       8957.73       8737.78       109.16 o                         
  14   8  -9        688.96        660.37        26.69 o                         
  15   8  -9        222.77        204.52        15.00 o                         
  16   8  -9        234.04        185.03        14.85 o                         
   0   9  -9       3402.23       3519.04        99.18 o                         
   1   9  -9       6502.38       6441.65       101.09 o                         
   2   9  -9      12221.19      12116.71       130.18 o                         
   3   9  -9       3346.54       3230.14        53.17 o                         
   4   9  -9       2248.41       2137.49        51.59 o                         
   5   9  -9       1178.71       1184.23        30.62 o                         
   6   9  -9        729.83        737.02        26.08 o                         
   7   9  -9       3992.13       3934.75        57.23 o                         
   8   9  -9       1952.38       1826.92        45.64 o                         
   9   9  -9       7403.50       7629.95       104.26 o                         
  10   9  -9       5673.29       5989.90       120.11 o                         
  11   9  -9       2678.39       2616.09        80.51 o                         
  12   9  -9       3233.60       3268.18        85.66 o                         
  13   9  -9        134.17        167.79        22.19 o                         
  14   9  -9       2675.79       2734.82        71.49 o                         
   1  10  -9        425.78        462.35        24.94 o                         
   2  10  -9      10344.79      10422.79        97.90 o                         
   3  10  -9       3552.30       3483.91        52.29 o                         
   4  10  -9       4608.76       4711.55        63.48 o                         
   5  10  -9       1266.29       1272.86        31.22 o                         
   6  10  -9      15245.44      15327.24       184.55 o                         
   7  10  -9        641.21        649.57        28.10 o                         
   8  10  -9       9592.45       9586.24       120.78 o                         
   9  10  -9        846.14        881.37        38.32 o                         
  10  10  -9       1607.78       1649.07        57.96 o                         
  11  10  -9       2160.56       2273.79        63.44 o                         
  12  10  -9       4475.14       4257.16        73.42 o                         
  13  10  -9       1975.98       1570.43        31.72 o                         
   0  11  -9       1521.70       1673.60        40.74 o                         
   1  11  -9       1374.18       1458.46        30.56 o                         
   2  11  -9      14403.58      14434.46       210.35 o                         
   3  11  -9        144.46        105.94        28.66 o                         
   4  11  -9       2398.08       2373.62        61.51 o                         
   5  11  -9        249.82        232.58        20.26 o                         
   6  11  -9       1443.12       1460.36        48.63 o                         
   7  11  -9        544.11        604.11        31.56 o                         
   8  11  -9       1700.41       1832.62        46.69 o                         
   9  11  -9        368.75        360.66        29.95 o                         
  10  11  -9       9335.19       7729.41       656.44 o                         
   1  12  -9       4647.77       4746.77        65.45 o                         
   2  12  -9       3383.21       3463.83        99.02 o                         
   3  12  -9        924.75       1005.99        38.00 o                         
   4  12  -9       1440.12       1503.84        44.12 o                         
   5  12  -9       3634.22       3452.06        69.56 o                         
   6  12  -9       6475.01       5742.91        97.89 o                         
   7  12  -9        546.77        510.72        22.54 o                         
   0   0  -8     193837.12     202739.44      2075.96 o                         
   2   0  -8        761.75        882.79        46.27 o                         
   4   0  -8      24308.62      23664.04       234.66 o                         
   6   0  -8       2182.47       2012.78        74.39 o                         
   8   0  -8      36549.80      35860.64       421.98 o                         
  10   0  -8       3641.31       3596.42        61.78 o                         
  12   0  -8       7797.90       8108.49        76.27 o                         
  14   0  -8      25269.09      26303.43       222.05 o                         
  16   0  -8       6487.02       6355.17        88.36 o                         
  18   0  -8      13039.83      12787.11       251.18 o                         
  20   0  -8        539.58        476.27        41.22 o                         
   1   1  -8      12194.23      11848.80       117.27 o                         
   2   1  -8       2157.09       1916.19        38.36 o                         
   3   1  -8      13136.34      14675.90       138.93 o                         
   4   1  -8      48463.02      50161.19       448.65 o                         
   5   1  -8       9946.41       9677.15       100.49 o                         
   6   1  -8      19557.34      18673.36       189.38 o                         
   7   1  -8       5034.82       4653.79       108.36 o                         
   8   1  -8      14294.39      13545.63       221.73 o                         
   9   1  -8       1208.93       1311.31        51.56 o                         
  10   1  -8      25764.33      25374.28       203.76 o                         
  11   1  -8        604.38        651.74        22.43 o                         
  12   1  -8       2351.18       2360.16        29.79 o                         
  13   1  -8       5263.66       5089.69        63.89 o                         
  14   1  -8       5279.46       5273.11        54.56 o                         
  15   1  -8       8285.88       8246.98       103.94 o                         
  16   1  -8       3836.63       3797.55        82.31 o                         
  17   1  -8       4369.02       4661.35        71.95 o                         
  18   1  -8       6990.79       7086.36        91.89 o                         
  19   1  -8        779.68        805.52        40.70 o                         
  20   1  -8       2077.02       1928.90        67.95 o                         
   0   2  -8      11719.12      13657.87       244.57 o                         
   1   2  -8      33153.20      35471.46       291.43 o                         
   2   2  -8      12156.10      12726.21       140.23 o                         
   3   2  -8       1564.33       1647.53        37.52 o                         
   4   2  -8       9108.57       8971.07       112.67 o                         
   5   2  -8      11551.16      10777.07       111.89 o                         
   6   2  -8       4042.87       4065.47        67.28 o                         
   7   2  -8      24861.53      24870.58       397.28 o                         
   8   2  -8       1382.87       1311.50        25.90 o                         
   9   2  -8       3140.91       3084.49        47.39 o                         
  10   2  -8       4269.17       4126.47        53.48 o                         
  11   2  -8       5840.01       5615.52        49.23 o                         
  12   2  -8       7948.24       7790.15        53.30 o                         
  13   2  -8        202.47        255.66        16.56 o                         
  14   2  -8       6116.01       6095.73        49.80 o                         
  15   2  -8       8720.75       8689.73        89.17 o                         
  16   2  -8       4138.65       4319.61        80.38 o                         
  17   2  -8       2239.30       2248.25        45.85 o                         
  18   2  -8       2573.09       2583.69        63.01 o                         
  19   2  -8       4920.16       4692.10        79.50 o                         
   1   3  -8       9936.05       9869.48       110.51 o                         
   2   3  -8       3220.29       3602.46        59.66 o                         
   3   3  -8      57485.09      59268.98       523.30 o                         
   4   3  -8       4463.21       4413.82        73.72 o                         
   5   3  -8       6260.00       5791.86        74.90 o                         
   6   3  -8       6581.85       6510.97        58.19 o                         
   7   3  -8       9562.83       9226.48        77.31 o                         
   8   3  -8       7924.63       7380.30        74.79 o                         
   9   3  -8       2520.00       2540.44        35.62 o                         
  10   3  -8       1170.40       1186.06        27.34 o                         
  11   3  -8      40279.65      40079.00       314.91 o                         
  12   3  -8       4108.76       4067.20        37.93 o                         
  13   3  -8       1968.40       2013.73        32.22 o                         
  14   3  -8       1856.19       1861.63        36.07 o                         
  15   3  -8      16078.20      16258.28       112.16 o                         
  16   3  -8        323.11        299.68        23.71 o                         
  17   3  -8       2088.24       2269.11        44.17 o                         
  18   3  -8        486.71        433.32        30.45 o                         
  19   3  -8       3471.27       3527.02        64.69 o                         
  20   3  -8       1196.93       1158.63        40.90 o                         
   0   4  -8       2514.14       2984.13        80.55 o                         
   1   4  -8      16293.89      15920.09       186.25 o                         
   2   4  -8      15545.37      15469.46       156.88 o                         
   3   4  -8       8091.85       8070.94       114.46 o                         
   4   4  -8        388.60        415.47        24.57 o                         
   5   4  -8       4633.51       4532.93        78.88 o                         
   6   4  -8       8524.90       8210.22        99.15 o                         
   7   4  -8      42930.20      40850.91       256.41 o                         
   8   4  -8       1684.28       1635.36        25.64 o                         
   9   4  -8       1059.31       1130.34        21.79 o                         
  10   4  -8      10185.32      10119.54        95.42 o                         
  11   4  -8       9980.57      10056.36        63.42 o                         
  12   4  -8        698.88        738.32        22.77 o                         
  13   4  -8       3881.06       3724.78        70.64 o                         
  14   4  -8        658.03        627.51        24.24 o                         
  15   4  -8       3854.42       3748.25        57.22 o                         
  16   4  -8       2591.53       2653.27        46.85 o                         
  17   4  -8        580.10        538.13        26.00 o                         
  18   4  -8       1382.90       1345.45        45.86 o                         
  19   4  -8       6876.60       6853.56       471.12 o                         
  20   4  -8         84.51         57.64        18.36 o                         
   1   5  -8      23138.57      22339.85       267.18 o                         
   2   5  -8       7689.33       7489.90        83.41 o                         
   3   5  -8      14021.41      13092.11       248.87 o                         
   4   5  -8       9282.12       9100.95        97.52 o                         
   5   5  -8       3353.71       3150.56        46.71 o                         
   6   5  -8       9298.84       8763.67        97.14 o                         
   7   5  -8       1225.20       1254.34        31.83 o                         
   8   5  -8       2955.69       2630.67        46.03 o                         
   9   5  -8      10943.11      10545.85       108.46 o                         
  10   5  -8       5317.40       5668.85       156.60 o                         
  11   5  -8       3523.71       3337.92        66.15 o                         
  12   5  -8       5185.53       5371.41        72.82 o                         
  13   5  -8       6508.26       6198.89        68.56 o                         
  14   5  -8       3852.20       3701.63        81.43 o                         
  15   5  -8       6046.09       5968.95        64.69 o                         
  16   5  -8        522.10        485.20        32.48 o                         
  17   5  -8       5966.49       5973.92        95.94 o                         
  18   5  -8        869.73        870.82        38.80 o                         
  19   5  -8       1742.23       1656.79        49.27 o                         
   0   6  -8      41547.10      38676.58       597.03 o                         
   1   6  -8       1338.64       1388.55        57.32 o                         
   2   6  -8        504.92        503.50        28.65 o                         
   3   6  -8       9491.14       8886.73       156.04 o                         
   4   6  -8        585.02        614.61        23.43 o                         
   5   6  -8      10405.88      10242.59       102.30 o                         
   6   6  -8       2491.60       2435.04        40.55 o                         
   7   6  -8       3629.51       3368.11        63.27 o                         
   8   6  -8      23964.47      21785.63       186.44 o                         
   9   6  -8      15708.13      15936.85       162.50 o                         
  10   6  -8       6936.11       6751.48       134.77 o                         
  11   6  -8       2992.65       2967.37        54.70 o                         
  12   6  -8       1435.81       1436.99        31.59 o                         
  13   6  -8        274.59        272.01        24.52 o                         
  14   6  -8       1919.02       2030.90        39.51 o                         
  15   6  -8        527.63        567.56        22.95 o                         
  16   6  -8       4943.78       5185.07        59.75 o                         
  17   6  -8       2905.21       2966.48        44.77 o                         
  18   6  -8       4922.15       4776.15       384.98 o                         
   1   7  -8       6628.40       6749.21       128.12 o                         
   2   7  -8       1039.76        939.22        32.60 o                         
   3   7  -8       2753.44       2733.29        50.42 o                         
   4   7  -8      41067.06      38336.27       293.57 o                         
   5   7  -8      22675.74      21943.41       172.67 o                         
   6   7  -8        527.28        547.09        24.82 o                         
   7   7  -8        572.49        595.03        31.18 o                         
   8   7  -8       2643.52       2638.07        73.26 o                         
   9   7  -8       4077.72       4173.07        75.23 o                         
  10   7  -8       6956.01       6844.65        86.37 o                         
  11   7  -8       3736.29       3799.06        59.12 o                         
  12   7  -8       1869.28       1983.04        47.30 o                         
  13   7  -8      16664.47      17084.54       241.08 o                         
  14   7  -8       2183.59       2132.93        42.94 o                         
  15   7  -8       3268.36       3339.65        60.56 o                         
  16   7  -8        311.35        334.19        20.51 o                         
  17   7  -8        413.86        353.19        21.25 o                         
   0   8  -8       1860.93       1759.67        60.65 o                         
   1   8  -8       7811.87       7431.12       114.99 o                         
   2   8  -8       3677.36       3636.38        56.73 o                         
   3   8  -8       4605.68       4616.41        74.32 o                         
   4   8  -8       3762.32       3606.41        56.62 o                         
   5   8  -8       9770.96       9312.70       105.00 o                         
   6   8  -8       1810.34       1817.93        67.46 o                         
   7   8  -8       3413.84       3382.86        67.73 o                         
   8   8  -8        422.55        431.32        30.02 o                         
   9   8  -8      20198.25      19400.57       234.77 o                         
  10   8  -8       1928.37       2037.50        39.59 o                         
  11   8  -8        512.08        496.27        29.59 o                         
  12   8  -8       7516.10       7652.46       155.37 o                         
  13   8  -8        933.12        941.00        28.67 o                         
  14   8  -8       4190.06       4245.47        99.52 o                         
  15   8  -8        705.78        605.12        22.94 o                         
  16   8  -8       1361.08       1036.12        70.36 o                         
   1   9  -8       4859.75       4713.82        83.78 o                         
   2   9  -8       3791.70       3906.97        60.88 o                         
   3   9  -8       7358.52       6982.40        87.19 o                         
   4   9  -8       1459.86       1356.53        34.99 o                         
   5   9  -8       8344.67       8407.76        96.42 o                         
   6   9  -8      17430.70      16705.91       157.38 o                         
   7   9  -8       1930.74       2032.15        40.61 o                         
   8   9  -8       8026.10       8051.44       113.38 o                         
   9   9  -8        217.56        241.12        23.75 o                         
  10   9  -8       3316.25       3506.21        60.45 o                         
  11   9  -8       3262.20       3249.51        78.89 o                         
  12   9  -8       3805.84       3554.66       132.99 o                         
  13   9  -8       3612.09       3557.93        74.52 o                         
  14   9  -8        898.31        835.13        85.98 o                         
  15   9  -8        421.30        374.83        24.47 o                         
   0  10  -8       3157.37       3260.72        66.00 o                         
   1  10  -8       3237.72       3227.74        52.85 o                         
   2  10  -8      16462.91      16632.29       165.94 o                         
   3  10  -8        686.68        750.29        27.97 o                         
   4  10  -8       4251.19       4249.44        73.86 o                         
   5  10  -8       1404.44       1499.03        35.97 o                         
   6  10  -8       1463.08       1361.18        40.98 o                         
   7  10  -8       2258.68       2265.08        48.84 o                         
   8  10  -8        761.78        707.20        28.75 o                         
   9  10  -8       1886.04       1922.14        57.96 o                         
  10  10  -8      10488.92      10251.20       173.89 o                         
  11  10  -8        735.14        764.48        43.79 o                         
  12  10  -8       1772.45       1903.21        38.89 o                         
  13  10  -8         14.64         30.27        18.68 o                         
   1  11  -8        703.99        702.58        24.33 o                         
   2  11  -8       8509.98       8419.18       107.94 o                         
   3  11  -8        631.18        641.99        42.83 o                         
   4  11  -8       2314.73       2340.75        48.95 o                         
   5  11  -8        361.19        321.26        22.70 o                         
   6  11  -8      10483.23      10911.34       190.64 o                         
   7  11  -8        528.42        532.94        32.52 o                         
   8  11  -8       4122.85       4097.56        77.28 o                         
   9  11  -8        112.90        124.94        16.75 o                         
  10  11  -8       1520.87       1404.37        82.76 o                         
  11  11  -8        766.85        712.62        61.02 o                         
   0  12  -8       1337.13       1347.31        54.90 o                         
   1  12  -8        860.25        839.75        35.10 o                         
   2  12  -8       9734.55      10545.66       125.79 o                         
   3  12  -8       1191.31       1212.73        44.12 o                         
   4  12  -8        856.15        869.15        25.78 o                         
   5  12  -8       3439.47       3760.23        78.25 o                         
   6  12  -8        293.93        346.82        23.83 o                         
   7  12  -8        537.11        463.07        20.29 o                         
   8  12  -8       2879.27       2775.17        57.64 o                         
   1  13  -8       6175.61       5055.40        85.66 o                         
   3  13  -8        854.89        699.43        21.25 o                         
   2   0  -7        509.38        543.79        23.86 o                         
   4   0  -7      75908.84      83962.49      1411.41 o                         
   6   0  -7       9916.88       9623.58       212.21 o                         
   8   0  -7      21775.73      20374.54       324.33 o                         
  10   0  -7      13376.14      13181.08       132.31 o                         
  12   0  -7       1657.49       1695.61        32.06 o                         
  14   0  -7       7861.15       7905.86       188.89 o                         
  16   0  -7       4902.23       4432.77       165.36 o                         
  18   0  -7       8202.56       8802.41       137.18 o                         
  20   0  -7       1934.14       1778.20        68.91 o                         
   0   1  -7      54676.58      58702.02       630.39 o                         
   1   1  -7      10659.53      10978.71       144.46 o                         
   2   1  -7        938.64        847.86        24.90 o                         
   3   1  -7      50327.93      53495.55       409.33 o                         
   4   1  -7       3901.44       4016.97        60.06 o                         
   5   1  -7       6696.13       6674.52        85.34 o                         
   6   1  -7      13855.93      13646.87       132.05 o                         
   7   1  -7      24110.04      24358.52       457.44 o                         
   8   1  -7      30819.19      29557.72       384.88 o                         
   9   1  -7       2833.55       2758.25        62.52 o                         
  10   1  -7       1598.71       1601.49        30.60 o                         
  11   1  -7       1381.73       1325.27        30.11 o                         
  12   1  -7       6646.77       6714.01        49.16 o                         
  13   1  -7       1259.39       1173.60        19.54 o                         
  14   1  -7      20389.09      20539.38       149.75 o                         
  15   1  -7       8250.54       8139.95        91.22 o                         
  16   1  -7       1970.49       1893.68        30.77 o                         
  17   1  -7       1506.37       1521.57        36.70 o                         
  18   1  -7       8957.36       8926.94       100.77 o                         
  19   1  -7       1817.62       1813.49        58.64 o                         
  20   1  -7         12.66         20.29        40.57 o                         
   1   2  -7       3998.12       4711.09        60.19 o                         
   2   2  -7        152.82        242.27        11.44 o                         
   3   2  -7      88817.52      92419.58      1387.29 o                         
   4   2  -7      36277.38      34657.64       404.35 o                         
   5   2  -7       6841.07       6952.93       122.66 o                         
   6   2  -7      10297.32      10252.56       116.47 o                         
   7   2  -7       3248.73       3370.32        42.07 o                         
   8   2  -7      26094.28      24496.11       243.83 o                         
   9   2  -7       1759.25       1613.11        27.47 o                         
  10   2  -7      26251.89      25213.89       190.57 o                         
  11   2  -7      18588.35      17694.95       130.36 o                         
  12   2  -7       4828.21       4571.34        37.75 o                         
  13   2  -7       4207.10       4424.08        38.17 o                         
  14   2  -7       4870.66       5003.32        50.27 o                         
  15   2  -7      11475.54      10956.06       171.71 o                         
  16   2  -7       8621.40       8507.25        88.20 o                         
  17   2  -7       3819.21       4006.28        59.39 o                         
  18   2  -7       4574.66       4744.97       123.98 o                         
  19   2  -7       1379.62       1415.92        63.44 o                         
  20   2  -7        779.05        769.32        34.94 o                         
   0   3  -7      14224.31      14142.49       272.43 o                         
   1   3  -7      28021.85      29337.24       365.21 o                         
   2   3  -7       9984.95      11021.39       133.60 o                         
   3   3  -7        528.69        540.76        23.82 o                         
   4   3  -7      26503.46      25131.96       206.75 o                         
   5   3  -7        831.11        898.02        22.00 o                         
   6   3  -7         27.77         36.28        11.80 o                         
   7   3  -7      38106.69      37158.98       213.33 o                         
   8   3  -7        311.82        269.30        12.63 o                         
   9   3  -7       4998.18       4819.83        48.24 o                         
  10   3  -7       4274.40       4104.10        43.17 o                         
  11   3  -7      12893.83      12718.62        82.70 o                         
  12   3  -7       3521.08       3592.86        46.32 o                         
  13   3  -7       1483.87       1441.36        31.91 o                         
  14   3  -7       2908.39       2704.02        34.82 o                         
  15   3  -7       4274.79       4379.56        83.57 o                         
  16   3  -7       3405.00       3459.18        40.21 o                         
  17   3  -7       1531.62       1479.81        37.08 o                         
  18   3  -7         64.95        197.09        37.39 o                         
  19   3  -7       5536.05       5695.13       215.75 o                         
  20   3  -7         15.46         16.42        28.02 o                         
   1   4  -7      15327.17      15302.52       171.18 o                         
   2   4  -7       9732.81      10299.52       129.17 o                         
   3   4  -7      44017.72      44796.90       724.55 o                         
   4   4  -7       4071.62       4024.25       112.22 o                         
   5   4  -7       4018.13       3785.84        70.77 o                         
   6   4  -7      18273.52      16999.24       216.59 o                         
   7   4  -7       1889.29       1941.94        28.04 o                         
   8   4  -7       1352.56       1281.12        17.38 o                         
   9   4  -7       2261.58       2308.42        25.46 o                         
  10   4  -7       1638.93       1546.50        23.56 o                         
  11   4  -7      23006.80      22740.50       175.56 o                         
  12   4  -7       9030.40       9029.28        60.85 o                         
  13   4  -7        705.33        717.24        24.45 o                         
  14   4  -7       3199.25       3257.39        37.42 o                         
  15   4  -7      12860.63      12840.96       101.04 o                         
  16   4  -7        483.50        443.72        24.89 o                         
  17   4  -7       3559.87       3674.55        61.58 o                         
  18   4  -7        298.12        285.35        25.75 o                         
  19   4  -7        152.77        164.82        22.52 o                         
  20   4  -7       4151.86       3904.18        83.40 o                         
   0   5  -7      31986.62      31063.38       480.45 o                         
   1   5  -7       6585.60       5655.44        91.19 o                         
   2   5  -7      14931.13      14247.78       237.34 o                         
   3   5  -7       4488.55       4589.61        63.95 o                         
   4   5  -7       1491.32       1456.51        31.73 o                         
   5   5  -7      23497.60      23402.61       169.73 o                         
   6   5  -7       5798.69       5718.99        91.02 o                         
   7   5  -7      27652.57      25403.87       183.32 o                         
   8   5  -7      13543.60      12128.43        82.66 o                         
   9   5  -7       5506.89       5245.45        56.12 o                         
  10   5  -7       9269.12       9001.57       118.38 o                         
  11   5  -7       6473.98       6129.86        67.70 o                         
  12   5  -7         56.92         60.77        16.08 o                         
  13   5  -7        699.99        696.16        18.24 o                         
  14   5  -7       5160.36       5306.74        68.71 o                         
  15   5  -7       2296.91       2316.49        37.68 o                         
  16   5  -7       7403.87       7416.48        77.55 o                         
  17   5  -7       1682.36       1595.22        28.44 o                         
  18   5  -7       3732.00       3668.70        65.65 o                         
  19   5  -7       5743.67       5865.10       314.77 o                         
   1   6  -7      16171.18      15010.34       258.58 o                         
   2   6  -7       3647.42       3603.11        59.81 o                         
   3   6  -7      10333.23       9387.81       125.91 o                         
   4   6  -7      16550.21      15934.33       138.84 o                         
   5   6  -7       6701.58       6523.02        68.31 o                         
   6   6  -7       2347.12       2226.49        35.29 o                         
   7   6  -7       1971.05       1813.81        28.77 o                         
   8   6  -7       9999.91       9658.32       139.01 o                         
   9   6  -7       3130.62       3061.32        41.92 o                         
  10   6  -7       5016.15       4916.39       176.69 o                         
  11   6  -7       5108.23       5004.89        58.18 o                         
  12   6  -7       4482.00       4389.17        50.62 o                         
  13   6  -7       9309.03       9065.15        97.36 o                         
  14   6  -7       8388.96       8320.01        96.87 o                         
  15   6  -7       6962.97       6854.06        73.03 o                         
  16   6  -7       1012.58       1066.23        34.55 o                         
  17   6  -7       3487.38       3546.78        39.27 o                         
  18   6  -7       2128.35       2187.43        31.90 o                         
  19   6  -7       1367.29       1132.50        26.24 o                         
   0   7  -7      12931.64      11809.05       176.02 o                         
   1   7  -7       3742.04       3732.25        72.50 o                         
   2   7  -7         90.16        142.72        20.37 o                         
   3   7  -7      10634.42      10248.34       122.34 o                         
   4   7  -7       8058.80       7515.27        90.45 o                         
   5   7  -7       9820.15       9484.72        86.18 o                         
   6   7  -7        843.17        880.60        39.03 o                         
   7   7  -7       5319.96       5149.29        81.64 o                         
   8   7  -7       2090.45       2107.51        31.89 o                         
   9   7  -7      21115.21      20528.17       152.26 o                         
  10   7  -7        208.42        239.17        16.51 o                         
  11   7  -7       1471.16       1470.23        33.44 o                         
  12   7  -7       3773.86       3728.67        56.66 o                         
  13   7  -7        237.67        309.70        32.17 o                         
  14   7  -7       2790.86       2749.43        62.32 o                         
  15   7  -7       2293.95       2372.50        39.94 o                         
  16   7  -7        366.55        368.69        15.84 o                         
  17   7  -7       6298.85       6210.44        71.98 o                         
  18   7  -7       2514.75       1999.69        28.46 o                         
   1   8  -7       5857.99       5618.83        95.71 o                         
   2   8  -7       2404.47       2323.83        53.78 o                         
   3   8  -7       3685.56       3742.23        49.39 o                         
   4   8  -7      17415.68      16736.69       133.99 o                         
   5   8  -7      19321.03      19222.81       142.51 o                         
   6   8  -7      15957.77      15423.62       169.84 o                         
   7   8  -7       1303.33       1379.57        41.71 o                         
   8   8  -7      12173.25      11871.17       107.28 o                         
   9   8  -7       4579.74       4557.21        61.27 o                         
  10   8  -7       5719.35       5825.13        79.45 o                         
  11   8  -7       1892.12       1897.23        47.91 o                         
  12   8  -7        213.70        243.27        27.19 o                         
  13   8  -7      14155.65      14255.51       167.63 o                         
  14   8  -7        830.63        787.93        21.19 o                         
  15   8  -7         69.76         86.79        11.93 o                         
  16   8  -7       2443.50       2319.61        42.64 o                         
  17   8  -7        701.49        646.62        28.98 o                         
   0   9  -7       4069.11       3933.48       106.91 o                         
   1   9  -7       6387.14       6487.50        71.13 o                         
   2   9  -7      17057.78      16848.25       145.96 o                         
   3   9  -7       9683.60       9437.88        83.04 o                         
   4   9  -7       3154.90       3031.00        50.35 o                         
   5   9  -7       3491.27       3480.95        42.74 o                         
   6   9  -7        508.80        543.13        18.82 o                         
   7   9  -7       2455.18       2465.33        33.10 o                         
   8   9  -7        106.56        156.20        18.41 o                         
   9   9  -7       7868.47       7923.32        77.16 o                         
  10   9  -7       4102.74       4309.88        71.71 o                         
  11   9  -7        875.32        975.40        48.95 o                         
  12   9  -7       4112.48       4156.96        95.64 o                         
  13   9  -7        281.97        246.65        32.85 o                         
  14   9  -7       3432.39       3598.73        58.18 o                         
  15   9  -7        706.42        781.38        25.76 o                         
  16   9  -7       4242.18       2961.62        57.32 o                         
   1  10  -7        905.22        971.49        25.66 o                         
   2  10  -7       7226.30       7163.48        74.48 o                         
   3  10  -7       2240.46       2160.60        37.41 o                         
   4  10  -7       3369.18       3402.67        46.53 o                         
   5  10  -7        742.12        868.25        36.20 o                         
   6  10  -7      18040.95      18550.89       177.74 o                         
   7  10  -7       1447.32       1588.71        42.58 o                         
   8  10  -7       5156.10       5299.93        81.02 o                         
   9  10  -7        109.08        128.84        19.81 o                         
  10  10  -7        416.33        424.46        23.83 o                         
  11  10  -7        607.52        630.84        32.85 o                         
  12  10  -7      11413.34      10685.64       200.46 o                         
  13  10  -7        331.26        277.79        13.39 o                         
  14  10  -7       1997.72       1525.63       118.02 o                         
   0  11  -7       2095.75       2144.01        69.56 o                         
   1  11  -7        290.82        355.45        26.98 o                         
   2  11  -7      15515.83      15469.52       186.56 o                         
   3  11  -7       2265.68       2340.52        49.38 o                         
   4  11  -7       2714.45       2908.33        45.69 o                         
   5  11  -7       1475.37       1455.85        56.35 o                         
   6  11  -7       1134.95       1097.77        48.63 o                         
   7  11  -7       2475.63       2617.06        69.88 o                         
   8  11  -7       5080.33       5564.82       120.11 o                         
   9  11  -7        128.56        106.91        20.93 o                         
  10  11  -7      10935.38       9950.11       165.52 o                         
  11  11  -7        324.62        368.07        22.86 o                         
  12  11  -7       1719.57       1402.72        36.71 o                         
   1  12  -7       4791.81       4516.28        71.64 o                         
   2  12  -7       4632.28       4945.07       107.88 o                         
   3  12  -7        543.13        583.64        24.57 o                         
   4  12  -7        976.05       1043.78        29.66 o                         
   5  12  -7       1778.73       1809.95        69.23 o                         
   6  12  -7       8650.08       9659.20       187.25 o                         
   7  12  -7        247.40        302.70        22.22 o                         
   0  13  -7       1208.27       1068.14        32.52 o                         
   1  13  -7       2086.82       1970.44        43.79 o                         
   2  13  -7       2123.99       2114.71        47.98 o                         
   3  13  -7       2524.24       2180.72        47.98 o                         
   4  13  -7       1213.99       1132.87        29.95 o                         
   0   0  -6      28881.16      29390.80       462.74 o                         
   2   0  -6      13993.21      14117.74       173.40 o                         
   4   0  -6      48110.92      43626.48       471.00 o                         
   6   0  -6      24484.24      26156.11       445.03 o                         
   8   0  -6      14038.90      14162.30       362.11 o                         
  10   0  -6       5569.13       5119.99        89.33 o                         
  12   0  -6      18654.49      18994.12       257.66 o                         
  14   0  -6      21529.28      21252.94       385.66 o                         
  16   0  -6       6262.32       6313.89        88.87 o                         
  18   0  -6       9129.43       9159.75       135.99 o                         
  20   0  -6        305.88        541.32        51.20 o                         
   1   1  -6        335.38        236.70        20.61 o                         
   2   1  -6       6176.25       5365.01       141.78 o                         
   3   1  -6      46023.08      48123.50      1319.93 o                         
   4   1  -6      62382.42      63641.60      1062.69 o                         
   5   1  -6       9973.67      10410.34        84.50 o                         
   6   1  -6      17163.85      15900.92       149.90 o                         
   7   1  -6       6603.31       6690.20       115.78 o                         
   8   1  -6      28347.32      26478.98       234.56 o                         
   9   1  -6       1748.22       1880.87        29.10 o                         
  10   1  -6      28175.97      27449.71       178.35 o                         
  11   1  -6      21631.53      20543.59       174.84 o                         
  12   1  -6       2908.54       2868.75        43.01 o                         
  13   1  -6        393.70        414.34        12.82 o                         
  14   1  -6       5654.39       5426.93        69.02 o                         
  15   1  -6       3522.96       3438.99        49.19 o                         
  16   1  -6       6906.17       6561.02       163.09 o                         
  17   1  -6        350.09        321.39        24.25 o                         
  18   1  -6       6541.63       6684.90        93.05 o                         
  19   1  -6       3292.91       3284.93        50.41 o                         
  20   1  -6       1987.89       1964.65        78.25 o                         
   0   2  -6      51247.80      54122.98       583.93 o                         
   1   2  -6      16913.14      17216.97       233.51 o                         
   2   2  -6       9051.59       9150.90       182.57 o                         
   3   2  -6       8158.11       9919.45       107.29 o                         
   4   2  -6      16615.58      16393.63       112.71 o                         
   5   2  -6       8297.93       7723.93        57.85 o                         
   6   2  -6       3209.35       2970.34        73.28 o                         
   7   2  -6      61437.79      60992.48       496.55 o                         
   8   2  -6      20719.27      19231.32       215.80 o                         
   9   2  -6       2305.03       2345.50        28.20 o                         
  10   2  -6        667.75        686.70        20.99 o                         
  11   2  -6       7042.79       6591.62        58.17 o                         
  12   2  -6       4880.00       4981.42        53.27 o                         
  13   2  -6       2949.07       2949.66        42.76 o                         
  14   2  -6      12853.92      12525.03        99.82 o                         
  15   2  -6       7541.45       7325.49        91.64 o                         
  16   2  -6       1305.42       1202.23        32.94 o                         
  17   2  -6       3067.91       2967.70        49.91 o                         
  18   2  -6       4825.20       4749.92        91.19 o                         
  19   2  -6       3018.71       3022.85        66.85 o                         
  20   2  -6        454.12        396.74        30.86 o                         
   1   3  -6      13898.21      15404.70       200.88 o                         
   2   3  -6       1604.79       2192.20       101.76 o                         
   3   3  -6      85076.29      92187.83       794.26 o                         
   4   3  -6       6018.12       5975.47        79.69 o                         
   5   3  -6       4812.97       4351.76        67.00 o                         
   6   3  -6       4716.66       5015.80        50.04 o                         
   7   3  -6       4476.15       4308.56        75.72 o                         
   8   3  -6       5423.01       5265.58        38.51 o                         
   9   3  -6       1845.17       1821.05        19.77 o                         
  10   3  -6        929.88        933.28        21.08 o                         
  11   3  -6      11775.38      11636.93        87.97 o                         
  12   3  -6       2427.82       2384.71        23.31 o                         
  13   3  -6       6489.44       6121.22        66.66 o                         
  14   3  -6       2148.08       2099.92        38.29 o                         
  15   3  -6      15667.11      15325.12       106.86 o                         
  16   3  -6        482.65        443.28        22.22 o                         
  17   3  -6       5288.09       5727.30       138.90 o                         
  18   3  -6       1671.60       1600.24        33.91 o                         
  19   3  -6        315.24        319.10        28.67 o                         
  20   3  -6       1644.85       1708.99        43.88 o                         
   0   4  -6      16103.82      15869.16       279.84 o                         
   1   4  -6      19402.57      18157.44       319.44 o                         
   2   4  -6      24658.21      23914.52       410.58 o                         
   3   4  -6       7099.07       6786.26       165.20 o                         
   4   4  -6       1057.05        980.81        46.56 o                         
   5   4  -6       5523.33       5314.08        95.20 o                         
   6   4  -6        291.18        407.33        27.89 o                         
   7   4  -6      37303.08      34629.74       199.97 o                         
   8   4  -6      16657.63      15264.08       114.97 o                         
   9   4  -6       1108.78       1101.13        16.47 o                         
  10   4  -6       6757.45       6527.65        54.70 o                         
  11   4  -6       6890.11       7105.06        55.99 o                         
  12   4  -6        557.75        548.91        16.72 o                         
  13   4  -6       1766.81       1746.09        93.74 o                         
  14   4  -6        930.90        848.63        29.67 o                         
  15   4  -6       4228.72       4259.00        62.98 o                         
  16   4  -6       7428.81       7356.05        82.20 o                         
  17   4  -6        447.12        475.13        23.08 o                         
  18   4  -6        818.65        795.85        29.14 o                         
  19   4  -6       8798.90       8655.84       122.85 o                         
  20   4  -6         27.66         34.45        21.04 o                         
   1   5  -6      12086.01      12036.91       155.33 o                         
   2   5  -6      14390.17      13771.51       175.97 o                         
   3   5  -6      44624.60      41693.24       460.99 o                         
   4   5  -6      22806.57      21455.01       207.62 o                         
   5   5  -6        714.91        734.47        19.28 o                         
   6   5  -6       7917.58       7625.81        66.38 o                         
   7   5  -6        879.18        776.07        17.40 o                         
   8   5  -6       2024.72       1924.85        24.91 o                         
   9   5  -6       5671.07       5648.59        64.98 o                         
  10   5  -6       4277.85       3949.53        51.12 o                         
  11   5  -6      17387.96      16493.45       235.32 o                         
  12   5  -6      11294.91      11075.05       142.68 o                         
  13   5  -6      12553.35      12406.44       121.27 o                         
  14   5  -6       5746.63       5944.09        68.21 o                         
  15   5  -6       9959.85       9895.76       127.68 o                         
  16   5  -6        218.19        273.69        19.94 o                         
  17   5  -6       1878.69       1988.86        36.29 o                         
  18   5  -6       1421.32       1536.19        29.53 o                         
  19   5  -6       1148.52       1049.80        43.72 o                         
  20   5  -6       3028.30       2838.29        63.76 o                         
   0   6  -6       5680.23       5723.91       121.40 o                         
   1   6  -6        579.53        501.93        32.60 o                         
   2   6  -6       7349.75       6969.13       153.60 o                         
   3   6  -6       5294.37       5356.24        78.39 o                         
   4   6  -6       2443.93       2517.58        36.29 o                         
   5   6  -6       7848.63       7985.06        72.44 o                         
   6   6  -6      10574.27       9908.29        81.99 o                         
   7   6  -6       8884.04       8023.37        77.05 o                         
   8   6  -6       5495.16       5182.98        53.40 o                         
   9   6  -6       8886.88       9095.70        72.07 o                         
  10   6  -6       7007.88       7094.43        84.21 o                         
  11   6  -6       2102.72       2051.67        51.48 o                         
  12   6  -6       4945.10       5058.64       135.44 o                         
  13   6  -6         23.92         54.75        19.58 o                         
  14   6  -6       6000.75       5844.57       141.51 o                         
  15   6  -6       1257.56       1285.48        27.43 o                         
  16   6  -6       3662.54       3685.35        41.54 o                         
  17   6  -6       4284.92       4349.36        51.41 o                         
  18   6  -6       3907.13       3715.34        80.41 o                         
  19   6  -6       2106.03       2104.55        31.83 o                         
   1   7  -6      15825.02      15368.68       157.66 o                         
   2   7  -6       1395.70       1183.66        32.92 o                         
   3   7  -6       3452.86       3310.41        45.05 o                         
   4   7  -6      12279.84      12001.82       114.51 o                         
   5   7  -6      15440.37      14409.56       101.07 o                         
   6   7  -6       5034.72       4984.03        53.16 o                         
   7   7  -6       7461.45       7169.57        80.58 o                         
   8   7  -6       6615.45       6212.56        48.44 o                         
   9   7  -6       2140.22       2287.51        35.43 o                         
  10   7  -6       7303.72       7240.96        75.31 o                         
  11   7  -6       3086.28       2998.82        44.21 o                         
  12   7  -6       1129.56       1133.26        28.26 o                         
  13   7  -6      11844.18      11771.13       199.58 o                         
  14   7  -6       4629.84       4706.16        76.24 o                         
  15   7  -6       3228.95       3150.47        59.35 o                         
  16   7  -6       1265.17       1242.19        33.24 o                         
  17   7  -6       4208.82       4217.67        48.39 o                         
  18   7  -6       2541.47       2375.39        29.72 o                         
   0   8  -6      16285.48      15597.06       365.49 o                         
   1   8  -6       5161.39       5062.00        79.34 o                         
   2   8  -6       6193.03       6283.62        77.07 o                         
   3   8  -6      13070.13      12704.25        97.99 o                         
   4   8  -6       5737.89       5754.02        61.58 o                         
   5   8  -6      19189.78      19007.46       133.33 o                         
   6   8  -6        727.84        702.32        27.77 o                         
   7   8  -6      12813.33      11908.50       125.45 o                         
   8   8  -6       3440.53       3535.39        47.32 o                         
   9   8  -6      18303.74      18233.05       153.79 o                         
  10   8  -6        626.70        708.79        22.53 o                         
  11   8  -6        373.71        378.40        19.43 o                         
  12   8  -6       2898.51       2983.35        41.24 o                         
  13   8  -6        128.57        123.37        17.71 o                         
  14   8  -6       2111.52       2351.50        30.71 o                         
  15   8  -6       5299.08       5127.63        79.62 o                         
  16   8  -6       1771.76       1602.73        34.78 o                         
  17   8  -6       7569.53       7076.68       116.09 o                         
   1   9  -6       3234.08       3114.11        58.33 o                         
   2   9  -6       7046.31       7021.08        75.49 o                         
   3   9  -6       4709.55       4514.18        58.81 o                         
   4   9  -6       7336.77       7239.04        68.63 o                         
   5   9  -6      12790.40      13368.49       108.12 o                         
   6   9  -6      18229.62      18156.85       179.09 o                         
   7   9  -6       2541.80       2612.15        46.20 o                         
   8   9  -6       5212.79       4991.11        57.37 o                         
   9   9  -6       1236.31       1167.41        25.77 o                         
  10   9  -6       1936.77       1876.10        51.77 o                         
  11   9  -6        659.50        607.23        25.48 o                         
  12   9  -6       2272.24       2350.19        37.85 o                         
  13   9  -6       6832.88       7012.05       139.90 o                         
  14   9  -6        586.15        638.62        18.66 o                         
  15   9  -6        492.03        481.34        14.17 o                         
  16   9  -6        772.90        620.13        25.28 o                         
   0  10  -6       6137.86       6368.60       142.66 o                         
   1  10  -6       1497.66       1540.30        28.87 o                         
   2  10  -6      15717.54      16327.76       148.69 o                         
   3  10  -6        245.15        295.69        17.85 o                         
   4  10  -6       3527.61       3706.54        48.44 o                         
   5  10  -6        220.15        275.67        17.84 o                         
   6  10  -6        373.87        401.88        19.27 o                         
   7  10  -6        319.18        401.40        18.30 o                         
   8  10  -6       3485.67       3553.70        50.05 o                         
   9  10  -6       3890.88       4297.85        64.71 o                         
  10  10  -6       7860.07       8220.77        74.70 o                         
  11  10  -6        263.91        258.26        32.52 o                         
  12  10  -6       3068.12       3424.41        59.01 o                         
  13  10  -6        451.88        484.03        18.17 o                         
  14  10  -6       1936.19       1801.02        50.56 o                         
   1  11  -6        713.31        687.77        19.11 o                         
   2  11  -6       9128.70       9406.55       120.76 o                         
   3  11  -6        578.73        599.53        20.40 o                         
   4  11  -6       1672.02       1744.30        30.24 o                         
   5  11  -6        169.17        123.37        16.22 o                         
   6  11  -6      16393.33      17618.55       164.51 o                         
   7  11  -6        278.64        294.35        20.04 o                         
   8  11  -6       4496.76       4721.92       134.12 o                         
   9  11  -6        318.32        298.16        15.06 o                         
  10  11  -6       1209.95       1170.25        52.65 o                         
  11  11  -6       2032.62       2150.43        37.77 o                         
  12  11  -6       9821.76       7635.76      1122.24 o                         
   0  12  -6        102.37        112.46        15.20 o                         
   1  12  -6        364.85        360.58        12.83 o                         
   2  12  -6      12702.81      13638.55       112.61 o                         
   3  12  -6        684.59        757.25        28.29 o                         
   4  12  -6        733.26        810.55        28.23 o                         
   5  12  -6       3510.08       3575.24        87.43 o                         
   6  12  -6        680.85        815.03        36.71 o                         
   7  12  -6       1000.50        997.94        35.74 o                         
   8  12  -6        552.02        539.38        21.90 o                         
  10  12  -6       7615.18       5571.27        94.03 o                         
   1  13  -6       6762.73       6561.49       113.35 o                         
   2  13  -6       1208.61       1316.53       105.62 o                         
   3  13  -6       1280.65       1325.76        38.00 o                         
   4  13  -6       2503.44       2486.32        53.46 o                         
   5  13  -6       4759.75       4018.49        71.49 o                         
   2   0  -5        647.86        600.38        24.83 o                         
   4   0  -5     155612.03     164407.16      1946.26 o                         
   6   0  -5      28723.31      29277.45       481.10 o                         
   8   0  -5      72309.17      69049.27       759.59 o                         
  10   0  -5      23232.76      23644.09       370.58 o                         
  12   0  -5       4973.18       4817.88        80.36 o                         
  14   0  -5       6184.09       5845.43        73.76 o                         
  16   0  -5      12630.86      12257.83       288.69 o                         
  18   0  -5      15913.11      15954.67       216.24 o                         
  20   0  -5       1224.35       1080.70        63.44 o                         
   0   1  -5      26008.64      28764.20       474.18 o                         
   1   1  -5        448.90        467.10        11.47 o                         
   2   1  -5       1927.99       1941.19        51.45 o                         
   3   1  -5       6138.64       6250.04        51.50 o                         
   4   1  -5       6483.10       6648.90        49.78 o                         
   5   1  -5      12927.23      12388.33        83.12 o                         
   6   1  -5      19693.21      20404.61       129.38 o                         
   7   1  -5      17685.14      19709.74       233.81 o                         
   8   1  -5      44446.35      41552.87       474.65 o                         
   9   1  -5        698.84        593.12        18.02 o                         
  10   1  -5        457.91        450.82        15.60 o                         
  11   1  -5       3029.51       3179.62        42.21 o                         
  12   1  -5      13467.60      13569.24       125.19 o                         
  13   1  -5       2290.47       2306.25        48.79 o                         
  14   1  -5      20921.26      19929.11       164.29 o                         
  15   1  -5        293.87        280.69        18.05 o                         
  16   1  -5        966.98        927.43        26.71 o                         
  17   1  -5        605.04        576.31        23.60 o                         
  18   1  -5       8413.82       8446.74        94.82 o                         
  19   1  -5       1003.17        936.36        32.16 o                         
  20   1  -5        230.36        137.18        48.95 o                         
   1   2  -5       1786.16       1289.26        41.38 o                         
   2   2  -5        477.77        524.90        26.49 o                         
   3   2  -5      71080.92      75079.38       637.17 o                         
   4   2  -5      21428.07      21490.21       324.60 o                         
   5   2  -5       9484.54       9603.38        85.36 o                         
   6   2  -5       6320.34       6203.92        50.90 o                         
   7   2  -5       9637.97       9498.40        66.47 o                         
   8   2  -5      16371.90      15650.21       108.09 o                         
   9   2  -5       1444.72       1315.03        19.81 o                         
  10   2  -5      17416.03      16360.82       100.67 o                         
  11   2  -5      21555.42      20911.80       135.01 o                         
  12   2  -5        359.70        368.40        16.84 o                         
  13   2  -5       2700.06       2554.49        34.05 o                         
  14   2  -5       6104.52       5887.47        52.20 o                         
  15   2  -5       4595.32       4351.63        42.78 o                         
  16   2  -5       2809.60       2621.96        58.16 o                         
  17   2  -5       5201.59       5370.46       106.58 o                         
  18   2  -5       2217.88       2262.97        53.35 o                         
  19   2  -5       2466.26       2589.54        67.21 o                         
  20   2  -5       2327.30       2377.70        56.30 o                         
   0   3  -5      47027.13      45076.09       699.11 o                         
   1   3  -5      21902.54      22439.97       267.39 o                         
   2   3  -5      16449.11      16972.79       211.68 o                         
   3   3  -5      16518.75      16753.44       210.25 o                         
   4   3  -5      15942.66      15063.61       130.11 o                         
   5   3  -5       2667.53       2802.44        54.30 o                         
   6   3  -5       8458.90       9526.70        81.66 o                         
   7   3  -5      80317.63      77029.36       328.06 o                         
   8   3  -5       1160.55       1077.84        18.28 o                         
   9   3  -5       6107.94       5764.47        37.62 o                         
  10   3  -5       2551.56       2521.70        25.28 o                         
  11   3  -5      18052.55      17920.07       111.65 o                         
  12   3  -5       1923.79       1924.51        29.81 o                         
  13   3  -5       2166.91       2042.51        34.28 o                         
  14   3  -5       3567.69       3448.07        38.42 o                         
  15   3  -5      13348.95      13346.45       156.86 o                         
  16   3  -5       5785.22       5802.10        59.90 o                         
  17   3  -5       4223.64       4134.12        56.48 o                         
  18   3  -5        521.33        587.68        30.46 o                         
  19   3  -5      10714.33      10203.21       141.89 o                         
  20   3  -5        900.60        944.78        37.87 o                         
   1   4  -5      30021.74      28396.91       828.24 o                         
   2   4  -5      14015.55      14533.06       603.63 o                         
   3   4  -5     102696.52     105800.45      1572.10 o                         
   4   4  -5       4560.25       5545.83       148.13 o                         
   5   4  -5        777.84        645.65        31.09 o                         
   6   4  -5      24149.79      23464.79       238.25 o                         
   7   4  -5       1674.41       1604.31        24.07 o                         
   8   4  -5       3767.61       4032.52        43.45 o                         
   9   4  -5       1220.73       1306.59        16.92 o                         
  10   4  -5        447.53        417.86        12.67 o                         
  11   4  -5      22484.94      20775.42       212.05 o                         
  12   4  -5       3240.46       3274.94        33.97 o                         
  13   4  -5       1417.05       1450.13        33.63 o                         
  14   4  -5       2363.25       2328.35        64.73 o                         
  15   4  -5      17272.09      16806.85       145.21 o                         
  16   4  -5       1786.85       1799.92        36.71 o                         
  17   4  -5       2956.45       3113.95        80.99 o                         
  18   4  -5         41.12         51.22        20.80 o                         
  19   4  -5        861.06        787.22        38.25 o                         
  20   4  -5       2959.64       2902.74       199.49 o                         
   0   5  -5      17209.03      16716.40       287.56 o                         
   1   5  -5      13176.58      12021.66       228.31 o                         
   2   5  -5      16090.62      14709.57       276.29 o                         
   3   5  -5      12144.72      12253.52       247.63 o                         
   4   5  -5         10.83         41.15        18.07 o                         
   5   5  -5      16138.10      15925.17       154.41 o                         
   6   5  -5       2068.09       1976.72        26.14 o                         
   7   5  -5      18566.38      17195.71       144.67 o                         
   8   5  -5       7638.10       7063.62        54.91 o                         
   9   5  -5       4739.97       4576.20        43.15 o                         
  10   5  -5       4417.87       4389.83        72.93 o                         
  11   5  -5       3366.41       3154.77        75.98 o                         
  12   5  -5       1749.65       1810.41        43.42 o                         
  13   5  -5       1293.81       1272.65        36.89 o                         
  14   5  -5       5242.03       5255.55       146.60 o                         
  15   5  -5       1237.59       1190.20        27.36 o                         
  16   5  -5       7365.27       7276.77       124.29 o                         
  17   5  -5       1406.72       1388.19        34.37 o                         
  18   5  -5       3253.08       3208.78        71.70 o                         
  19   5  -5       3710.53       3496.77        95.80 o                         
  20   5  -5         56.53         67.09        27.21 o                         
   1   6  -5      39110.85      37638.64       497.51 o                         
   2   6  -5       4995.57       4656.68        91.47 o                         
   3   6  -5       5413.37       4659.44        60.59 o                         
   4   6  -5      25003.76      24046.18       196.88 o                         
   5   6  -5      10444.37      10170.09        89.94 o                         
   6   6  -5       7290.96       6919.53        61.83 o                         
   7   6  -5       3235.77       2966.88        40.48 o                         
   8   6  -5       1201.65       1243.07        26.69 o                         
   9   6  -5       4092.35       4071.34        56.08 o                         
  10   6  -5       7385.12       7340.69        88.10 o                         
  11   6  -5       5366.62       5195.92        56.03 o                         
  12   6  -5      13767.84      13450.27       100.72 o                         
  13   6  -5      12683.40      12602.87        89.94 o                         
  14   6  -5      10651.08      10485.31       211.95 o                         
  15   6  -5       9310.49       9500.43        74.68 o                         
  16   6  -5       3037.82       3139.48        42.38 o                         
  17   6  -5       2065.55       2259.27        40.61 o                         
  18   6  -5       2067.11       2129.99        48.10 o                         
  19   6  -5       2629.98       2604.03        46.85 o                         
   0   7  -5      25508.00      24097.11       476.91 o                         
   1   7  -5       3389.24       3545.46        54.96 o                         
   2   7  -5        417.87        490.10        24.30 o                         
   3   7  -5      17118.77      16419.04       178.02 o                         
   4   7  -5       9329.18       8810.34        75.91 o                         
   5   7  -5      13205.83      13406.89        99.46 o                         
   6   7  -5       4234.45       3951.30        53.06 o                         
   7   7  -5       4201.08       4130.75        64.46 o                         
   8   7  -5       6444.72       6267.83        96.54 o                         
   9   7  -5      16257.90      16343.12       195.15 o                         
  10   7  -5        522.30        491.80        20.79 o                         
  11   7  -5        447.11        435.68        25.30 o                         
  12   7  -5       2231.68       2242.36        48.90 o                         
  13   7  -5         77.55         98.08        14.31 o                         
  14   7  -5       7770.66       7802.49        83.23 o                         
  15   7  -5        567.09        581.34        17.80 o                         
  16   7  -5        594.82        597.01        22.76 o                         
  17   7  -5       7850.63       7663.63       107.70 o                         
  18   7  -5       3373.56       3181.53        38.07 o                         
  19   7  -5        490.10        410.25        22.54 o                         
   1   8  -5       8882.85       8799.22        88.59 o                         
   2   8  -5       1530.23       1542.67        31.68 o                         
   3   8  -5       2255.44       2286.63        37.45 o                         
   4   8  -5       5021.51       4987.44        54.12 o                         
   5   8  -5       8624.23       8878.36        88.43 o                         
   6   8  -5       5057.89       4898.19        59.23 o                         
   7   8  -5       3233.34       3496.83        46.67 o                         
   8   8  -5      10588.65      10770.19       117.53 o                         
   9   8  -5       4071.44       4143.61        68.88 o                         
  10   8  -5       4536.90       4462.16        67.80 o                         
  11   8  -5        744.82        719.82        27.06 o                         
  12   8  -5       2127.80       2122.94        37.37 o                         
  13   8  -5      12579.85      13084.45       288.35 o                         
  14   8  -5        719.50        726.69        21.68 o                         
  15   8  -5        285.35        275.72        16.81 o                         
  16   8  -5        943.73        948.07        19.28 o                         
  17   8  -5       1865.89       1854.52        31.52 o                         
  18   8  -5       2075.75       1664.19        70.20 o                         
   0   9  -5       4567.25       4423.16        85.03 o                         
   1   9  -5      11015.01      11018.34        87.05 o                         
   2   9  -5      20830.14      21140.76       231.87 o                         
   3   9  -5       8467.23       8327.04        76.59 o                         
   4   9  -5       4494.77       4500.67        50.76 o                         
   5   9  -5       1743.33       1735.18        30.07 o                         
   6   9  -5       1018.49       1080.34        27.14 o                         
   7   9  -5       4514.23       4284.53        62.18 o                         
   8   9  -5        756.38        801.87        24.15 o                         
   9   9  -5      13551.40      14183.67       143.83 o                         
  10   9  -5       2939.71       3121.86        48.96 o                         
  11   9  -5        408.82        424.44        25.84 o                         
  12   9  -5       2933.64       3029.03        56.72 o                         
  13   9  -5        117.60        137.80        16.75 o                         
  14   9  -5       1297.32       1481.04        23.13 o                         
  15   9  -5       2138.56       2078.97        45.46 o                         
  16   9  -5       7755.39       6590.23        82.18 o                         
   1  10  -5       2179.18       2067.81        38.88 o                         
   2  10  -5       7317.91       7571.45        79.65 o                         
   3  10  -5       3006.82       2950.46        39.56 o                         
   4  10  -5       1667.10       1764.41        33.55 o                         
   5  10  -5       4680.28       5042.71        63.36 o                         
   6  10  -5      23741.40      24577.65       198.61 o                         
   7  10  -5        529.29        603.43        25.05 o                         
   8  10  -5      11006.00      11248.89       117.11 o                         
   9  10  -5       1050.87       1096.05        27.56 o                         
  10  10  -5        838.09        898.56        24.41 o                         
  11  10  -5       3590.22       3971.26        51.36 o                         
  12  10  -5       8520.70       9029.97       137.43 o                         
  13  10  -5       1348.59       1399.73        32.21 o                         
  14  10  -5       4055.90       3755.36        44.92 o                         
   0  11  -5        581.69        599.42        29.94 o                         
   1  11  -5        808.74        782.38        26.85 o                         
   2  11  -5      15337.25      15978.52       404.14 o                         
   3  11  -5       1174.50       1191.52        30.00 o                         
   4  11  -5       1879.60       1870.71        31.48 o                         
   5  11  -5       1467.35       1504.71        42.37 o                         
   6  11  -5        951.49       1021.32        32.78 o                         
   7  11  -5       1325.93       1439.84        47.08 o                         
   8  11  -5       1612.16       1688.80        26.69 o                         
   9  11  -5        500.15        457.79        21.15 o                         
  10  11  -5       9943.06      10553.22       302.38 o                         
  11  11  -5        768.89        796.48        23.67 o                         
  12  11  -5       3707.94       3460.28        37.56 o                         
   1  12  -5       3428.84       3323.00        35.49 o                         
   2  12  -5       5216.54       5844.53        57.10 o                         
   3  12  -5        248.21        292.85        11.76 o                         
   4  12  -5        502.95        618.92        17.70 o                         
   5  12  -5       2962.70       3123.28        53.31 o                         
   6  12  -5      11593.03      12982.66       105.77 o                         
   7  12  -5       1098.84       1039.57        35.91 o                         
   8  12  -5        974.90        947.06        31.24 o                         
  10  12  -5        662.39        557.42        23.83 o                         
   0  13  -5       1321.87       1536.68        44.76 o                         
   1  13  -5       2324.12       2323.06        55.39 o                         
   2  13  -5       2553.90       2676.32        42.51 o                         
   3  13  -5       2544.66       2467.00        57.64 o                         
   4  13  -5        715.01        877.51        32.20 o                         
   5  13  -5       5356.73       5317.84        93.39 o                         
   6  13  -5        724.24        696.21        21.90 o                         
   0   0  -4     289517.72     287593.84      4091.59 o                         
   2   0  -4      13555.90      12453.23       145.64 o                         
   4   0  -4      55292.41      47699.62       408.90 o                         
   6   0  -4       4525.52       4181.74       135.41 o                         
   8   0  -4      88568.22      84475.11       702.03 o                         
  10   0  -4        619.12        684.04        28.17 o                         
  12   0  -4      12329.13      12120.62       174.53 o                         
  14   0  -4      25995.08      24338.73       254.39 o                         
  16   0  -4        540.95        572.88        25.97 o                         
  18   0  -4      13990.23      13906.80       157.34 o                         
  20   0  -4        451.82        367.75        52.17 o                         
   1   1  -4       3592.16       2830.33       112.39 o                         
   2   1  -4      11091.02      10273.12       118.59 o                         
   3   1  -4      26753.43      27013.58       252.99 o                         
   4   1  -4     112633.88     113051.93       958.96 o                         
   5   1  -4       7067.60       7370.57        98.14 o                         
   6   1  -4       9100.98       8740.75       141.73 o                         
   7   1  -4        930.29        786.62        16.66 o                         
   8   1  -4      27814.43      27055.70       243.58 o                         
   9   1  -4        537.80        638.56        22.42 o                         
  10   1  -4      39272.25      37773.51       296.44 o                         
  11   1  -4       2449.17       2579.08        32.16 o                         
  12   1  -4       4005.71       3907.81        54.30 o                         
  13   1  -4       3728.63       3337.33       106.01 o                         
  14   1  -4       7288.34       6799.19        53.23 o                         
  15   1  -4       3253.77       3161.62        31.39 o                         
  16   1  -4       5724.60       5398.72        50.63 o                         
  17   1  -4       1904.04       2094.59        45.43 o                         
  18   1  -4       8054.67       7962.59        80.29 o                         
  19   1  -4       1573.04       1503.72        37.74 o                         
  20   1  -4        561.34        581.57        36.36 o                         
   0   2  -4       2672.07       2799.97        74.06 o                         
   1   2  -4       5698.59       5521.23       188.70 o                         
   2   2  -4       8769.81       8517.56       113.22 o                         
   3   2  -4        677.37        825.01        34.00 o                         
   4   2  -4      10787.21      10020.86        99.63 o                         
   5   2  -4       2797.46       2169.30        29.35 o                         
   6   2  -4       9500.83       9245.24        66.56 o                         
   7   2  -4      49666.01      48618.46       210.86 o                         
   8   2  -4       1491.83       1368.78        18.95 o                         
   9   2  -4       1810.17       1904.46        25.87 o                         
  10   2  -4       3487.57       3214.64        29.12 o                         
  11   2  -4      12994.59      12630.75        87.59 o                         
  12   2  -4      16239.36      16265.00       115.14 o                         
  13   2  -4       5590.10       5727.91       150.10 o                         
  14   2  -4      14015.24      13461.51       174.75 o                         
  15   2  -4       2811.41       2951.04        71.51 o                         
  16   2  -4        916.74        906.36        23.07 o                         
  17   2  -4       2177.83       2180.30        51.96 o                         
  18   2  -4       2970.22       3016.40        45.96 o                         
  19   2  -4       6641.11       5981.66       124.81 o                         
  20   2  -4         39.78         40.90        38.00 o                         
   1   3  -4        689.87        697.86        24.78 o                         
   2   3  -4        627.61        774.97        28.28 o                         
   3   3  -4     173196.95     173462.73      2514.98 o                         
   4   3  -4        422.16        373.22        44.76 o                         
   5   3  -4       6228.52       6143.89        95.25 o                         
   6   3  -4      11588.87      11594.47        91.57 o                         
   7   3  -4      12223.21      11746.35        90.84 o                         
   8   3  -4       9050.55       8166.23        53.23 o                         
   9   3  -4       1383.04       1480.64        21.41 o                         
  10   3  -4        378.78        419.66        12.18 o                         
  11   3  -4      53149.54      50936.54       245.17 o                         
  12   3  -4       5177.40       4804.89        81.03 o                         
  13   3  -4       2865.89       2670.11        42.80 o                         
  14   3  -4       1264.31       1154.51        22.77 o                         
  15   3  -4      15094.33      14436.33       121.02 o                         
  16   3  -4         53.35         60.89        18.37 o                         
  17   3  -4       1637.09       1750.31        35.98 o                         
  18   3  -4       2121.64       2205.54        53.68 o                         
  19   3  -4       5786.23       5847.02        68.56 o                         
  20   3  -4       1816.82       1846.22       108.04 o                         
   0   4  -4      10780.87      10444.41       188.38 o                         
   1   4  -4      43618.50      41699.87      1285.83 o                         
   2   4  -4      29681.93      27660.13       694.11 o                         
   3   4  -4       7569.46       7254.80       164.55 o                         
   4   4  -4      14135.69      14554.73       204.41 o                         
   5   4  -4      13704.25      14173.73       110.20 o                         
   6   4  -4       5871.02       6367.28        49.70 o                         
   7   4  -4      63482.22      59213.07       293.41 o                         
   8   4  -4        521.36        527.14        13.02 o                         
   9   4  -4        568.97        588.22        12.25 o                         
  10   4  -4       8041.56       7908.97        68.54 o                         
  11   4  -4       8591.74       8325.95        80.87 o                         
  12   4  -4        660.47        596.88        17.69 o                         
  13   4  -4       1824.98       1753.41        66.67 o                         
  14   4  -4         30.64         63.36        16.20 o                         
  15   4  -4      10477.39      10303.58       161.35 o                         
  16   4  -4       5004.08       5039.80        54.75 o                         
  17   4  -4        341.65        350.93        20.69 o                         
  18   4  -4        219.58        208.28        28.52 o                         
  19   4  -4       8968.69       8815.01       127.51 o                         
  20   4  -4         23.82         40.33        23.27 o                         
   1   5  -4      29382.86      29016.61       468.22 o                         
   2   5  -4      11131.04      11530.60       170.68 o                         
   3   5  -4      17919.16      16664.25       163.42 o                         
   4   5  -4      12302.37      12223.28       118.25 o                         
   5   5  -4        536.25        650.75        22.26 o                         
   6   5  -4       6547.01       6418.14        53.93 o                         
   7   5  -4         90.77        124.05        11.03 o                         
   8   5  -4        534.22        478.26        21.62 o                         
   9   5  -4       2564.67       2681.73        47.98 o                         
  10   5  -4       2774.77       2754.30        39.59 o                         
  11   5  -4       1032.33       1000.88        23.58 o                         
  12   5  -4       6957.76       6836.10        69.96 o                         
  13   5  -4       8351.37       8265.99        81.73 o                         
  14   5  -4       5482.26       5468.15        85.48 o                         
  15   5  -4      11641.54      11607.26       107.44 o                         
  16   5  -4        319.11        357.48        20.03 o                         
  17   5  -4       7828.81       8189.38       126.24 o                         
  18   5  -4        723.18        701.30        36.18 o                         
  19   5  -4       2474.41       2607.86        55.33 o                         
  20   5  -4       3374.48       3234.72       284.99 o                         
   0   6  -4      65031.56      65334.39      1046.57 o                         
   1   6  -4         42.48         96.73        16.74 o                         
   2   6  -4        629.62        659.69        24.19 o                         
   3   6  -4      11802.25      10980.30        99.91 o                         
   4   6  -4       3597.35       3563.21        47.45 o                         
   5   6  -4      12146.94      11835.61        83.53 o                         
   6   6  -4       3829.49       3813.55        44.78 o                         
   7   6  -4       6356.52       6210.92        62.47 o                         
   8   6  -4      24943.69      22992.35       225.63 o                         
   9   6  -4       9196.24       9187.29        89.11 o                         
  10   6  -4       4622.54       4487.83        44.58 o                         
  11   6  -4        390.96        391.70        16.71 o                         
  12   6  -4       3095.08       3342.90        43.24 o                         
  13   6  -4          8.20         28.70        14.91 o                         
  14   6  -4       7444.87       7746.76       156.85 o                         
  15   6  -4        159.91        131.43        18.16 o                         
  16   6  -4       3545.57       3713.26        50.76 o                         
  17   6  -4       5007.12       4964.84       112.41 o                         
  18   6  -4       6503.17       6967.87        87.36 o                         
  19   6  -4       2438.80       2537.90        48.67 o                         
  20   6  -4        331.40        254.40        21.25 o                         
   1   7  -4      20067.03      20073.27       183.26 o                         
   2   7  -4        520.66        474.39        23.88 o                         
   3   7  -4        375.97        400.61        18.55 o                         
   4   7  -4      27413.91      26147.54       281.56 o                         
   5   7  -4      17641.73      17408.87       137.59 o                         
   6   7  -4        169.49        160.24        16.57 o                         
   7   7  -4       2207.38       2252.46        33.79 o                         
   8   7  -4       9875.97       9794.84       108.29 o                         
   9   7  -4       5960.23       5991.64        58.72 o                         
  10   7  -4       6448.42       6051.88        67.05 o                         
  11   7  -4       3877.48       4002.26        52.12 o                         
  12   7  -4       2697.90       2645.31       104.73 o                         
  13   7  -4      26320.78      26928.57       556.75 o                         
  14   7  -4       4186.14       4189.34        83.55 o                         
  15   7  -4       1941.71       2036.26        30.97 o                         
  16   7  -4        860.48        915.50        21.72 o                         
  17   7  -4        209.33        254.06        24.83 o                         
  18   7  -4       6209.51       6300.44        72.01 o                         
   0   8  -4       4302.01       4339.13        80.82 o                         
   1   8  -4       4219.44       4212.15        52.29 o                         
   2   8  -4       2389.46       2422.20        40.52 o                         
   3   8  -4       4138.21       4283.26        52.66 o                         
   4   8  -4       5575.57       5777.13        56.20 o                         
   5   8  -4      14546.74      14938.57       112.40 o                         
   6   8  -4       2113.96       2092.98        31.26 o                         
   7   8  -4       1608.24       1527.44        31.34 o                         
   8   8  -4        163.99        199.15        21.16 o                         
   9   8  -4      26549.94      26984.38       252.35 o                         
  10   8  -4        774.03        829.03        29.28 o                         
  11   8  -4        333.65        321.51        27.05 o                         
  12   8  -4       2783.58       2879.69        41.42 o                         
  13   8  -4        561.18        536.56        48.32 o                         
  14   8  -4       3020.35       3266.26        41.28 o                         
  15   8  -4        714.61        699.38        26.80 o                         
  16   8  -4       3213.15       3155.50        77.05 o                         
  17   8  -4       9225.38       9523.91       112.82 o                         
  18   8  -4        990.52        811.58        71.81 o                         
   1   9  -4       3875.44       3985.92        55.76 o                         
   2   9  -4      10812.36      11035.50       114.09 o                         
   3   9  -4       7037.51       6877.23        62.11 o                         
   4   9  -4        872.80        801.10        22.51 o                         
   5   9  -4      10845.97      11165.40       105.91 o                         
   6   9  -4      21460.10      21321.07       180.45 o                         
   7   9  -4       6003.91       6017.83        78.06 o                         
   8   9  -4       7016.75       6991.12        85.56 o                         
   9   9  -4        175.18        178.42        20.04 o                         
  10   9  -4       1800.09       1797.25        37.61 o                         
  11   9  -4       3224.13       3315.69        62.84 o                         
  12   9  -4       4916.07       5070.88        58.48 o                         
  13   9  -4       2484.69       2855.58        97.18 o                         
  14   9  -4        504.71        493.21        19.58 o                         
  15   9  -4        525.27        496.72        23.68 o                         
  16   9  -4       1196.00       1186.71        22.75 o                         
  17   9  -4        355.26        313.00        18.68 o                         
   0  10  -4       3946.22       4001.75       108.52 o                         
   1  10  -4       3748.92       3766.91        68.98 o                         
   2  10  -4      23429.43      24577.43       202.58 o                         
   3  10  -4        855.59        936.62        27.50 o                         
   4  10  -4       3987.52       4117.29        53.43 o                         
   5  10  -4        959.51       1007.43        28.71 o                         
   6  10  -4       2022.75       2047.31        33.13 o                         
   7  10  -4       5012.25       5020.92        82.26 o                         
   8  10  -4        529.78        534.71        24.19 o                         
   9  10  -4       2948.05       3197.42        52.64 o                         
  10  10  -4      10752.82      12052.81       146.75 o                         
  11  10  -4        384.91        407.47        27.43 o                         
  12  10  -4       3352.59       3411.69        82.74 o                         
  13  10  -4        132.26        135.40        13.27 o                         
  14  10  -4       1212.15       1306.68        28.82 o                         
  15  10  -4       1737.27       1602.38        43.79 o                         
   1  11  -4        767.36        758.99        27.66 o                         
   2  11  -4       6409.86       6655.23        98.03 o                         
   3  11  -4       1037.53       1052.74        26.41 o                         
   4  11  -4        976.33        929.60        32.91 o                         
   5  11  -4         36.29         46.57        17.25 o                         
   6  11  -4      19182.55      20629.00       282.09 o                         
   7  11  -4       1500.07       1653.67        31.09 o                         
   8  11  -4       4842.16       5340.28        55.21 o                         
   9  11  -4        145.46        178.03        11.68 o                         
  10  11  -4        511.60        574.60        23.11 o                         
  11  11  -4        176.48        228.65        13.79 o                         
  12  11  -4       5447.87       4678.14       270.82 o                         
  13  11  -4         68.75         89.85         8.50 o                         
   0  12  -4       3501.02       3660.09       155.05 o                         
   1  12  -4        768.85        791.97        18.60 o                         
   2  12  -4       9710.92      10881.63       110.53 o                         
   3  12  -4       1832.54       1860.96        26.57 o                         
   4  12  -4        670.48        688.86        19.07 o                         
   5  12  -4       4163.07       4310.78        53.84 o                         
   6  12  -4        230.40        268.33        15.94 o                         
   7  12  -4        416.19        413.92        16.73 o                         
   8  12  -4       3301.49       3361.57        48.49 o                         
   9  12  -4       5724.75       5014.82        89.52 o                         
  10  12  -4       5639.49       4495.54       132.51 o                         
   1  13  -4       6685.01       6540.20        90.97 o                         
   2  13  -4       1245.29       1440.68        31.17 o                         
   3  13  -4        218.15        241.04        13.07 o                         
   4  13  -4        397.56        450.51        27.05 o                         
   5  13  -4       7176.73       6888.66       118.18 o                         
   6  13  -4       2943.99       2840.86        55.07 o                         
   2   0  -3        606.02        548.46        14.85 o                         
   4   0  -3     160762.53     163815.83      1277.49 o                         
   6   0  -3        515.27        627.45        20.84 o                         
   8   0  -3      29049.58      26457.28       267.59 o                         
  10   0  -3      31148.99      32369.63       337.35 o                         
  12   0  -3       1583.88       1630.71       101.76 o                         
  14   0  -3       1650.45       1765.12        28.32 o                         
  16   0  -3       1888.95       1652.68        40.79 o                         
  18   0  -3       7742.90       8163.32       130.41 o                         
   0   1  -3      36011.02      41088.20       606.69 o                         
   1   1  -3       3379.37       3827.53        76.32 o                         
   2   1  -3       9602.72       8918.38       102.69 o                         
   3   1  -3      17701.12      15330.52       169.70 o                         
   4   1  -3       7047.38       7522.44        90.80 o                         
   5   1  -3       3220.31       2900.71        28.34 o                         
   6   1  -3      11282.54      11036.31        79.28 o                         
   7   1  -3      13515.79      13278.29        70.82 o                         
   8   1  -3      37840.73      36169.71       186.82 o                         
   9   1  -3       7711.32       7531.21       100.63 o                         
  10   1  -3       1029.06       1049.64        19.46 o                         
  11   1  -3       7541.27       7214.14        58.62 o                         
  12   1  -3      17649.27      16259.27       638.73 o                         
  13   1  -3        725.77        638.59        52.77 o                         
  14   1  -3      24667.37      23924.10       258.28 o                         
  15   1  -3       2745.89       2773.54        46.32 o                         
  16   1  -3        283.27        320.81        15.58 o                         
  17   1  -3       2880.11       2740.97        39.31 o                         
  18   1  -3      10063.52       9559.26       106.16 o                         
  19   1  -3       3232.84       3076.48        57.85 o                         
  20   1  -3         75.32        138.15        40.25 o                         
   1   2  -3       4676.56       4252.70       116.41 o                         
   2   2  -3       3308.61       2967.42        67.30 o                         
   3   2  -3     100771.41     108689.03      1210.80 o                         
   4   2  -3      27024.91      26203.77       204.46 o                         
   5   2  -3      19083.89      17618.44       154.00 o                         
   6   2  -3      17383.91      16879.77        78.16 o                         
   7   2  -3       5962.29       5744.68        46.46 o                         
   8   2  -3      22330.78      21740.20       231.32 o                         
   9   2  -3       2645.48       2373.53        32.99 o                         
  10   2  -3      15301.28      14133.36        78.40 o                         
  11   2  -3      21899.08      20897.70       171.54 o                         
  12   2  -3       4345.83       3893.86       138.15 o                         
  13   2  -3       6611.35       6443.89       114.30 o                         
  14   2  -3       5743.63       5286.87        55.95 o                         
  15   2  -3       3954.71       3785.21        38.32 o                         
  16   2  -3       8188.69       7827.80        94.39 o                         
  17   2  -3       3159.84       3372.86        73.41 o                         
  18   2  -3       5656.23       5506.06        73.71 o                         
  19   2  -3       4549.38       4401.04        61.06 o                         
  20   2  -3        962.94       1029.50        57.96 o                         
   0   3  -3      69358.80      65124.76       952.21 o                         
   1   3  -3      22766.42      24376.62       384.81 o                         
   2   3  -3       7943.58       7897.23       156.18 o                         
   3   3  -3      12346.32      13566.08       246.99 o                         
   4   3  -3      16948.88      16078.91       209.21 o                         
   5   3  -3      31702.35      30345.20       205.57 o                         
   6   3  -3        845.55        821.46        15.07 o                         
   7   3  -3      94115.53      92763.57       368.75 o                         
   8   3  -3       1847.16       1744.04        34.69 o                         
   9   3  -3       3916.74       3612.82        34.10 o                         
  10   3  -3       7786.80       7586.05        56.90 o                         
  11   3  -3      17527.75      17080.38       141.85 o                         
  12   3  -3       9260.12       9089.64        99.71 o                         
  13   3  -3       1173.99       1313.69        84.24 o                         
  14   3  -3       1964.71       1845.98        44.35 o                         
  15   3  -3       7058.11       7062.03        72.53 o                         
  16   3  -3       4837.97       5074.74        54.65 o                         
  17   3  -3        881.10        911.91        24.02 o                         
  18   3  -3        386.01        481.39        20.74 o                         
  19   3  -3      11549.22      11167.93       125.41 o                         
  20   3  -3        102.51        135.43        22.84 o                         
   1   4  -3      17389.52      16265.25       313.65 o                         
   2   4  -3      12975.69      12705.64       232.82 o                         
   3   4  -3      34544.30      35529.15       568.69 o                         
   4   4  -3      12320.25      13212.06        98.57 o                         
   5   4  -3       1643.67       1679.64        26.11 o                         
   6   4  -3      26246.93      25605.73       155.88 o                         
   7   4  -3       3168.09       3293.05        34.35 o                         
   8   4  -3       4172.05       3986.18        46.52 o                         
   9   4  -3       1759.77       1977.69        26.67 o                         
  10   4  -3        345.73        420.95        17.69 o                         
  11   4  -3      27260.88      25424.97       280.06 o                         
  12   4  -3       7043.88       6824.91        66.58 o                         
  13   4  -3        652.95        701.12        34.90 o                         
  14   4  -3       9951.73       9622.89        99.25 o                         
  15   4  -3      18763.18      18750.18       126.57 o                         
  16   4  -3       2405.99       2156.74        56.33 o                         
  17   4  -3       5299.74       5476.48       105.44 o                         
  18   4  -3        854.39        841.01        23.67 o                         
  19   4  -3        150.53        155.94        20.54 o                         
  20   4  -3       5233.08       4963.30       111.74 o                         
   0   5  -3      46918.54      46684.52      1356.03 o                         
   1   5  -3      21609.52      20758.79       274.32 o                         
   2   5  -3      29479.31      28535.22      1220.78 o                         
   3   5  -3      18247.69      17739.46       323.63 o                         
   4   5  -3       1354.01       1202.81        27.66 o                         
   5   5  -3      18873.22      18531.48       200.61 o                         
   6   5  -3       6522.74       7142.41       103.84 o                         
   7   5  -3      27194.95      25440.66       294.37 o                         
   8   5  -3      10234.79       9342.59       118.43 o                         
   9   5  -3       6917.87       6558.33        65.08 o                         
  10   5  -3       7570.91       7400.94        90.69 o                         
  11   5  -3       5809.45       5328.84        69.79 o                         
  12   5  -3       1379.06       1375.38        24.76 o                         
  13   5  -3        863.79        817.16        19.19 o                         
  14   5  -3       5206.44       5363.85       218.17 o                         
  15   5  -3       4309.81       4096.87        47.58 o                         
  16   5  -3       9352.04       9317.19       143.80 o                         
  17   5  -3       1668.74       1725.69        30.99 o                         
  18   5  -3       4276.11       4355.08        61.42 o                         
  19   5  -3       4530.10       4673.22        90.03 o                         
  20   5  -3         44.99         45.73        31.56 o                         
   1   6  -3      38053.73      36568.00       321.27 o                         
   2   6  -3       6277.61       6401.79        75.31 o                         
   3   6  -3       2483.28       2031.68        32.71 o                         
   4   6  -3      21483.78      20443.76       206.06 o                         
   5   6  -3      13469.17      13106.44        97.22 o                         
   6   6  -3       2511.64       2500.26        37.14 o                         
   7   6  -3       1208.96       1274.41        27.87 o                         
   8   6  -3        750.14        856.12        32.29 o                         
   9   6  -3       1394.66       1405.66        29.32 o                         
  10   6  -3      11325.13      10797.16       196.32 o                         
  11   6  -3       5005.23       4942.86        54.36 o                         
  12   6  -3      10137.68       9857.61        84.13 o                         
  13   6  -3      13120.85      13250.80       131.39 o                         
  14   6  -3      11833.99      12091.18       115.70 o                         
  15   6  -3       7352.18       7882.16        73.66 o                         
  16   6  -3       3609.81       3733.00       143.48 o                         
  17   6  -3       1412.97       1532.53        35.98 o                         
  18   6  -3       1200.35       1135.82        43.48 o                         
  19   6  -3       2504.03       2613.61        39.57 o                         
  20   6  -3        839.02        688.80        32.52 o                         
   0   7  -3      43785.16      42697.01       741.61 o                         
   1   7  -3       7203.23       7159.92        84.51 o                         
   2   7  -3        191.85        231.92        17.43 o                         
   3   7  -3       9334.02       9345.26        83.64 o                         
   4   7  -3       9667.02       9418.47        84.14 o                         
   5   7  -3      10408.12      10548.80        86.48 o                         
   6   7  -3       1898.43       1766.73        30.96 o                         
   7   7  -3       2512.42       2433.00        38.38 o                         
   8   7  -3       2584.44       2652.57        58.57 o                         
   9   7  -3      25195.04      24888.95       235.28 o                         
  10   7  -3        513.87        438.72        18.32 o                         
  11   7  -3       1861.40       1809.07        34.96 o                         
  12   7  -3       3917.17       4040.54        48.39 o                         
  13   7  -3        475.38        465.08        23.36 o                         
  14   7  -3       6351.21       6431.04        73.37 o                         
  15   7  -3       1616.11       1638.05        36.05 o                         
  16   7  -3         28.48         38.95        13.72 o                         
  17   7  -3       8263.85       8215.16       192.33 o                         
  18   7  -3       3566.23       3822.75        74.87 o                         
  19   7  -3        545.74        495.88        37.35 o                         
   1   8  -3      17089.12      17488.08       130.59 o                         
   2   8  -3       3332.15       3155.56        41.53 o                         
   3   8  -3       2992.11       3030.44        39.06 o                         
   4   8  -3       8584.21       8422.67        81.24 o                         
   5   8  -3      10414.69      10497.81        85.86 o                         
   6   8  -3       5572.03       5520.12        79.55 o                         
   7   8  -3       2323.67       2485.99        48.24 o                         
   8   8  -3      10367.78      10720.05       130.98 o                         
   9   8  -3       6408.72       6472.96       100.30 o                         
  10   8  -3       4802.42       4821.52        67.57 o                         
  11   8  -3       3636.81       3506.34        55.81 o                         
  12   8  -3        355.09        361.49        20.57 o                         
  13   8  -3      17030.05      17721.67       148.54 o                         
  14   8  -3        855.03        887.91        21.40 o                         
  15   8  -3        213.02        228.19        16.09 o                         
  16   8  -3       1326.76       1510.65        33.37 o                         
  17   8  -3        438.93        541.53        22.19 o                         
  18   8  -3       2028.86       1943.23       130.10 o                         
   0   9  -3       4021.99       4056.13        92.50 o                         
   1   9  -3      11533.66      12051.19       134.79 o                         
   2   9  -3      22400.75      23516.89       172.24 o                         
   3   9  -3      10445.38      10732.03        98.66 o                         
   4   9  -3       3276.98       3315.13        43.92 o                         
   5   9  -3       5163.46       5173.01        73.16 o                         
   6   9  -3        129.67        133.11        15.94 o                         
   7   9  -3       2118.04       2039.55        42.12 o                         
   8   9  -3       1380.90       1524.10        45.53 o                         
   9   9  -3       8801.96       9478.73       121.54 o                         
  10   9  -3       5141.97       5240.04        74.51 o                         
  11   9  -3        190.42        247.74        20.29 o                         
  12   9  -3       3763.23       4058.24        73.48 o                         
  13   9  -3        644.32        641.86        35.82 o                         
  14   9  -3       3333.19       3664.99        83.66 o                         
  15   9  -3       1024.08       1112.07        20.18 o                         
  16   9  -3       5331.27       5680.02        77.93 o                         
  17   9  -3       3782.17       3302.69        61.02 o                         
   1  10  -3        239.28        221.90        29.02 o                         
   2  10  -3      10660.80      10815.00       122.39 o                         
   3  10  -3       2614.01       2629.83        42.37 o                         
   4  10  -3       2019.47       2030.52        43.62 o                         
   5  10  -3       2146.16       2275.80        38.19 o                         
   6  10  -3      23553.56      24679.65       368.07 o                         
   7  10  -3       1415.29       1627.65        43.68 o                         
   8  10  -3       8600.46       9237.19       125.69 o                         
   9  10  -3        189.78        211.28        17.05 o                         
  10  10  -3         69.98        106.11        18.74 o                         
  11  10  -3        324.59        276.76        22.77 o                         
  12  10  -3      12607.08      13681.23       208.82 o                         
  13  10  -3       1094.34       1069.35        36.57 o                         
  14  10  -3       2837.57       3172.59        50.98 o                         
  15  10  -3        667.02        639.71        15.82 o                         
   0  11  -3       3225.49       3454.63        96.93 o                         
   1  11  -3        599.52        654.14        27.02 o                         
   2  11  -3      18863.86      19711.96       190.41 o                         
   3  11  -3       3440.26       3605.61        47.70 o                         
   4  11  -3       2870.47       2951.46        41.74 o                         
   5  11  -3        151.92        178.42        15.36 o                         
   6  11  -3       1706.00       1733.19        42.13 o                         
   7  11  -3       1569.14       1713.30        34.53 o                         
   8  11  -3       5364.47       5842.45        59.77 o                         
   9  11  -3        308.76        284.03        19.20 o                         
  10  11  -3       8433.21       9579.27       117.94 o                         
  11  11  -3        799.73        791.96        20.11 o                         
  12  11  -3       2886.75       2945.84        67.95 o                         
  13  11  -3         77.31         56.92        10.31 o                         
   1  12  -3       4598.49       4496.35        44.38 o                         
   2  12  -3       4136.79       4686.81        57.76 o                         
   3  12  -3        546.44        537.22        16.84 o                         
   4  12  -3        303.87        374.18        16.54 o                         
   5  12  -3       1626.72       1662.90        31.45 o                         
   6  12  -3      14369.48      16506.17       201.15 o                         
   7  12  -3        500.81        498.36        16.64 o                         
   8  12  -3       2277.28       2368.11        43.63 o                         
   9  12  -3       1383.84       1425.58        41.86 o                         
  10  12  -3        285.37        328.14        21.58 o                         
   0  13  -3       1232.72       1228.24        27.84 o                         
   1  13  -3       2372.76       2415.79        25.93 o                         
   2  13  -3       1740.85       1959.19        25.30 o                         
   3  13  -3       3796.10       3687.81        62.00 o                         
   4  13  -3        875.50        868.59        24.21 o                         
   5  13  -3       7908.14       7565.23       129.45 o                         
   6  13  -3        226.04        215.43        19.00 o                         
   0   0  -2     324647.75     321988.19      4559.81 o                         
   2   0  -2      18630.54      15707.38       165.63 o                         
   4   0  -2      61083.35      54824.18       377.55 o                         
   6   0  -2      18963.80      18785.28       224.51 o                         
   8   0  -2      10633.14      11021.38       175.09 o                         
  10   0  -2        654.80        675.76        24.38 o                         
  12   0  -2      21126.00      19850.62       411.54 o                         
  14   0  -2      31687.12      31293.60       479.99 o                         
  16   0  -2        607.08        575.01        18.44 o                         
  18   0  -2       9365.23       8844.60       108.72 o                         
   1   1  -2        363.44        214.14        15.46 o                         
   2   1  -2       4226.30       3507.12        61.51 o                         
   3   1  -2     159121.45     163029.41      1716.05 o                         
   4   1  -2      46139.99      44747.60       397.30 o                         
   5   1  -2      10368.88       9245.73        61.79 o                         
   6   1  -2       6198.44       5415.15        32.98 o                         
   7   1  -2       1251.55       1355.12        16.81 o                         
   8   1  -2      22691.99      21845.21       116.20 o                         
   9   1  -2       2275.40       2504.64        33.90 o                         
  10   1  -2      58409.95      55245.73       287.61 o                         
  11   1  -2      36848.72      33905.91       422.90 o                         
  12   1  -2       4144.93       3780.91        71.44 o                         
  13   1  -2        477.81        380.41        44.20 o                         
  14   1  -2       7281.33       6976.54        42.23 o                         
  15   1  -2       4238.69       4025.45        27.90 o                         
  16   1  -2       4876.73       4398.42        68.44 o                         
  17   1  -2        283.86        267.69        14.41 o                         
  18   1  -2       6241.69       6008.65        84.61 o                         
  19   1  -2       3937.14       3642.76        90.03 o                         
   0   2  -2     239778.58     241723.94      3446.26 o                         
   1   2  -2      36777.51      37360.34       320.41 o                         
   2   2  -2       7919.73       8463.98       157.15 o                         
   3   2  -2      11978.62      11840.37       211.57 o                         
   4   2  -2      12321.63      11618.71       234.27 o                         
   5   2  -2       8859.99       8413.61        49.07 o                         
   6   2  -2      11288.70      10364.17        79.61 o                         
   7   2  -2      55296.15      54529.25       262.84 o                         
   8   2  -2      19149.00      17130.69       114.25 o                         
   9   2  -2       2450.36       2672.91        33.86 o                         
  10   2  -2       1552.27       1507.89        24.34 o                         
  11   2  -2      16235.59      14810.01       243.58 o                         
  12   2  -2      11489.22      11139.84       163.72 o                         
  13   2  -2        910.81       1003.47        62.96 o                         
  14   2  -2      15405.02      14878.94       107.70 o                         
  15   2  -2      11445.45      11389.91        96.15 o                         
  16   2  -2       1179.56       1115.25        23.84 o                         
  17   2  -2       2812.14       2743.83        60.00 o                         
  18   2  -2       6282.28       6312.36        56.40 o                         
  19   2  -2       8795.53       8056.90       104.24 o                         
  20   2  -2        172.38        159.35        30.19 o                         
   1   3  -2      16373.27      15052.82       207.86 o                         
   2   3  -2       7789.17       8265.09       390.93 o                         
   3   3  -2      44200.82      42355.98       654.35 o                         
   4   3  -2      34036.42      32300.01       207.00 o                         
   5   3  -2       9012.34       9415.70        70.50 o                         
   6   3  -2       5121.07       5283.99        81.91 o                         
   7   3  -2       3083.57       2908.78        60.05 o                         
   8   3  -2      15611.26      14417.91        80.34 o                         
   9   3  -2        591.15        602.31        20.39 o                         
  10   3  -2       1432.05       1588.06        29.13 o                         
  11   3  -2      14237.26      13530.51       130.50 o                         
  12   3  -2       1363.56       1311.71        31.96 o                         
  13   3  -2       5563.04       5166.61        47.11 o                         
  14   3  -2       1137.73       1061.40        24.21 o                         
  15   3  -2      16173.83      15920.94       119.63 o                         
  16   3  -2        298.79        308.82        20.96 o                         
  17   3  -2       5668.19       6024.52       169.46 o                         
  18   3  -2       6336.95       6386.76        82.49 o                         
  19   3  -2        688.39        658.47        23.69 o                         
  20   3  -2       1496.04       1596.32        97.89 o                         
   0   4  -2      62431.84      59717.71       879.44 o                         
   1   4  -2       8152.07       7399.39       211.60 o                         
   2   4  -2      19443.92      17663.35       326.43 o                         
   3   4  -2       9226.18       7783.75        67.90 o                         
   4   4  -2       6239.70       5817.61        48.87 o                         
   5   4  -2      20651.62      21123.06       193.05 o                         
   6   4  -2       5360.33       5380.22        51.51 o                         
   7   4  -2      69252.11      67855.38       592.54 o                         
   8   4  -2      12153.93      11499.23       127.23 o                         
   9   4  -2       1673.31       1733.82        46.02 o                         
  10   4  -2       5951.43       5803.10        83.86 o                         
  11   4  -2      10544.11      10355.63       108.54 o                         
  12   4  -2        308.18        326.63        20.32 o                         
  13   4  -2       1541.98       1577.27        85.39 o                         
  14   4  -2       1153.58       1122.45        30.43 o                         
  15   4  -2       4974.88       5174.29        49.57 o                         
  16   4  -2       5224.23       5530.77        54.09 o                         
  17   4  -2        476.54        496.16        21.51 o                         
  18   4  -2        318.98        369.89        20.12 o                         
  19   4  -2       8263.93       8393.15        98.09 o                         
  20   4  -2        122.50         86.62        38.64 o                         
   1   5  -2      12846.38      14252.14       158.12 o                         
   2   5  -2       1681.21       1879.54        46.53 o                         
   3   5  -2      31778.23      30499.23       325.15 o                         
   4   5  -2      35958.07      34895.10       336.58 o                         
   5   5  -2       2286.86       2193.28        46.94 o                         
   6   5  -2      12006.47      11721.97       136.64 o                         
   7   5  -2       5783.74       5236.75        64.17 o                         
   8   5  -2       2725.50       2698.82        40.36 o                         
   9   5  -2       8344.03       8215.91        89.27 o                         
  10   5  -2       5232.16       5039.83        65.47 o                         
  11   5  -2      23040.76      22368.73       168.92 o                         
  12   5  -2      10496.21      10259.39        88.27 o                         
  13   5  -2      10435.45      10480.40        92.72 o                         
  14   5  -2       6530.73       6827.21        65.81 o                         
  15   5  -2       6165.84       6460.61        58.95 o                         
  16   5  -2         80.96         98.19        17.23 o                         
  17   5  -2       3648.90       3954.21        67.03 o                         
  18   5  -2       1795.20       1790.03        37.58 o                         
  19   5  -2        836.92        918.46        35.14 o                         
  20   5  -2       4320.03       4065.51        95.32 o                         
   0   6  -2      16308.08      17404.56       350.04 o                         
   1   6  -2        299.32        328.14        38.03 o                         
   2   6  -2       5908.47       6088.98       122.96 o                         
   3   6  -2      10528.30      10448.05       101.47 o                         
   4   6  -2        910.88        846.35        23.51 o                         
   5   6  -2      13373.09      14082.41       107.67 o                         
   6   6  -2      21659.33      20727.44       166.62 o                         
   7   6  -2      14866.90      13471.05       160.31 o                         
   8   6  -2       7048.24       6804.96        73.04 o                         
   9   6  -2      12775.90      12583.77       140.31 o                         
  10   6  -2       7352.58       7470.16       118.30 o                         
  11   6  -2       6501.34       5987.08        90.91 o                         
  12   6  -2       2712.20       2942.58        83.53 o                         
  13   6  -2        386.65        398.00        19.10 o                         
  14   6  -2       2087.68       2110.99       119.15 o                         
  15   6  -2       2060.39       2094.36        44.30 o                         
  16   6  -2       1555.70       1530.81        29.01 o                         
  17   6  -2       3735.88       3846.32        86.83 o                         
  18   6  -2       6131.50       6303.72        70.35 o                         
  19   6  -2       3786.49       3824.96       149.10 o                         
   1   7  -2      27181.28      27112.21       191.07 o                         
   2   7  -2       1748.32       1656.27        28.19 o                         
   3   7  -2       2422.32       2401.36        33.46 o                         
   4   7  -2       9714.43       9804.62        81.72 o                         
   5   7  -2      11231.81      10673.23        89.72 o                         
   6   7  -2         80.01        104.12        16.91 o                         
   7   7  -2       4103.52       4150.60        49.98 o                         
   8   7  -2      10973.90      10577.05       115.87 o                         
   9   7  -2       1650.46       1760.22        43.82 o                         
  10   7  -2       6991.66       6413.51        85.71 o                         
  11   7  -2       2431.22       2452.66        39.64 o                         
  12   7  -2       1721.08       1747.43        45.83 o                         
  13   7  -2      12415.06      12806.39       107.70 o                         
  14   7  -2        653.03        729.19        22.66 o                         
  15   7  -2        881.77        866.22        25.27 o                         
  16   7  -2       1107.12       1241.49        92.57 o                         
  17   7  -2        898.26       1018.61        25.96 o                         
  18   7  -2       1935.45       1920.87        40.86 o                         
  19   7  -2       6457.88       6424.99       104.96 o                         
   0   8  -2      33085.42      33321.39       404.91 o                         
   1   8  -2       4201.44       4441.29        66.66 o                         
   2   8  -2       8328.93       8813.18        79.65 o                         
   3   8  -2       5866.60       6185.51        65.45 o                         
   4   8  -2       4584.65       4990.64        54.34 o                         
   5   8  -2      15189.21      15013.89       121.38 o                         
   6   8  -2        280.94        325.96        21.12 o                         
   7   8  -2       9323.94       8997.18       123.32 o                         
   8   8  -2       5345.83       5340.39        65.98 o                         
   9   8  -2      24839.41      25160.55       291.79 o                         
  10   8  -2       3630.56       3772.71        74.46 o                         
  11   8  -2       2127.74       2239.13        45.20 o                         
  12   8  -2       7010.23       7046.61        87.90 o                         
  13   8  -2        109.27        112.17        15.91 o                         
  14   8  -2       4592.68       4871.35        47.36 o                         
  15   8  -2       5780.72       5894.13        57.20 o                         
  16   8  -2       2056.99       1946.99        40.54 o                         
  17   8  -2       9405.58       9948.67       250.21 o                         
  18   8  -2       1210.69       1117.74        18.15 o                         
   1   9  -2       8035.22       8109.43        79.59 o                         
   2   9  -2       8649.87       9290.61        91.76 o                         
   3   9  -2       1374.90       1532.36        45.17 o                         
   4   9  -2       3238.88       3378.17        44.30 o                         
   5   9  -2      13424.72      14044.35       156.90 o                         
   6   9  -2      16605.21      17563.53       128.14 o                         
   7   9  -2       3776.09       3929.23        59.71 o                         
   8   9  -2       4741.37       4987.61       217.20 o                         
   9   9  -2       1124.15       1135.37        40.26 o                         
  10   9  -2       2042.85       2321.85        69.47 o                         
  11   9  -2        587.11        763.26        31.63 o                         
  12   9  -2       1838.45       1858.78        33.54 o                         
  13   9  -2       9537.08      10361.69       366.88 o                         
  14   9  -2        234.10        300.75        17.83 o                         
  15   9  -2        297.56        318.42        16.10 o                         
  16   9  -2        935.21        936.82        21.33 o                         
  17   9  -2        206.01        176.94        15.94 o                         
   0  10  -2       1728.98       1812.01        74.06 o                         
   1  10  -2        500.56        598.31        52.49 o                         
   2  10  -2      14905.47      16077.39       203.91 o                         
   3  10  -2        194.04        249.78        23.62 o                         
   4  10  -2       3316.62       3374.16        48.28 o                         
   5  10  -2        242.22        333.49        25.05 o                         
   6  10  -2        347.44        359.38        19.57 o                         
   7  10  -2        152.79        187.80        20.94 o                         
   8  10  -2       4463.35       4800.95        65.81 o                         
   9  10  -2       1600.96       1827.86        38.95 o                         
  10  10  -2      11768.08      12776.13       426.68 o                         
  11  10  -2        755.47        836.62        21.92 o                         
  12  10  -2       2128.09       2285.43        29.30 o                         
  13  10  -2         20.51         36.82        10.71 o                         
  14  10  -2       2196.09       2355.11        76.82 o                         
  15  10  -2         69.40         80.05         9.49 o                         
  16  10  -2      10716.16       8026.68       127.52 o                         
   1  11  -2       1566.08       1574.93        38.66 o                         
   2  11  -2       6234.59       6767.40        65.56 o                         
   3  11  -2       1311.84       1325.32        27.09 o                         
   4  11  -2       1891.28       2014.96        31.44 o                         
   5  11  -2       1027.09       1042.72        23.01 o                         
   6  11  -2      19304.88      20768.95       196.91 o                         
   7  11  -2        132.88        155.02        19.16 o                         
   8  11  -2       5265.67       5785.46        59.45 o                         
   9  11  -2        187.43        210.62        13.68 o                         
  10  11  -2        136.31        154.26        15.48 o                         
  11  11  -2       1565.51       1877.93        37.00 o                         
  12  11  -2      11123.98      12952.85       213.82 o                         
  13  11  -2        531.94        437.63        26.41 o                         
  14  11  -2       3449.74       2838.98       111.74 o                         
   0  12  -2        703.12        796.39        30.45 o                         
   1  12  -2        406.03        475.75        24.68 o                         
   2  12  -2      21570.05      23622.01       205.02 o                         
   3  12  -2        817.56        802.19        19.32 o                         
   4  12  -2        423.57        458.70        15.56 o                         
   5  12  -2       5214.23       5132.56        70.22 o                         
   6  12  -2       1170.90       1175.28        26.37 o                         
   7  12  -2        701.76        746.37        17.77 o                         
   8  12  -2        895.36       1009.25        18.31 o                         
   9  12  -2       6313.59       6639.72       139.11 o                         
  10  12  -2       5193.62       5513.96       100.47 o                         
  11  12  -2        843.00        787.98        26.41 o                         
   1  13  -2       5522.35       5596.23        74.36 o                         
   2  13  -2       2161.09       2422.67        26.26 o                         
   3  13  -2        622.50        666.94        17.75 o                         
   4  13  -2       2291.57       2252.12        32.12 o                         
   5  13  -2       4612.10       4628.72        88.56 o                         
   6  13  -2       2727.81       2739.43        56.68 o                         
   7  13  -2       1068.12        787.98        27.69 o                         
   1  14  -2       3394.56       2272.82        44.76 o                         
   2   0  -1       7591.49       6500.92        76.39 o                         
   4   0  -1      70634.77      68418.80       813.25 o                         
   6   0  -1       2213.35       2214.04        33.70 o                         
   8   0  -1      31104.53      28954.90       244.73 o                         
  10   0  -1      12234.89      12131.01       188.08 o                         
  12   0  -1       4590.46       4487.61       185.48 o                         
  14   0  -1      10807.51      10348.83       113.78 o                         
  16   0  -1       4692.16       4222.56        66.97 o                         
  18   0  -1      12154.02      11137.27       124.64 o                         
   0   1  -1     266915.06     268973.97      3813.37 o                         
   1   1  -1      11937.54      13957.80       149.89 o                         
   2   1  -1      14867.39      13436.13       145.05 o                         
   3   1  -1       1673.88       1271.02        20.33 o                         
   4   1  -1       2108.75       2187.94        16.33 o                         
   5   1  -1       8135.35       7076.92        67.25 o                         
   6   1  -1      21214.69      20714.84       116.38 o                         
   7   1  -1      13698.00      13261.98        83.59 o                         
   8   1  -1      19834.36      18648.58       113.14 o                         
   9   1  -1       3829.95       3392.02        57.11 o                         
  10   1  -1       1046.32       1145.04        30.62 o                         
  11   1  -1       2097.26       2065.34        44.64 o                         
  12   1  -1      23229.04      22774.20       499.49 o                         
  13   1  -1       1032.12        972.82        87.27 o                         
  14   1  -1      26254.21      26778.99       365.13 o                         
  15   1  -1       2651.13       2590.97        29.31 o                         
  16   1  -1         79.28        106.51        10.87 o                         
  17   1  -1        762.01        802.29        16.34 o                         
  18   1  -1       9903.41       9227.81        87.53 o                         
  19   1  -1       4449.77       4444.18        95.94 o                         
   1   2  -1       8596.31       8164.51        93.30 o                         
   2   2  -1       3171.01       3089.46        76.96 o                         
   3   2  -1       7495.14       8642.39        83.04 o                         
   4   2  -1      56747.59      54543.01       269.77 o                         
   5   2  -1      17999.20      16147.83        95.11 o                         
   6   2  -1       8582.94       7646.98        67.86 o                         
   7   2  -1       7709.38       6526.28        45.82 o                         
   8   2  -1       7278.36       7205.25        54.64 o                         
   9   2  -1       1519.68       1383.07        51.14 o                         
  10   2  -1      26267.99      24301.68       275.10 o                         
  11   2  -1      21029.53      20177.24       169.15 o                         
  12   2  -1        331.84        286.07        24.59 o                         
  13   2  -1       2382.21       2596.86       161.49 o                         
  14   2  -1       8086.41       8021.63        99.81 o                         
  15   2  -1       8670.24       8296.14        80.20 o                         
  16   2  -1       5415.85       4986.43        93.00 o                         
  17   2  -1       7472.78       7537.10        98.25 o                         
  18   2  -1       2970.07       2786.78        45.40 o                         
  19   2  -1       3685.09       3724.74        63.19 o                         
  20   2  -1       1605.34       1545.05        67.30 o                         
   0   3  -1       1799.46       2492.43        47.42 o                         
   1   3  -1      35233.47      32775.63       569.64 o                         
   2   3  -1       5336.96       5357.58        49.22 o                         
   3   3  -1       7270.79       6725.59        65.28 o                         
   4   3  -1      14786.14      13193.60        86.38 o                         
   5   3  -1       2713.65       2438.83        31.20 o                         
   6   3  -1        305.73        394.24         8.51 o                         
   7   3  -1     101862.55     100760.94       598.76 o                         
   8   3  -1        840.07        677.92        21.62 o                         
   9   3  -1       3606.92       3433.62        48.09 o                         
  10   3  -1       6706.29       6331.75       128.00 o                         
  11   3  -1      21333.98      20010.21       520.71 o                         
  12   3  -1       5895.39       5578.58        88.96 o                         
  13   3  -1        883.95        863.17        28.01 o                         
  14   3  -1       1216.85       1104.97        31.10 o                         
  15   3  -1      10940.71      10822.70        71.85 o                         
  16   3  -1       6823.03       6803.14        64.10 o                         
  17   3  -1       2309.05       2387.25        35.40 o                         
  18   3  -1        238.72        255.66        21.11 o                         
  19   3  -1      12627.95      13186.71       138.90 o                         
  20   3  -1        382.90        455.66        49.27 o                         
   1   4  -1      18345.84      17666.29       250.68 o                         
   2   4  -1       6349.48       6076.13        82.14 o                         
   3   4  -1      30817.78      30430.49       311.17 o                         
   4   4  -1       2138.30       2710.95        60.08 o                         
   5   4  -1       5558.21       5196.46        67.91 o                         
   6   4  -1      36447.75      33944.06       458.09 o                         
   7   4  -1       3992.59       3760.69        57.02 o                         
   8   4  -1       2154.44       2127.20        39.89 o                         
   9   4  -1       2099.97       2096.52        45.82 o                         
  10   4  -1        939.03        982.37        35.35 o                         
  11   4  -1      27797.67      25822.65       418.86 o                         
  12   4  -1       4125.37       4379.32        88.46 o                         
  13   4  -1       1219.69       1259.26        24.92 o                         
  14   4  -1       6130.55       6058.11        55.51 o                         
  15   4  -1      17805.62      18269.82       114.27 o                         
  16   4  -1        782.18        769.16        22.99 o                         
  17   4  -1       4529.15       4774.99        68.37 o                         
  18   4  -1        364.21        342.26        19.83 o                         
  19   4  -1        251.14        236.90        19.15 o                         
  20   4  -1       4174.18       3936.06       101.76 o                         
   0   5  -1      54033.93      57081.66       897.79 o                         
   1   5  -1      11809.99      10715.51       217.52 o                         
   2   5  -1      29146.69      27691.19       332.00 o                         
   3   5  -1      16916.89      17080.93       185.83 o                         
   4   5  -1       2911.82       2965.38        59.77 o                         
   5   5  -1      30303.30      29518.04       292.36 o                         
   6   5  -1       4575.12       5183.58       123.82 o                         
   7   5  -1      32507.82      30784.80       260.97 o                         
   8   5  -1      13701.92      12533.67       118.25 o                         
   9   5  -1       8832.26       8203.07       115.48 o                         
  10   5  -1      11683.78      11695.22       164.50 o                         
  11   5  -1      11360.77      10384.35       207.95 o                         
  12   5  -1       1437.96       1459.09        38.98 o                         
  13   5  -1       1017.21       1011.45        28.89 o                         
  14   5  -1       2419.20       2601.74        85.32 o                         
  15   5  -1        314.25        318.67        16.21 o                         
  16   5  -1       5929.83       6193.29        86.34 o                         
  17   5  -1       1574.02       1537.56        31.88 o                         
  18   5  -1       3936.60       4094.63        60.79 o                         
  19   5  -1       4498.77       4500.63        73.76 o                         
  20   5  -1        187.44        196.75        29.30 o                         
   1   6  -1      27549.19      27271.15       286.62 o                         
   2   6  -1       3098.93       3061.16        68.99 o                         
   3   6  -1       3932.59       3708.73        91.69 o                         
   4   6  -1      41619.68      40406.22       362.22 o                         
   5   6  -1      18118.69      17560.70       134.54 o                         
   6   6  -1       2666.05       2465.86        38.60 o                         
   7   6  -1       2055.69       1904.59        38.00 o                         
   8   6  -1       2515.29       2503.81        43.53 o                         
   9   6  -1       5077.15       5065.08        96.33 o                         
  10   6  -1      19284.84      17605.33       325.87 o                         
  11   6  -1       7512.59       7572.14        97.71 o                         
  12   6  -1      12446.82      12403.96       171.90 o                         
  13   6  -1      14231.14      14630.18       111.91 o                         
  14   6  -1       6836.73       7049.62        62.49 o                         
  15   6  -1       3606.99       3928.21        46.56 o                         
  16   6  -1       1981.44       2084.45        61.13 o                         
  17   6  -1        273.49        297.90        20.94 o                         
  18   6  -1        413.16        391.44        19.38 o                         
  19   6  -1       2169.84       2093.00        31.67 o                         
  20   6  -1       1220.82       1120.31        43.15 o                         
   0   7  -1      38710.98      36585.70       341.74 o                         
   1   7  -1       6997.01       7128.71       107.60 o                         
   2   7  -1       1134.53       1218.12        24.82 o                         
   3   7  -1      15851.59      15512.83       124.34 o                         
   4   7  -1       5364.35       5279.48        53.68 o                         
   5   7  -1      19612.80      19011.85       137.98 o                         
   6   7  -1       3526.82       3433.81        73.04 o                         
   7   7  -1        369.02        319.16        18.96 o                         
   8   7  -1       4058.31       3954.04        84.36 o                         
   9   7  -1      36330.02      34476.87       295.43 o                         
  10   7  -1        443.05        304.34        28.57 o                         
  11   7  -1       2044.88       1949.10        42.92 o                         
  12   7  -1       6103.41       6351.13        74.04 o                         
  13   7  -1         51.63         70.63        19.48 o                         
  14   7  -1       8744.93       8669.83        80.14 o                         
  15   7  -1       1106.74       1166.21        25.72 o                         
  16   7  -1         91.68        108.40        14.80 o                         
  17   7  -1       7558.05       7871.83        96.86 o                         
  18   7  -1       4070.49       4234.03        57.33 o                         
  19   7  -1        715.77        717.43        16.23 o                         
   1   8  -1      23593.93      24237.74       220.14 o                         
   2   8  -1        791.54        809.86        23.39 o                         
   3   8  -1       1384.58       1410.26        29.64 o                         
   4   8  -1      10226.39      10033.75        97.18 o                         
   5   8  -1       9195.00       9251.83        74.89 o                         
   6   8  -1       4160.56       4300.55        63.01 o                         
   7   8  -1        635.06        769.96        24.33 o                         
   8   8  -1       6861.49       7539.94       101.65 o                         
   9   8  -1       2161.22       2197.04       126.55 o                         
  10   8  -1       4709.60       4941.40       124.62 o                         
  11   8  -1       1724.62       1517.07        46.88 o                         
  12   8  -1        795.26        812.26        37.90 o                         
  13   8  -1      19850.19      19781.98       464.80 o                         
  14   8  -1       1457.19       1476.67        28.68 o                         
  15   8  -1        178.66        185.35        16.43 o                         
  16   8  -1       1144.79       1305.47        33.65 o                         
  17   8  -1        439.36        485.25        31.43 o                         
  18   8  -1       1310.76       1309.63        27.10 o                         
   0   9  -1       3374.18       3584.01        56.84 o                         
   1   9  -1      15460.32      16251.13       251.32 o                         
   2   9  -1      23514.49      25445.12       264.66 o                         
   3   9  -1       7597.98       8098.33        87.87 o                         
   4   9  -1       4190.01       4475.01        48.92 o                         
   5   9  -1       3936.68       3964.70        53.07 o                         
   6   9  -1        398.12        380.75        20.49 o                         
   7   9  -1       1757.06       1851.45        40.01 o                         
   8   9  -1        534.70        523.68        28.67 o                         
   9   9  -1       6884.86       7927.92       267.44 o                         
  10   9  -1       9105.77       9242.75       249.08 o                         
  11   9  -1       2844.69       2864.14        99.18 o                         
  12   9  -1       7714.48       8053.55       115.87 o                         
  13   9  -1        232.71        191.39        20.32 o                         
  14   9  -1       3331.68       3551.55        63.09 o                         
  15   9  -1       2264.57       2357.08        29.09 o                         
  16   9  -1       4255.83       4721.82        66.66 o                         
  17   9  -1       4978.72       4660.72        58.94 o                         
   1  10  -1       1721.65       1694.90        42.37 o                         
   2  10  -1      10447.46      11233.92       109.23 o                         
   3  10  -1       3510.60       3690.99        51.66 o                         
   4  10  -1        303.38        326.60        21.06 o                         
   5  10  -1       3945.24       4256.46        54.73 o                         
   6  10  -1      20973.14      22593.62       253.43 o                         
   7  10  -1        806.54        916.97        26.03 o                         
   8  10  -1      10556.29      10940.18       117.75 o                         
   9  10  -1         67.75         75.35        21.93 o                         
  10  10  -1        129.42        146.39        19.43 o                         
  11  10  -1       1784.19       1959.06        52.97 o                         
  12  10  -1       8919.55       9291.39       149.10 o                         
  13  10  -1       2304.60       2532.90        51.68 o                         
  14  10  -1       3451.61       3740.34        55.39 o                         
  15  10  -1        278.43        259.75        17.23 o                         
  16  10  -1        560.88        419.22        30.11 o                         
   0  11  -1        316.84        306.24        42.18 o                         
   1  11  -1         97.45         76.16        21.83 o                         
   2  11  -1      18224.17      19475.96       147.67 o                         
   3  11  -1       1423.28       1344.53        27.18 o                         
   4  11  -1       1951.95       2056.17        32.26 o                         
   5  11  -1       1299.03       1349.15        25.73 o                         
   6  11  -1        749.74        785.45        26.58 o                         
   7  11  -1       1836.76       2047.36        38.63 o                         
   8  11  -1       3331.85       3939.19        64.78 o                         
   9  11  -1       1267.87       1192.44        26.27 o                         
  10  11  -1       8808.65      10193.11       299.80 o                         
  11  11  -1        780.66        856.53        27.37 o                         
  12  11  -1       2135.97       2349.19        48.14 o                         
  13  11  -1         75.61         94.50        15.13 o                         
  14  11  -1        812.00        864.43        32.36 o                         
   1  12  -1       3771.47       3966.19        48.09 o                         
   2  12  -1       8675.48       9814.74        86.73 o                         
   3  12  -1        540.27        568.48        17.86 o                         
   4  12  -1        688.79        737.21        18.32 o                         
   5  12  -1       3670.85       3589.97        56.19 o                         
   6  12  -1      13754.89      15104.39       177.60 o                         
   7  12  -1       1239.90       1345.50        26.45 o                         
   8  12  -1       2958.33       3010.14        47.01 o                         
   9  12  -1       1093.10       1055.12        20.69 o                         
  11  12  -1        583.29        616.99        26.08 o                         
  12  12  -1       3786.53       3046.31        53.78 o                         
   0  13  -1       1411.28       1568.24        43.96 o                         
   1  13  -1        919.46        967.50        15.56 o                         
   2  13  -1       2894.45       3244.52        47.83 o                         
   3  13  -1       6272.50       6226.59        80.86 o                         
   4  13  -1        443.21        459.62        13.35 o                         
   5  13  -1       5613.64       5672.25        51.15 o                         
   7  13  -1         99.81        117.86        17.39 o                         
   8  13  -1        498.65        454.69        18.68 o                         
   1  14  -1       6633.96       4489.29        77.61 o                         
   3  14  -1         75.74         56.35        11.59 o                         
   2   0   0       3782.86       3919.34        75.90 o                         
   4   0   0       9481.35       8401.42       105.16 o                         
   6   0   0       2494.40       2566.37        37.95 o                         
   8   0   0      53338.01      49173.91       920.33 o                         
  10   0   0        208.78        194.56        31.19 o                         
  12   0   0      14520.80      14337.96       324.92 o                         
  14   0   0      33270.31      31623.98       435.45 o                         
  16   0   0         13.22         30.84        12.90 o                         
  18   0   0      16400.86      15978.52       156.46 o                         
   1   1   0       9358.04       6429.66        68.44 o                         
   2   1   0        217.39        311.28         8.18 o                         
   3   1   0       1047.94       1211.70        19.54 o                         
   4   1   0      57954.55      57687.86       348.99 o                         
   5   1   0      10092.20       9976.68        74.69 o                         
   6   1   0       3973.29       3222.78        25.85 o                         
   7   1   0        708.27        473.66        15.72 o                         
   8   1   0       8778.88       8529.34        70.25 o                         
   9   1   0        263.84        322.35        17.22 o                         
  10   1   0      39256.94      36422.70       254.18 o                         
  11   1   0       1544.29       1498.81        36.09 o                         
  12   1   0       9624.39       9072.54       147.67 o                         
  13   1   0       8878.86       8991.33       178.06 o                         
  14   1   0      13696.84      13269.88        69.49 o                         
  15   1   0       4335.91       4305.41        28.32 o                         
  16   1   0       3807.21       3524.03        52.24 o                         
  17   1   0       2206.86       2240.10        39.88 o                         
  18   1   0       8054.15       7716.67        68.94 o                         
  19   1   0       1073.09        992.75        33.74 o                         
   0   2   0       4896.28       4528.50        61.30 o                         
   1   2   0      47773.27      48645.12       791.10 o                         
   2   2   0        785.51        737.47        37.56 o                         
   3   2   0        850.04        727.85         9.34 o                         
   4   2   0       7582.16       7366.34        48.05 o                         
   5   2   0       4974.50       3939.07        54.71 o                         
   6   2   0      25343.17      24236.49       158.52 o                         
   7   2   0      41477.67      42324.21       252.78 o                         
   8   2   0        315.60        379.21        24.50 o                         
   9   2   0        906.61        960.49        23.40 o                         
  10   2   0       1309.68       1136.06        24.06 o                         
  11   2   0       7122.65       6608.40        69.99 o                         
  12   2   0      10995.53      11013.62       161.03 o                         
  13   2   0       3296.00       3061.76        63.51 o                         
  14   2   0       9956.82       9688.50        82.30 o                         
  15   2   0       4440.74       4599.11        71.37 o                         
  16   2   0       1158.73       1067.91        18.63 o                         
  17   2   0       1741.68       1767.54        24.65 o                         
  18   2   0       3276.18       3029.38        58.78 o                         
  19   2   0      10508.83      10900.85       146.48 o                         
  20   2   0         53.39         42.18        32.20 o                         
   1   3   0      17895.91      15652.83       168.74 o                         
   2   3   0       1627.78       2152.37        30.29 o                         
   3   3   0     108716.56     104519.93       924.53 o                         
   4   3   0      13488.46      13225.35       103.40 o                         
   5   3   0      18367.41      17178.31       145.74 o                         
   6   3   0       6349.27       6810.69        56.13 o                         
   7   3   0       6479.20       5969.25        61.25 o                         
   8   3   0      19262.59      18003.19       127.28 o                         
   9   3   0        501.83        510.50        15.11 o                         
  10   3   0       2165.69       2164.36        30.71 o                         
  11   3   0      58277.95      54603.40       584.60 o                         
  12   3   0       8550.99       8544.70       125.50 o                         
  13   3   0        117.72        124.89        16.13 o                         
  14   3   0       7644.02       7012.66        70.43 o                         
  15   3   0      23717.71      23420.52       149.66 o                         
  16   3   0         52.93         78.37        18.13 o                         
  17   3   0       5776.15       5888.87        58.39 o                         
  18   3   0       2009.41       1828.52        48.78 o                         
  19   3   0       3871.96       3895.92        47.22 o                         
  20   3   0       1005.25       1032.35        37.99 o                         
   0   4   0      37335.54      38765.14       613.13 o                         
   1   4   0      12062.17      12302.23       168.44 o                         
   2   4   0      21059.24      21120.54       245.51 o                         
   3   4   0       2909.07       2526.73        49.19 o                         
   4   4   0        938.88        679.01        25.84 o                         
   5   4   0      23033.40      23806.66       176.61 o                         
   6   4   0       8318.72       8840.23       108.64 o                         
   7   4   0      86938.02      83904.17       476.98 o                         
   8   4   0        291.39        272.86        14.89 o                         
   9   4   0        373.49        430.10        15.16 o                         
  10   4   0       6041.43       6114.15        63.70 o                         
  11   4   0      24278.88      22806.95       270.23 o                         
  12   4   0       1010.85       1002.01        28.42 o                         
  13   4   0        187.79        192.05        12.79 o                         
  14   4   0        444.03        456.35        39.69 o                         
  15   4   0      11320.37      11360.60        71.68 o                         
  16   4   0       2783.02       2935.60        38.46 o                         
  17   4   0        824.08        842.59        24.27 o                         
  18   4   0        126.44        146.09        21.58 o                         
  19   4   0      10489.19      10400.19       243.83 o                         
  20   4   0         35.60         41.14        31.24 o                         
   1   5   0      15926.49      16818.94       220.75 o                         
   2   5   0       1486.56       1402.35        43.21 o                         
   3   5   0      11892.47      11994.62       236.04 o                         
   4   5   0      15114.55      15779.37       597.67 o                         
   5   5   0       2843.38       2389.39       103.37 o                         
   6   5   0       8812.97       8797.05       123.44 o                         
   7   5   0       1878.56       1634.96        32.10 o                         
   8   5   0        368.71        407.87        23.29 o                         
   9   5   0       2123.33       2237.54        41.98 o                         
  10   5   0       9395.44       9533.13       100.54 o                         
  11   5   0       1209.35       1195.48        31.42 o                         
  12   5   0       3726.05       3715.62        40.45 o                         
  13   5   0       4046.65       4055.96        62.00 o                         
  14   5   0       2227.19       2356.65        38.06 o                         
  15   5   0       2923.28       3157.14        39.27 o                         
  16   5   0         70.84        120.69        14.92 o                         
  17   5   0       3477.77       3744.72        47.64 o                         
  18   5   0        178.19        166.04        19.68 o                         
  19   5   0       1009.70       1118.60        30.05 o                         
  20   5   0       3779.03       3989.83        85.01 o                         
   0   6   0      60158.05      59901.91       967.35 o                         
   1   6   0       3131.20       3334.52        89.71 o                         
   2   6   0        182.37        228.07        36.48 o                         
   3   6   0      18602.43      18026.06       357.44 o                         
   4   6   0         79.28         87.66        20.64 o                         
   5   6   0      15583.37      16335.00       149.62 o                         
   6   6   0       9782.86       9934.96       159.98 o                         
   7   6   0       6667.93       6431.24       123.45 o                         
   8   6   0      35254.52      32696.96       331.20 o                         
   9   6   0      20580.87      20073.69       218.27 o                         
  10   6   0      10288.77       9988.91       138.33 o                         
  11   6   0       7530.28       7314.92        76.49 o                         
  12   6   0       2346.52       2568.48        39.67 o                         
  13   6   0        357.08        359.68        19.99 o                         
  14   6   0       6919.76       7222.97       208.02 o                         
  15   6   0         16.17         29.90        15.37 o                         
  16   6   0        855.08        952.10        21.34 o                         
  17   6   0       3932.13       4134.16        62.23 o                         
  18   6   0       6684.73       7189.78       125.85 o                         
  19   6   0       2846.82       3026.53        88.87 o                         
  20   6   0        475.62        460.17        25.76 o                         
   1   7   0      19274.19      19629.66       157.67 o                         
   2   7   0       2308.65       2203.31        32.61 o                         
   3   7   0        617.08        623.76        20.69 o                         
   4   7   0      29647.99      28705.09       310.21 o                         
   5   7   0      20027.19      20315.59       145.51 o                         
   6   7   0        448.11        350.95        16.84 o                         
   7   7   0        526.34        581.13        21.77 o                         
   8   7   0       8347.11       8670.64       162.79 o                         
   9   7   0       5053.42       4999.48       102.72 o                         
  10   7   0      12702.53      11647.42       307.21 o                         
  11   7   0       7678.12       7728.58       137.49 o                         
  12   7   0       2274.80       2166.71        88.19 o                         
  13   7   0      22692.53      23235.48       252.36 o                         
  14   7   0       1219.20       1244.15        24.66 o                         
  15   7   0        384.15        439.99        20.20 o                         
  16   7   0        294.96        326.31        16.59 o                         
  17   7   0        200.44        242.45        20.21 o                         
  18   7   0       4987.96       5232.00        55.11 o                         
  19   7   0        574.19        541.76        19.61 o                         
   0   8   0       2726.22       2748.80       117.22 o                         
   1   8   0       1342.90       1456.03        33.06 o                         
   2   8   0       1539.74       1656.42        34.64 o                         
   3   8   0        553.25        737.17        25.42 o                         
   4   8   0       2567.16       2727.48        45.70 o                         
   5   8   0      13518.50      14599.81       116.46 o                         
   6   8   0       2506.95       2619.88        44.88 o                         
   7   8   0        637.82        620.95        22.85 o                         
   8   8   0        276.90        333.71        24.50 o                         
   9   8   0      32853.75      33378.86       822.28 o                         
  10   8   0       2848.81       2772.60        63.63 o                         
  11   8   0       3154.53       3201.35        68.31 o                         
  12   8   0       7930.81       8400.97        87.94 o                         
  13   8   0         61.17         86.37        22.71 o                         
  14   8   0       3279.23       3447.16        48.44 o                         
  15   8   0       1072.05       1057.39        30.12 o                         
  16   8   0       2333.64       2526.45        32.92 o                         
  17   8   0       8414.31       9185.38       116.81 o                         
  18   8   0        901.13        770.62        16.38 o                         
   1   9   0      10193.07      10481.88       122.19 o                         
   2   9   0       3740.23       4224.63       102.63 o                         
   3   9   0       8050.62       8711.30       104.62 o                         
   4   9   0        704.33        695.70        27.54 o                         
   5   9   0       8617.06       8878.06        87.67 o                         
   6   9   0      16886.60      18295.48       158.73 o                         
   7   9   0       3757.08       3981.45        58.57 o                         
   8   9   0       4015.51       4104.43        61.60 o                         
   9   9   0        920.44        931.13        31.09 o                         
  10   9   0        510.05        626.56        30.15 o                         
  11   9   0       1754.90       1720.27        39.78 o                         
  12   9   0       2580.24       2624.81        41.92 o                         
  13   9   0       4826.07       5511.98        92.31 o                         
  14   9   0        237.38        262.30        20.50 o                         
  15   9   0         38.20         62.97        12.41 o                         
  16   9   0       1668.06       1863.66        63.76 o                         
  17   9   0        382.82        396.76        32.36 o                         
   0  10   0       8304.20       8791.06       223.64 o                         
   1  10   0       1011.32       1162.80        28.49 o                         
   2  10   0      27090.43      29650.33       219.28 o                         
   3  10   0        603.87        657.42        23.67 o                         
   4  10   0       3509.18       3591.44        40.97 o                         
   5  10   0         80.73         93.87        16.59 o                         
   6  10   0       2131.44       2266.31        34.44 o                         
   7  10   0       3797.14       3936.29        68.05 o                         
   8  10   0        874.93        985.07        30.16 o                         
   9  10   0        306.64        436.36        23.20 o                         
  10  10   0      20968.40      23601.03       354.42 o                         
  11  10   0       3777.11       4050.62        71.01 o                         
  12  10   0       3960.36       4088.77        54.00 o                         
  13  10   0         28.08         40.09        11.95 o                         
  14  10   0       1056.94       1213.25        30.58 o                         
  15  10   0       2440.73       2702.21        61.51 o                         
  16  10   0       8367.12       6328.99       104.66 o                         
   1  11   0        898.08        947.71        32.60 o                         
   2  11   0       8838.20       9692.03        84.92 o                         
   3  11   0        132.48        178.79        17.19 o                         
   4  11   0        165.15        175.85        16.69 o                         
   5  11   0         24.64         46.45        14.49 o                         
   6  11   0      15694.35      17084.16       164.83 o                         
   7  11   0         33.19        108.50        18.61 o                         
   8  11   0       9417.83      10089.70        91.32 o                         
   9  11   0       1266.74       1411.15        28.74 o                         
  10  11   0         96.05        151.89        15.17 o                         
  11  11   0        464.59        534.86        17.91 o                         
  12  11   0       5549.13       6236.04        90.97 o                         
  13  11   0         36.73         76.76        10.61 o                         
  14  11   0       2369.56       2210.99        46.05 o                         
   0  12   0       2008.31       2056.27        46.51 o                         
   1  12   0        363.83        408.62        19.56 o                         
   2  12   0      12690.22      14227.32       109.40 o                         
   3  12   0       2454.36       2567.63        32.76 o                         
   4  12   0        364.58        394.01        15.66 o                         
   5  12   0       4290.25       4268.10        52.10 o                         
   6  12   0         48.91         74.70        15.12 o                         
   7  12   0       1271.36       1544.39        84.87 o                         
   8  12   0       1173.91       1402.36        24.66 o                         
   9  12   0       6731.36       6725.42       263.86 o                         
  10  12   0       4103.21       3826.57        67.62 o                         
  11  12   0         77.00         86.62        18.36 o                         
  12  12   0        698.48        477.88        18.68 o                         
   1  13   0       7166.30       7597.52        88.08 o                         
   2  13   0       1216.62       1499.07        20.57 o                         
   3  13   0          7.58         17.39         9.65 o                         
   4  13   0        123.04        119.36        10.27 o                         
   5  13   0      11139.47      11655.89       108.39 o                         
   6  13   0       4339.41       4080.00        82.12 o                         
   7  13   0        273.21        242.16        20.29 o                         
   0  14   0        940.95        584.47        20.93 o                         
   1  14   0       1433.99       1213.37        30.91 o                         
   3  14   0       5428.59       3748.96        65.69 o                         
   2   0   1       7585.29       6747.82        55.36 o                         
   4   0   1      70615.13      70684.79       223.80 o                         
   6   0   1       2196.44       2205.46        71.65 o                         
   8   0   1      30906.83      29794.21       769.15 o                         
  10   0   1      12234.64      11968.53       265.99 o                         
  12   0   1       4592.01       4678.31       166.48 o                         
  14   0   1      10915.54      10607.50        97.97 o                         
  16   0   1       4638.24       4015.57        64.37 o                         
  18   0   1      12236.74      11958.64       131.89 o                         
   0   1   1     266881.12     250780.80      3557.36 o                         
   1   1   1      11928.36      14476.48       156.27 o                         
   2   1   1      14907.14      13270.15       159.70 o                         
   3   1   1       1664.23       1325.85        28.77 o                         
   4   1   1       2098.05       2265.35        35.91 o                         
   5   1   1       8140.46       7283.28        68.24 o                         
   6   1   1      21205.39      20560.96       278.29 o                         
   7   1   1      13667.98      13570.88       103.39 o                         
   8   1   1      19944.51      19061.02       199.04 o                         
   9   1   1       3814.41       3479.54        83.01 o                         
  10   1   1       1041.02       1193.97        54.53 o                         
  11   1   1       2103.28       2238.71        76.28 o                         
  12   1   1      23229.63      23767.32       507.66 o                         
  13   1   1       1022.46       1094.92        91.61 o                         
  14   1   1      26241.86      26780.51       369.94 o                         
  15   1   1       2609.73       2530.96        21.19 o                         
  16   1   1         78.12        104.65        10.94 o                         
  17   1   1        748.51        775.63        16.59 o                         
  18   1   1       9878.90       9384.16        79.32 o                         
  19   1   1       4442.56       4797.62        85.88 o                         
   1   2   1       8541.56       8459.99        92.45 o                         
   2   2   1       3170.42       3379.81        41.89 o                         
   3   2   1       7489.12       9013.20        99.69 o                         
   4   2   1      56631.32      55967.74       419.91 o                         
   5   2   1      17930.38      16631.74       106.03 o                         
   6   2   1       8595.31       7807.97        87.16 o                         
   7   2   1       7710.99       6368.21        58.32 o                         
   8   2   1       7342.68       7431.57        76.29 o                         
   9   2   1       1522.76       1422.11        34.14 o                         
  10   2   1      26281.11      24662.87       192.39 o                         
  11   2   1      20988.30      20456.22       351.83 o                         
  12   2   1        329.78        270.02        39.30 o                         
  13   2   1       2382.05       2583.93        91.62 o                         
  14   2   1       8037.75       7875.45        85.10 o                         
  15   2   1       8701.37       8425.91        54.51 o                         
  16   2   1       5448.05       5222.67        67.43 o                         
  17   2   1       7472.27       7577.47        53.17 o                         
  18   2   1       2939.60       2725.87        37.20 o                         
  19   2   1       3697.21       3790.93        61.27 o                         
  20   2   1       1598.95       1631.68        60.86 o                         
   0   3   1       1754.36       2227.42        73.42 o                         
   1   3   1      35148.86      35798.75       374.34 o                         
   2   3   1       5296.79       5314.90       101.92 o                         
   3   3   1       7246.86       6817.77        88.12 o                         
   4   3   1      14838.88      13497.32       107.89 o                         
   5   3   1       2695.51       2474.55        35.88 o                         
   6   3   1        305.14        405.98        15.11 o                         
   7   3   1     101936.77     102072.78       561.33 o                         
   8   3   1        839.66        733.43        19.50 o                         
   9   3   1       3602.77       3462.66        43.75 o                         
  10   3   1       6719.60       6291.90        71.71 o                         
  11   3   1      21478.62      20835.65       279.93 o                         
  12   3   1       5898.68       5808.80        73.19 o                         
  13   3   1        905.08        864.60        22.78 o                         
  14   3   1       1212.62       1083.47        31.05 o                         
  15   3   1      10959.43      10921.28       109.19 o                         
  16   3   1       6849.82       6878.86        61.76 o                         
  17   3   1       2328.74       2324.09        42.33 o                         
  18   3   1        242.07        311.81        24.70 o                         
  19   3   1      12631.50      12226.39       161.60 o                         
  20   3   1        382.02        454.37        40.57 o                         
   1   4   1      18344.06      17428.48       256.17 o                         
   2   4   1       6330.87       6099.66       100.28 o                         
   3   4   1      30864.13      29319.19       310.35 o                         
   4   4   1       2123.98       2251.65        77.28 o                         
   5   4   1       5541.03       5267.99        69.86 o                         
   6   4   1      36398.85      34466.66       225.45 o                         
   7   4   1       3992.97       3963.65        54.27 o                         
   8   4   1       2147.52       2139.40        41.08 o                         
   9   4   1       2086.38       2153.04        35.60 o                         
  10   4   1        940.61        997.13        26.26 o                         
  11   4   1      27832.21      25989.70       354.04 o                         
  12   4   1       4127.87       4411.77        68.34 o                         
  13   4   1       1210.68       1273.26        19.92 o                         
  14   4   1       6069.04       6001.16        59.82 o                         
  15   4   1      17748.42      17945.02       157.59 o                         
  16   4   1        778.32        731.97        24.83 o                         
  17   4   1       4532.64       4998.44        66.59 o                         
  18   4   1        365.05        367.58        24.52 o                         
  19   4   1        250.85        249.56        27.92 o                         
  20   4   1       4179.65       4129.91        94.67 o                         
   0   5   1      53998.60      57168.28       899.40 o                         
   1   5   1      11803.48      10791.60       163.94 o                         
   2   5   1      29175.22      28506.52       481.74 o                         
   3   5   1      16949.44      17708.22       329.10 o                         
   4   5   1       2913.90       2988.35       101.76 o                         
   5   5   1      30426.82      29316.20       445.67 o                         
   6   5   1       4559.28       5102.87        87.62 o                         
   7   5   1      32454.99      30748.15       262.89 o                         
   8   5   1      13698.71      13008.99       148.08 o                         
   9   5   1       8817.63       8345.69       126.42 o                         
  10   5   1      11631.33      11465.88       145.62 o                         
  11   5   1      11280.75      10548.83       158.24 o                         
  12   5   1       1450.58       1405.68        29.70 o                         
  13   5   1       1011.28        988.23        32.02 o                         
  14   5   1       2411.45       2513.62       104.20 o                         
  15   5   1        313.57        297.20        19.45 o                         
  16   5   1       5907.80       6177.25        61.12 o                         
  17   5   1       1591.62       1634.99        36.98 o                         
  18   5   1       3921.44       3884.43        60.90 o                         
  19   5   1       4511.28       4623.89        78.76 o                         
  20   5   1        191.14        217.69        29.30 o                         
   1   6   1      27649.33      27178.41       423.78 o                         
   2   6   1       3125.66       3167.41       216.88 o                         
   3   6   1       3920.74       3509.51       124.14 o                         
   4   6   1      41671.73      41631.26       465.09 o                         
   5   6   1      18125.48      18447.09       180.48 o                         
   6   6   1       2685.61       2559.53        51.50 o                         
   7   6   1       2071.23       1904.29        46.20 o                         
   8   6   1       2472.28       2358.40        67.12 o                         
   9   6   1       5130.50       5205.65       129.30 o                         
  10   6   1      19273.41      17615.16       214.21 o                         
  11   6   1       7483.84       7299.08        89.63 o                         
  12   6   1      12453.17      12402.43       111.27 o                         
  13   6   1      14246.26      14816.31       135.44 o                         
  14   6   1       6904.27       6965.96        71.23 o                         
  15   6   1       3614.50       3935.94        51.35 o                         
  16   6   1       1967.18       1857.81        46.25 o                         
  17   6   1        267.15        337.67        23.31 o                         
  18   6   1        409.01        385.96        30.32 o                         
  19   6   1       2176.86       2199.08        46.97 o                         
  20   6   1       1224.69       1176.02        38.00 o                         
   0   7   1      38854.64      37899.07       440.79 o                         
   1   7   1       7003.73       7142.65        73.44 o                         
   2   7   1       1132.14       1289.36        28.39 o                         
   3   7   1      15786.85      15754.30       131.67 o                         
   4   7   1       5351.61       5326.13       101.86 o                         
   5   7   1      19469.94      18993.45       225.47 o                         
   6   7   1       3571.35       3558.07        80.22 o                         
   7   7   1        370.37        309.64        20.78 o                         
   8   7   1       4089.53       4057.13        93.61 o                         
   9   7   1      36391.79      34651.14       374.93 o                         
  10   7   1        450.00        341.20        29.24 o                         
  11   7   1       2052.78       2005.59        77.79 o                         
  12   7   1       6070.57       6253.71       127.08 o                         
  13   7   1         51.04         81.56        19.33 o                         
  14   7   1       8756.38       8761.20       104.93 o                         
  15   7   1       1094.23       1203.72        28.77 o                         
  16   7   1         93.21        109.36        20.84 o                         
  17   7   1       7525.34       7710.12       110.75 o                         
  18   7   1       4101.54       4018.21        66.29 o                         
  19   7   1        708.58        738.34        39.29 o                         
   1   8   1      23486.11      23782.90       217.27 o                         
   2   8   1        782.07        790.93        30.76 o                         
   3   8   1       1368.12       1461.18        39.00 o                         
   4   8   1      10201.97      10173.51       111.96 o                         
   5   8   1       9151.18       9230.78       120.36 o                         
   6   8   1       4185.55       4418.32        61.21 o                         
   7   8   1        622.83        745.49        21.67 o                         
   8   8   1       6896.54       7270.98       115.99 o                         
   9   8   1       2142.50       2592.91        86.62 o                         
  10   8   1       4700.59       4855.08        87.77 o                         
  11   8   1       1713.56       1577.29       273.72 o                         
  12   8   1        795.69        816.68        36.21 o                         
  13   8   1      19862.86      20911.35       310.51 o                         
  14   8   1       1448.88       1484.07        32.83 o                         
  15   8   1        177.57        158.47        17.55 o                         
  16   8   1       1161.65       1197.67        31.19 o                         
  17   8   1        438.57        479.51        87.27 o                         
  18   8   1       1311.76       1113.22        37.35 o                         
   0   9   1       3356.01       3527.43       219.94 o                         
   1   9   1      15455.21      16309.67       109.26 o                         
   2   9   1      23594.13      25304.83       340.43 o                         
   3   9   1       7638.68       8121.56        67.67 o                         
   4   9   1       4210.39       4485.61        45.94 o                         
   5   9   1       3964.37       3936.23        46.28 o                         
   6   9   1        400.48        377.44        18.66 o                         
   7   9   1       1757.88       1692.45        50.99 o                         
   8   9   1        540.27        524.25        45.73 o                         
   9   9   1       6866.13       7361.39       150.06 o                         
  10   9   1       9110.26       9719.86       193.21 o                         
  11   9   1       2849.42       2945.57       283.70 o                         
  12   9   1       7715.52       8427.36       152.80 o                         
  13   9   1        232.79        190.63        20.83 o                         
  14   9   1       3335.33       3757.67        65.30 o                         
  15   9   1       2274.48       2314.43        35.60 o                         
  16   9   1       4267.99       4592.62        93.06 o                         
  17   9   1       4999.64       4372.71        80.51 o                         
   1  10   1       1735.65       1690.09        32.74 o                         
   2  10   1      10426.41      11230.11        89.58 o                         
   3  10   1       3526.06       3742.89        47.17 o                         
   4  10   1        303.56        345.19        20.14 o                         
   5  10   1       3947.70       4275.42        45.40 o                         
   6  10   1      20937.64      22274.19       374.39 o                         
   7  10   1        807.52        902.97        29.70 o                         
   8  10   1      10537.30      11048.32       143.91 o                         
   9  10   1         68.97         84.24        21.86 o                         
  10  10   1        126.13        125.27        34.46 o                         
  11  10   1       1798.44       1990.21        46.22 o                         
  12  10   1       8940.54       9843.57       298.19 o                         
  13  10   1       2302.86       2725.62       113.83 o                         
  14  10   1       3426.45       3865.24        48.47 o                         
  15  10   1        282.75        294.49        17.87 o                         
  16  10   1        553.70        412.23        12.52 o                         
   0  11   1        315.83        267.75        31.88 o                         
   1  11   1         97.89         82.34        19.99 o                         
   2  11   1      18215.59      19496.88       140.39 o                         
   3  11   1       1424.43       1413.75        28.21 o                         
   4  11   1       1945.47       2087.48        36.78 o                         
   5  11   1       1313.73       1353.55        29.47 o                         
   6  11   1        753.65        795.71        27.37 o                         
   7  11   1       1846.16       2073.41        95.96 o                         
   8  11   1       3308.47       3585.98        61.02 o                         
   9  11   1       1263.87       1257.49        49.91 o                         
  10  11   1       8797.10      10427.02       455.98 o                         
  11  11   1        781.62        861.98        26.05 o                         
  12  11   1       2120.93       2255.96        38.80 o                         
  13  11   1         75.43         88.74        12.91 o                         
  14  11   1        813.68        818.84        33.08 o                         
   1  12   1       3786.92       4161.09        71.26 o                         
   2  12   1       8697.54       9898.95        92.05 o                         
   3  12   1        539.06        549.23        20.37 o                         
   4  12   1        684.68        716.25        21.47 o                         
   5  12   1       3649.79       3599.93        61.36 o                         
   6  12   1      13754.01      15283.53       178.72 o                         
   7  12   1       1246.12       1393.44        26.58 o                         
   8  12   1       2971.71       2935.11        62.47 o                         
   9  12   1       1095.87       1064.36        20.23 o                         
  10  12   1        152.72        144.59        17.07 o                         
  11  12   1        583.91        565.12        64.57 o                         
  12  12   1       3776.77       2802.87        52.49 o                         
   0  13   1       1408.28       1395.64        49.59 o                         
   1  13   1        929.14        965.49        26.58 o                         
   2  13   1       2892.20       3112.51       176.47 o                         
   3  13   1       6266.32       6343.48       118.18 o                         
   4  13   1        444.49        427.97        32.52 o                         
   5  13   1       5601.58       5683.09        93.71 o                         
   6  13   1        585.60        561.05        59.41 o                         
   7  13   1         98.15        101.76        16.75 o                         
   1  14   1       6623.15       4483.49        77.61 o                         
   0   0   2     324525.88     318577.34      4510.86 o                         
   2   0   2      18570.80      15733.90       117.52 o                         
   4   0   2      60933.03      54822.94       697.52 o                         
   6   0   2      19002.00      18735.88       224.33 o                         
   8   0   2      10805.88      11460.06       240.87 o                         
  10   0   2        663.84        711.00        33.25 o                         
  12   0   2      21159.00      21435.93       438.27 o                         
  14   0   2      31638.06      31745.00       481.45 o                         
  16   0   2        608.83        578.10        22.95 o                         
  18   0   2       9298.94       9446.78       196.43 o                         
   1   1   2        365.63        238.39        13.00 o                         
   2   1   2       4220.51       3712.25        64.08 o                         
   3   1   2     159114.44     166651.72      1511.63 o                         
   4   1   2      46477.91      46057.67       331.30 o                         
   5   1   2      10379.30       9378.07        76.97 o                         
   6   1   2       6208.38       5524.52        82.02 o                         
   7   1   2       1242.33       1356.87        27.33 o                         
   8   1   2      22509.23      21994.78       171.32 o                         
   9   1   2       2275.08       2620.75        73.67 o                         
  10   1   2      58384.10      54468.86       489.24 o                         
  11   1   2      36787.98      34044.17       419.11 o                         
  12   1   2       4131.02       3669.58        66.46 o                         
  13   1   2        480.43        420.13        47.70 o                         
  14   1   2       7271.46       7053.60        45.57 o                         
  15   1   2       4253.09       4164.37        28.19 o                         
  16   1   2       4855.19       4662.38        92.06 o                         
  17   1   2        290.53        291.96        14.08 o                         
  18   1   2       6280.23       6185.97        52.18 o                         
  19   1   2       3950.19       3889.41        53.17 o                         
  20   1   2        127.69        110.78        41.86 o                         
   0   2   2     239680.50     249673.98      3558.65 o                         
   1   2   2      36915.94      38979.49       412.80 o                         
   2   2   2       7941.94       8481.30        95.09 o                         
   3   2   2      11955.77      11888.82       123.08 o                         
   4   2   2      12431.87      11991.11       150.01 o                         
   5   2   2       8891.48       8551.45        71.99 o                         
   6   2   2      11282.04      10560.21        87.73 o                         
   7   2   2      55402.88      55586.16       321.74 o                         
   8   2   2      19218.67      17507.06       120.16 o                         
   9   2   2       2460.44       2691.51        44.99 o                         
  10   2   2       1558.15       1517.76        23.77 o                         
  11   2   2      16293.08      15327.54       141.14 o                         
  12   2   2      11466.60      11360.99       208.83 o                         
  13   2   2        911.77        854.08        35.02 o                         
  14   2   2      15446.41      15024.05       124.69 o                         
  15   2   2      11357.54      11116.32        84.38 o                         
  16   2   2       1196.42       1184.11        20.05 o                         
  17   2   2       2821.57       2901.09        37.30 o                         
  18   2   2       6309.61       6492.71        61.83 o                         
  19   2   2       8801.79       8163.60       128.28 o                         
  20   2   2        173.17        184.98        29.95 o                         
   1   3   2      16265.97      14919.27       189.36 o                         
   2   3   2       7791.54       8868.67       103.51 o                         
   3   3   2      44098.78      42415.87       437.37 o                         
   4   3   2      34046.43      32449.82       254.58 o                         
   5   3   2       8956.28       9231.24       151.02 o                         
   6   3   2       5066.70       5337.93        70.44 o                         
   7   3   2       3087.25       2921.10        46.53 o                         
   8   3   2      15598.21      14509.75       105.99 o                         
   9   3   2        585.64        579.64        14.73 o                         
  10   3   2       1438.50       1677.26        27.05 o                         
  11   3   2      14166.19      13449.75       103.46 o                         
  12   3   2       1352.35       1298.24        26.91 o                         
  13   3   2       5584.22       5270.85        50.42 o                         
  14   3   2       1142.93       1092.90        17.04 o                         
  15   3   2      16140.69      15963.85       131.92 o                         
  16   3   2        305.73        301.99        16.97 o                         
  17   3   2       5680.68       5785.57        96.15 o                         
  18   3   2       6315.38       6272.63       207.81 o                         
  19   3   2        702.28        700.41        49.43 o                         
  20   3   2       1483.29       1589.81        59.90 o                         
   0   4   2      62420.59      53558.57      7899.97 o                         
   1   4   2       8224.21       8056.48       117.46 o                         
   2   4   2      19345.33      19139.10       230.69 o                         
   3   4   2       9210.85       8015.69        86.64 o                         
   4   4   2       6262.61       6083.02        75.04 o                         
   5   4   2      20788.97      21054.66       178.96 o                         
   6   4   2       5322.44       5445.63        54.02 o                         
   7   4   2      69213.81      68611.70       429.32 o                         
   8   4   2      12210.34      11686.50       148.09 o                         
   9   4   2       1673.79       1765.21        26.70 o                         
  10   4   2       5935.59       5851.20        65.05 o                         
  11   4   2      10543.27      10410.19        87.79 o                         
  12   4   2        300.91        309.36        18.46 o                         
  13   4   2       1551.15       1576.39        65.16 o                         
  14   4   2       1146.90       1076.10        20.78 o                         
  15   4   2       4989.58       5139.65        63.35 o                         
  16   4   2       5200.20       5394.08        47.44 o                         
  17   4   2        470.51        463.36        21.74 o                         
  18   4   2        316.33        395.33        22.05 o                         
  19   4   2       8286.30       8356.69       183.07 o                         
  20   4   2        125.56        128.49        32.20 o                         
   1   5   2      12880.13      13896.41       195.22 o                         
   2   5   2       1679.81       1846.06        58.56 o                         
   3   5   2      31738.00      30777.80       368.54 o                         
   4   5   2      35986.03      35504.55       541.64 o                         
   5   5   2       2301.61       2255.79        48.29 o                         
   6   5   2      12008.95      11696.99       146.27 o                         
   7   5   2       5787.44       5314.33        57.19 o                         
   8   5   2       2712.28       2662.48        39.13 o                         
   9   5   2       8353.28       8334.01        97.33 o                         
  10   5   2       5229.76       5025.95        58.09 o                         
  11   5   2      23090.37      22838.98       238.71 o                         
  12   5   2      10485.15      10363.34        75.04 o                         
  13   5   2      10432.99      10589.51        89.26 o                         
  14   5   2       6508.71       6675.64        91.29 o                         
  15   5   2       6206.77       6651.93        82.73 o                         
  16   5   2         79.15        100.28        18.49 o                         
  17   5   2       3636.26       3786.12        71.39 o                         
  18   5   2       1792.79       1807.44        81.95 o                         
  19   5   2        835.07        942.57        31.05 o                         
  20   5   2       4317.73       4380.12        92.74 o                         
   0   6   2      16307.74      16757.94       339.41 o                         
   1   6   2        301.64        301.55        36.40 o                         
   2   6   2       5951.06       6034.61       121.64 o                         
   3   6   2      10483.97      10409.13       126.36 o                         
   4   6   2        926.95        910.89        32.53 o                         
   5   6   2      13299.66      14495.25       188.72 o                         
   6   6   2      21666.09      21229.48       353.64 o                         
   7   6   2      14863.45      13682.46       199.74 o                         
   8   6   2       7036.48       6658.18        92.26 o                         
   9   6   2      12800.08      12502.94       235.40 o                         
  10   6   2       7346.62       7412.71       164.76 o                         
  11   6   2       6502.69       6190.36        98.55 o                         
  12   6   2       2724.11       2867.34        69.21 o                         
  13   6   2        386.75        413.05        22.40 o                         
  14   6   2       2108.00       2094.52       139.52 o                         
  15   6   2       2067.36       2077.38        31.36 o                         
  16   6   2       1542.53       1470.83        28.10 o                         
  17   6   2       3725.40       3614.89        78.13 o                         
  18   6   2       6147.86       6533.84       353.10 o                         
  19   6   2       3771.08       3870.53        51.23 o                         
  20   6   2        162.77        202.55        22.86 o                         
   1   7   2      27085.13      27295.79       235.16 o                         
   2   7   2       1756.35       1729.63        37.60 o                         
   3   7   2       2406.94       2389.13        74.74 o                         
   4   7   2       9717.79      10025.87       105.77 o                         
   5   7   2      11180.63      10921.59       181.00 o                         
   6   7   2         78.15         91.75        15.85 o                         
   7   7   2       4115.97       4279.17        66.34 o                         
   8   7   2      10927.60      10568.90       106.25 o                         
   9   7   2       1692.08       1802.66        71.12 o                         
  10   7   2       6973.82       6597.85       112.48 o                         
  11   7   2       2424.51       2420.53        53.50 o                         
  12   7   2       1721.66       1741.89        33.08 o                         
  13   7   2      12428.38      12887.97       137.05 o                         
  14   7   2        659.63        734.54        28.16 o                         
  15   7   2        887.89        928.42        24.02 o                         
  16   7   2       1116.92       1282.86        75.05 o                         
  17   7   2        902.25        985.48        25.39 o                         
  18   7   2       1926.68       1920.07        41.65 o                         
  19   7   2       6449.87       6579.20       115.61 o                         
   0   8   2      33105.43      32895.03       621.50 o                         
   1   8   2       4204.45       4546.78        67.12 o                         
   2   8   2       8370.85       8847.64       144.51 o                         
   3   8   2       5931.44       6253.54        75.69 o                         
   4   8   2       4623.06       4886.15        76.01 o                         
   5   8   2      15148.17      15225.23       162.12 o                         
   6   8   2        288.13        303.86        15.11 o                         
   7   8   2       9298.61       9059.92        86.30 o                         
   8   8   2       5343.59       5294.34        64.04 o                         
   9   8   2      24830.13      25522.37       421.52 o                         
  10   8   2       3629.53       3761.81        60.54 o                         
  11   8   2       2123.34       2129.48        45.04 o                         
  12   8   2       7006.21       7286.74        98.72 o                         
  13   8   2        109.61         99.03        21.52 o                         
  14   8   2       4614.03       5026.14        53.59 o                         
  15   8   2       5779.11       6000.06        49.26 o                         
  16   8   2       2059.18       1998.46        26.04 o                         
  17   8   2       9386.43       9699.56       341.72 o                         
  18   8   2       1207.36       1130.60        56.51 o                         
   1   9   2       8011.66       8151.66        71.12 o                         
   2   9   2       8598.72       9313.18        89.47 o                         
   3   9   2       1368.90       1486.47        27.03 o                         
   4   9   2       3229.39       3453.24        35.67 o                         
   5   9   2      13379.60      14120.53       140.64 o                         
   6   9   2      16645.75      17830.76       164.27 o                         
   7   9   2       3762.68       3875.85        46.34 o                         
   8   9   2       4767.10       5066.05        68.75 o                         
   9   9   2       1108.37       1064.54        37.92 o                         
  10   9   2       2036.24       2394.26        57.13 o                         
  11   9   2        595.58        841.70        36.08 o                         
  12   9   2       1851.68       1941.69        40.00 o                         
  13   9   2       9561.85      11341.32       163.93 o                         
  14   9   2        240.53        302.35        14.78 o                         
  15   9   2        303.64        322.60        14.46 o                         
  16   9   2        931.79        867.50        23.80 o                         
  17   9   2        205.29        143.32        15.46 o                         
   0  10   2       1708.68       1666.06        51.23 o                         
   1  10   2        489.60        587.13        23.63 o                         
   2  10   2      14960.47      16239.71       120.27 o                         
   3  10   2        199.36        252.00        19.13 o                         
   4  10   2       3305.09       3337.66        36.89 o                         
   5  10   2        243.16        324.38        16.49 o                         
   6  10   2        344.28        393.91        19.65 o                         
   7  10   2        156.01        200.30        18.36 o                         
   8  10   2       4452.26       4594.07       101.11 o                         
   9  10   2       1606.69       2011.45        84.21 o                         
  10  10   2      11755.69      13558.22       231.21 o                         
  11  10   2        760.99        865.70        26.63 o                         
  12  10   2       2115.30       2259.75        37.98 o                         
  13  10   2         20.63         40.54        11.28 o                         
  14  10   2       2197.00       2482.81        31.20 o                         
  15  10   2         71.84         76.65        10.72 o                         
   1  11   2       1562.96       1642.42        31.25 o                         
   2  11   2       6261.16       6879.47        56.41 o                         
   3  11   2       1302.94       1292.73        22.96 o                         
   4  11   2       1878.03       1979.79        28.69 o                         
   5  11   2       1021.12       1020.51        23.40 o                         
   6  11   2      19265.18      21058.40       199.05 o                         
   7  11   2        133.24        176.71        18.74 o                         
   8  11   2       5267.75       5720.95       130.93 o                         
   9  11   2        190.76        213.67        17.77 o                         
  10  11   2        133.36        179.70        15.49 o                         
  11  11   2       1563.26       1935.03        31.50 o                         
  12  11   2      11123.45      12536.74       259.40 o                         
  13  11   2        538.20        448.55        11.88 o                         
  14  11   2       3435.65       2579.06        49.91 o                         
   0  12   2        706.23        805.85        25.89 o                         
   1  12   2        415.94        477.23        22.93 o                         
   2  12   2      21528.28      23576.71       251.23 o                         
   3  12   2        830.82        819.72        20.19 o                         
   4  12   2        427.99        472.28        18.20 o                         
   5  12   2       5232.90       5026.62       117.05 o                         
   6  12   2       1172.91       1157.10        25.60 o                         
   7  12   2        711.20        771.46        21.52 o                         
   8  12   2        894.76       1028.17        22.51 o                         
   9  12   2       6329.07       6649.22        82.24 o                         
  10  12   2       5218.88       5438.60        94.35 o                         
  11  12   2        841.72        690.32        15.94 o                         
   1  13   2       5498.26       5662.30        61.56 o                         
   2  13   2       2177.18       2420.28        76.37 o                         
   3  13   2        624.04        698.17        20.83 o                         
   4  13   2       2296.99       2459.23        74.06 o                         
   5  13   2       4606.74       4694.73        93.06 o                         
   6  13   2       2733.31       2677.82        39.11 o                         
   7  13   2       1060.77        791.73        16.68 o                         
   0  14   2        131.79         77.28        11.59 o                         
   1  14   2       3389.71       2311.78        45.73 o                         
   2   0   3        610.68        542.51        14.45 o                         
   4   0   3     160353.91     162459.47      2781.16 o                         
   6   0   3        503.96        686.23        52.17 o                         
   8   0   3      29105.56      27984.22       484.96 o                         
  10   0   3      31116.13      32115.29      1731.99 o                         
  12   0   3       1545.32       1620.73       102.40 o                         
  14   0   3       1631.51       1765.22        27.18 o                         
  16   0   3       1917.52       1910.33        88.83 o                         
  18   0   3       7814.79       8114.81        87.67 o                         
  20   0   3        159.62        184.52        39.93 o                         
   0   1   3      36214.70      44032.43       647.91 o                         
   1   1   3       3323.87       3966.12       199.33 o                         
   2   1   3       9639.79       9051.99       147.81 o                         
   3   1   3      17725.48      15931.14       173.20 o                         
   4   1   3       6991.85       7464.27        71.28 o                         
   5   1   3       3216.75       2925.68        29.97 o                         
   6   1   3      11233.70      10777.46       101.85 o                         
   7   1   3      13543.61      13316.35       128.47 o                         
   8   1   3      37970.96      36340.38       264.19 o                         
   9   1   3       7698.55       7694.85       129.23 o                         
  10   1   3       1018.15       1057.88        23.95 o                         
  11   1   3       7590.84       7273.56       122.10 o                         
  12   1   3      17674.57      18249.55       533.43 o                         
  13   1   3        736.04        762.28        57.49 o                         
  14   1   3      24631.26      24382.33       243.49 o                         
  15   1   3       2737.81       2759.85        35.38 o                         
  16   1   3        279.79        316.70        15.09 o                         
  17   1   3       2896.48       2877.16        32.35 o                         
  18   1   3      10045.60      10353.84       144.94 o                         
  19   1   3       3223.38       3372.35        67.17 o                         
  20   1   3         76.74         77.28        43.15 o                         
   1   2   3       4714.74       4005.56        64.36 o                         
   2   2   3       3295.91       2938.70        51.46 o                         
   3   2   3     100744.14     110245.88       918.81 o                         
   4   2   3      27039.91      26940.84       191.82 o                         
   5   2   3      19043.85      18087.25       153.78 o                         
   6   2   3      17315.59      16777.98       161.78 o                         
   7   2   3       5896.24       5767.02        59.90 o                         
   8   2   3      22165.11      21911.79       157.03 o                         
   9   2   3       2650.96       2428.32        43.05 o                         
  10   2   3      15295.86      13976.48       129.06 o                         
  11   2   3      21882.10      20577.40       159.78 o                         
  12   2   3       4341.85       3940.18        70.46 o                         
  13   2   3       6644.87       6521.63       100.23 o                         
  14   2   3       5754.73       5326.35        40.95 o                         
  15   2   3       3958.16       3780.46        34.14 o                         
  16   2   3       8173.55       7955.43        84.83 o                         
  17   2   3       3178.28       3358.24       102.74 o                         
  18   2   3       5637.88       5582.18        51.67 o                         
  19   2   3       4564.37       4497.50        89.68 o                         
  20   2   3        955.32        944.51        38.19 o                         
   0   3   3      69364.62      68207.14      1015.97 o                         
   1   3   3      22867.55      24611.37       281.30 o                         
   2   3   3       7998.90       8069.33       126.05 o                         
   3   3   3      12373.74      13495.11       117.82 o                         
   4   3   3      17031.82      16313.42       153.66 o                         
   5   3   3      31880.54      30593.13       219.74 o                         
   6   3   3        844.65        818.45        29.14 o                         
   7   3   3      94016.67      94626.48       577.87 o                         
   8   3   3       1845.92       1797.94        29.83 o                         
   9   3   3       3932.85       3644.47        35.84 o                         
  10   3   3       7774.92       7475.55        55.20 o                         
  11   3   3      17547.22      17305.27       138.81 o                         
  12   3   3       9205.72       9173.80       121.84 o                         
  13   3   3       1176.50       1284.91        51.56 o                         
  14   3   3       1978.72       1876.35        22.12 o                         
  15   3   3       6980.37       6821.21        86.91 o                         
  16   3   3       4861.98       5168.49        50.44 o                         
  17   3   3        864.49        908.66        22.13 o                         
  18   3   3        392.27        478.44        24.27 o                         
  19   3   3      11585.27      11926.86       743.54 o                         
  20   3   3        102.40        148.89        26.14 o                         
   1   4   3      17287.58      16321.26       194.62 o                         
   2   4   3      12958.31      12541.47       129.24 o                         
   3   4   3      34535.75      33626.63       438.93 o                         
   4   4   3      12333.95      13259.40       217.05 o                         
   5   4   3       1619.07       1639.30        27.38 o                         
   6   4   3      26334.66      25973.18       218.35 o                         
   7   4   3       3157.12       3325.22        60.83 o                         
   8   4   3       4196.80       3992.86        44.23 o                         
   9   4   3       1767.76       2016.94        24.93 o                         
  10   4   3        346.12        423.66        17.39 o                         
  11   4   3      27126.11      25892.05       290.52 o                         
  12   4   3       7063.19       7055.29        72.79 o                         
  13   4   3        646.10        672.79        23.28 o                         
  14   4   3      10035.85       9825.69        90.87 o                         
  15   4   3      18750.60      18765.32       130.25 o                         
  16   4   3       2409.75       2418.05        50.55 o                         
  17   4   3       5288.47       5412.50       181.32 o                         
  18   4   3        857.33        835.68        33.67 o                         
  19   4   3        149.46        157.17        20.00 o                         
  20   4   3       5223.54       5479.18       114.64 o                         
   0   5   3      47134.62      46930.29       750.31 o                         
   1   5   3      21550.11      20432.02       264.22 o                         
   2   5   3      29512.87      27724.63       337.61 o                         
   3   5   3      18158.06      17481.53       178.01 o                         
   4   5   3       1349.19       1317.10        34.13 o                         
   5   5   3      18786.48      18312.81       225.37 o                         
   6   5   3       6528.07       6883.67       159.54 o                         
   7   5   3      27227.66      25685.66       183.26 o                         
   8   5   3      10318.02       9440.26       112.76 o                         
   9   5   3       6943.95       6769.64        78.44 o                         
  10   5   3       7608.98       7586.73        81.54 o                         
  11   5   3       5886.51       5709.33        70.15 o                         
  12   5   3       1372.31       1350.00        26.38 o                         
  13   5   3        865.88        849.71        21.25 o                         
  14   5   3       5228.37       5454.51       167.13 o                         
  15   5   3       4350.40       4215.23        57.70 o                         
  16   5   3       9301.21       9392.54        72.81 o                         
  17   5   3       1663.93       1683.86        35.93 o                         
  18   5   3       4305.96       4569.38        79.21 o                         
  19   5   3       4520.06       4589.44       211.08 o                         
   1   6   3      37953.40      36385.71       444.86 o                         
   2   6   3       6258.37       6358.48        72.74 o                         
   3   6   3       2517.01       2009.81        36.51 o                         
   4   6   3      21506.05      20910.11       183.16 o                         
   5   6   3      13453.65      13338.41       159.75 o                         
   6   6   3       2494.85       2533.80        35.88 o                         
   7   6   3       1220.18       1274.21        28.25 o                         
   8   6   3        731.66        827.83        30.54 o                         
   9   6   3       1395.08       1422.86        40.77 o                         
  10   6   3      11300.81      10975.84       269.18 o                         
  11   6   3       5002.60       5013.55        48.37 o                         
  12   6   3      10126.22      10173.27        87.71 o                         
  13   6   3      13120.31      13078.59       143.84 o                         
  14   6   3      11744.05      12018.52        95.77 o                         
  15   6   3       7370.35       7801.79       119.27 o                         
  16   6   3       3621.42       3818.64       194.22 o                         
  17   6   3       1409.37       1517.25        54.72 o                         
  18   6   3       1208.19       1296.33        39.57 o                         
  19   6   3       2505.65       2683.40        65.69 o                         
   0   7   3      43759.33      42226.21       730.66 o                         
   1   7   3       7208.53       7094.42        84.78 o                         
   2   7   3        194.16        219.62        18.53 o                         
   3   7   3       9393.92       9449.07       119.96 o                         
   4   7   3       9700.59       9396.67       149.30 o                         
   5   7   3      10390.29      11020.29       210.51 o                         
   6   7   3       1928.19       1830.16        32.88 o                         
   7   7   3       2506.06       2489.50        61.32 o                         
   8   7   3       2570.34       2574.57        47.53 o                         
   9   7   3      25221.23      25579.71       262.80 o                         
  10   7   3        509.63        454.62        38.23 o                         
  11   7   3       1861.93       1799.98        42.73 o                         
  12   7   3       3920.00       4184.72        56.56 o                         
  13   7   3        476.67        495.68        24.59 o                         
  14   7   3       6350.28       6490.27       101.47 o                         
  15   7   3       1610.63       1621.50        31.50 o                         
  16   7   3         29.17         53.26        14.77 o                         
  17   7   3       8287.45       8549.25       323.50 o                         
  18   7   3       3550.50       3638.29        57.81 o                         
  19   7   3        543.21        493.34        27.69 o                         
   1   8   3      17123.23      17733.93       156.70 o                         
   2   8   3       3301.23       3262.22        57.11 o                         
   3   8   3       3025.81       3078.83        78.50 o                         
   4   8   3       8583.07       8646.40       161.06 o                         
   5   8   3      10438.91      10862.02        92.66 o                         
   6   8   3       5563.46       5682.45        85.37 o                         
   7   8   3       2324.17       2564.51        41.53 o                         
   8   8   3      10354.01      10800.12       103.11 o                         
   9   8   3       6448.52       6523.17       145.88 o                         
  10   8   3       4781.08       5005.22       107.55 o                         
  11   8   3       3629.58       3599.07        71.50 o                         
  12   8   3        357.77        372.99        22.21 o                         
  13   8   3      17057.27      18422.90       179.21 o                         
  14   8   3        859.32        900.25        21.79 o                         
  15   8   3        212.13        237.94        18.89 o                         
  16   8   3       1317.70       1463.67        20.26 o                         
  17   8   3        436.05        568.04        37.68 o                         
  18   8   3       2024.37       1976.28        55.23 o                         
   0   9   3       4068.45       4036.22        71.58 o                         
   1   9   3      11537.97      12331.72       128.89 o                         
   2   9   3      22399.60      23964.24       168.54 o                         
   3   9   3      10448.69      10926.48       108.54 o                         
   4   9   3       3262.72       3421.70        57.91 o                         
   5   9   3       5127.16       5238.59        48.27 o                         
   6   9   3        129.34        137.64        17.24 o                         
   7   9   3       2107.19       2124.49        33.13 o                         
   8   9   3       1380.23       1494.42        38.04 o                         
   9   9   3       8845.82       9973.42       137.64 o                         
  10   9   3       5124.25       5421.30        89.70 o                         
  11   9   3        191.55        239.04        27.09 o                         
  12   9   3       3728.37       4193.75        59.95 o                         
  13   9   3        643.52        605.88        30.47 o                         
  14   9   3       3342.74       3778.15        48.99 o                         
  15   9   3       1028.90       1105.50        18.13 o                         
  16   9   3       5315.87       5483.17       109.16 o                         
  17   9   3       3780.47       3326.01       143.46 o                         
   1  10   3        234.17        241.88        20.26 o                         
   2  10   3      10634.65      11279.24        89.60 o                         
   3  10   3       2599.44       2762.74        35.81 o                         
   4  10   3       2021.95       2104.58        30.21 o                         
   5  10   3       2147.05       2333.66        34.87 o                         
   6  10   3      23564.24      25209.59       197.30 o                         
   7  10   3       1406.71       1644.54        36.56 o                         
   8  10   3       8665.95       9158.16       282.25 o                         
   9  10   3        187.18        212.41        25.50 o                         
  10  10   3         71.89        135.46        22.88 o                         
  11  10   3        319.88        311.97        19.76 o                         
  12  10   3      12575.24      14344.26       221.83 o                         
  13  10   3       1089.29       1311.89        49.92 o                         
  14  10   3       2839.68       3337.45        36.34 o                         
  15  10   3        666.60        646.63        17.76 o                         
   0  11   3       3217.82       3130.13        66.60 o                         
   1  11   3        598.10        696.75        23.28 o                         
   2  11   3      18893.03      20336.16       129.33 o                         
   3  11   3       3431.46       3663.53        76.16 o                         
   4  11   3       2900.03       3004.56        32.94 o                         
   5  11   3        148.55        185.33        16.04 o                         
   6  11   3       1716.52       1807.47        36.59 o                         
   7  11   3       1578.18       1739.11        34.14 o                         
   8  11   3       5368.95       6089.22        86.17 o                         
   9  11   3        312.20        285.50        17.71 o                         
  10  11   3       8494.10       9759.02       141.43 o                         
  11  11   3        800.83        814.06        20.24 o                         
  12  11   3       2898.37       2894.59        55.80 o                         
  13  11   3         77.53         56.01         8.02 o                         
   1  12   3       4558.76       4547.30        42.27 o                         
   2  12   3       4170.53       4830.49        48.30 o                         
   3  12   3        547.16        570.15        19.54 o                         
   4  12   3        302.48        356.82        19.48 o                         
   5  12   3       1603.33       1654.26        51.20 o                         
   6  12   3      14330.78      16166.51       626.97 o                         
   7  12   3        494.98        528.42        26.24 o                         
   8  12   3       2255.43       2360.58        40.19 o                         
   9  12   3       1374.03       1414.96        40.57 o                         
  10  12   3        285.34        292.26        22.06 o                         
  11  12   3        171.61        141.08        19.00 o                         
   0  13   3       1229.75       1255.92        59.57 o                         
   1  13   3       2371.26       2435.68        33.68 o                         
   2  13   3       1734.15       1844.22        42.67 o                         
   3  13   3       3813.41       3703.14        43.44 o                         
   4  13   3        870.09        889.10        38.00 o                         
   5  13   3       7937.93       7805.13       135.57 o                         
   6  13   3        228.52        212.53        20.93 o                         
   7  13   3         38.99         50.24        11.27 o                         
   8  13   3        314.25        304.31        16.42 o                         
   0   0   4     289248.88     299089.66      4250.02 o                         
   2   0   4      13475.90      12237.18       142.12 o                         
   4   0   4      55281.42      49036.71       496.75 o                         
   6   0   4       4595.74       4021.39       120.76 o                         
   8   0   4      88691.34      84913.23      1306.11 o                         
  10   0   4        613.49        665.74        34.50 o                         
  12   0   4      12424.18      12518.50       615.38 o                         
  14   0   4      26020.24      24034.83       286.22 o                         
  16   0   4        538.25        538.84        27.36 o                         
  18   0   4      14012.18      14846.16       192.36 o                         
  20   0   4        454.11        524.25        46.37 o                         
   1   1   4       3582.15       2674.38        69.88 o                         
   2   1   4      11154.10      10189.37       163.26 o                         
   3   1   4      26768.26      27105.78       280.42 o                         
   4   1   4     112799.91     113235.54       715.86 o                         
   5   1   4       7080.05       7240.04        67.04 o                         
   6   1   4       9083.00       8918.28        93.20 o                         
   7   1   4        940.94        849.23        25.43 o                         
   8   1   4      27684.38      27093.18       271.61 o                         
   9   1   4        539.70        606.69        43.83 o                         
  10   1   4      39263.12      36380.92       287.08 o                         
  11   1   4       2412.77       2528.19        41.51 o                         
  12   1   4       3975.47       3693.23        71.58 o                         
  13   1   4       3732.61       3561.49       110.77 o                         
  14   1   4       7264.68       6884.15        91.18 o                         
  15   1   4       3226.97       3256.50        35.74 o                         
  16   1   4       5719.33       5822.06       106.81 o                         
  17   1   4       1911.72       2011.78        66.69 o                         
  18   1   4       8066.88       8227.46        67.05 o                         
  19   1   4       1585.16       1669.46        29.23 o                         
  20   1   4        560.87        588.02        34.84 o                         
   0   2   4       2680.59       2796.43        76.64 o                         
   1   2   4       5686.34       5751.87       102.89 o                         
   2   2   4       8743.63       8738.53       116.93 o                         
   3   2   4        682.93        837.79        29.14 o                         
   4   2   4      10826.19      10083.81       134.05 o                         
   5   2   4       2791.75       2168.50        28.83 o                         
   6   2   4       9499.05       9343.55        71.42 o                         
   7   2   4      49848.12      49718.50       292.97 o                         
   8   2   4       1521.04       1454.26        30.66 o                         
   9   2   4       1827.77       1907.05        47.18 o                         
  10   2   4       3481.41       3221.74        35.77 o                         
  11   2   4      12997.92      12398.29       147.47 o                         
  12   2   4      16186.71      15953.22       134.21 o                         
  13   2   4       5589.20       5872.21       118.66 o                         
  14   2   4      14052.59      13785.26       141.01 o                         
  15   2   4       2804.69       2876.70        60.31 o                         
  16   2   4        921.41        969.30        25.84 o                         
  17   2   4       2167.52       2262.49        66.87 o                         
  18   2   4       2972.88       3111.31        43.45 o                         
  19   2   4       6661.46       6973.40        86.13 o                         
  20   2   4         39.78         40.57        42.51 o                         
   1   3   4        666.26        713.87        23.13 o                         
   2   3   4        643.61        777.35        27.33 o                         
   3   3   4     172988.16     172577.27      1246.87 o                         
   4   3   4        413.15        385.04        22.67 o                         
   5   3   4       6143.78       6105.26        65.22 o                         
   6   3   4      11567.94      11785.49       116.94 o                         
   7   3   4      12196.57      12118.42       120.59 o                         
   8   3   4       9036.99       8347.01        73.13 o                         
   9   3   4       1393.27       1509.02        19.63 o                         
  10   3   4        377.88        395.73        13.36 o                         
  11   3   4      53129.59      50591.90       322.61 o                         
  12   3   4       5145.01       4767.78        72.59 o                         
  13   3   4       2888.71       2750.80        24.61 o                         
  14   3   4       1271.81       1212.54        17.92 o                         
  15   3   4      15089.06      14743.69        86.50 o                         
  16   3   4         54.87         71.64        15.47 o                         
  17   3   4       1625.58       1703.19        35.85 o                         
  18   3   4       2112.98       2265.47        32.58 o                         
  19   3   4       5787.80       5873.01       138.79 o                         
  20   3   4       1800.78       1867.07        68.59 o                         
   0   4   4      10840.04      10888.22       459.04 o                         
   1   4   4      43799.45      44656.45       406.32 o                         
   2   4   4      29789.39      29793.79       250.03 o                         
   3   4   4       7602.33       7545.75        79.53 o                         
   4   4   4      14168.87      14444.24       148.29 o                         
   5   4   4      13804.57      13960.33       128.97 o                         
   6   4   4       5858.65       6396.58        83.24 o                         
   7   4   4      63460.94      60535.55       472.47 o                         
   8   4   4        539.47        569.37        15.88 o                         
   9   4   4        564.15        561.34        14.51 o                         
  10   4   4       8091.07       8103.57        65.78 o                         
  11   4   4       8594.69       8346.68        80.35 o                         
  12   4   4        653.98        607.88        20.15 o                         
  13   4   4       1829.80       1737.34        53.09 o                         
  14   4   4         29.92         46.36        10.95 o                         
  15   4   4      10461.16      10084.17        97.33 o                         
  16   4   4       4998.49       5000.26        41.42 o                         
  17   4   4        338.53        367.94        18.70 o                         
  18   4   4        223.62        235.02        22.41 o                         
  19   4   4       8959.71       9107.06       180.65 o                         
  20   4   4         23.14         61.51        32.52 o                         
   1   5   4      29238.53      30023.17       428.67 o                         
   2   5   4      11165.77      11276.75       181.29 o                         
   3   5   4      17906.45      17351.77       179.98 o                         
   4   5   4      12259.71      12327.47       139.15 o                         
   5   5   4        532.87        626.92        29.14 o                         
   6   5   4       6571.61       6550.17        98.00 o                         
   7   5   4         89.12        119.84        16.38 o                         
   8   5   4        529.39        461.72        22.18 o                         
   9   5   4       2561.99       2687.03        35.01 o                         
  10   5   4       2762.30       2691.58        38.70 o                         
  11   5   4       1003.19        971.45        20.64 o                         
  12   5   4       6968.56       7205.39        75.85 o                         
  13   5   4       8279.80       8269.37        64.69 o                         
  14   5   4       5438.62       5487.03        46.76 o                         
  15   5   4      11706.03      11823.86       123.52 o                         
  16   5   4        320.38        392.90        33.22 o                         
  17   5   4       7844.42       8370.13       156.13 o                         
  18   5   4        723.51        779.43        31.78 o                         
  19   5   4       2478.37       2568.96       155.86 o                         
   0   6   4      64917.63      63670.43       690.65 o                         
   1   6   4         42.75         93.24        18.27 o                         
   2   6   4        611.03        709.27        23.56 o                         
   3   6   4      11766.30      10912.86       108.16 o                         
   4   6   4       3627.04       3560.59        64.08 o                         
   5   6   4      12120.72      12114.03       138.81 o                         
   6   6   4       3828.76       3886.00        71.82 o                         
   7   6   4       6336.34       6283.21        72.33 o                         
   8   6   4      24946.68      23199.35       314.91 o                         
   9   6   4       9175.88       9349.65       107.72 o                         
  10   6   4       4606.45       4423.07        49.45 o                         
  11   6   4        394.05        416.35        27.30 o                         
  12   6   4       3105.02       3347.51        45.43 o                         
  13   6   4          7.94         35.92        18.17 o                         
  14   6   4       7474.76       7858.23       282.42 o                         
  15   6   4        158.03        147.07        16.40 o                         
  16   6   4       3526.81       3681.72        58.28 o                         
  17   6   4       4980.10       5057.79       125.91 o                         
  18   6   4       6502.30       7061.33        95.10 o                         
  19   6   4       2431.50       2573.42       127.36 o                         
  20   6   4        330.76        367.75        21.90 o                         
   1   7   4      20120.64      20158.81       192.90 o                         
   2   7   4        520.04        478.21        22.12 o                         
   3   7   4        367.29        404.08        31.93 o                         
   4   7   4      27455.95      25941.49       241.43 o                         
   5   7   4      17621.30      17801.98       167.67 o                         
   6   7   4        165.25        155.09        19.12 o                         
   7   7   4       2194.77       2336.10        41.39 o                         
   8   7   4       9799.93       9742.46       158.98 o                         
   9   7   4       5986.80       6150.22        89.72 o                         
  10   7   4       6439.90       6052.52        90.73 o                         
  11   7   4       3904.46       4040.71        64.56 o                         
  12   7   4       2696.12       2964.22        63.41 o                         
  13   7   4      26406.96      28897.32       323.57 o                         
  14   7   4       4180.83       4256.19       186.76 o                         
  15   7   4       1935.97       1976.15        29.73 o                         
  16   7   4        861.34        953.49        34.12 o                         
  17   7   4        206.94        220.52        25.26 o                         
  18   7   4       6197.38       6231.44        82.93 o                         
  19   7   4        612.93        550.33        25.44 o                         
   0   8   4       4313.14       4512.16       119.86 o                         
   1   8   4       4266.86       4335.30        66.57 o                         
   2   8   4       2403.81       2525.86        42.70 o                         
   3   8   4       4193.73       4390.35        50.28 o                         
   4   8   4       5596.45       5925.12        47.55 o                         
   5   8   4      14482.23      15395.30       177.66 o                         
   6   8   4       2107.59       2212.64        31.54 o                         
   7   8   4       1599.48       1627.33        44.20 o                         
   8   8   4        165.65        189.23        24.44 o                         
   9   8   4      26587.92      27167.00       354.44 o                         
  10   8   4        767.49        840.22        42.67 o                         
  11   8   4        340.28        336.85        30.05 o                         
  12   8   4       2785.16       2982.19        62.27 o                         
  13   8   4        557.29        425.47        28.68 o                         
  14   8   4       3012.13       3261.86        57.22 o                         
  15   8   4        710.43        704.09        25.78 o                         
  16   8   4       3208.10       3267.46        68.25 o                         
  17   8   4       9259.81       9584.13       250.05 o                         
  18   8   4        989.80        778.97        27.69 o                         
   1   9   4       3829.14       4047.86        48.62 o                         
   2   9   4      10750.66      11229.03        81.55 o                         
   3   9   4       7013.19       7076.44        65.16 o                         
   4   9   4        853.95        837.44        19.35 o                         
   5   9   4      10830.51      11500.70        95.86 o                         
   6   9   4      21460.16      22346.88       140.49 o                         
   7   9   4       5994.56       6224.30        70.74 o                         
   8   9   4       7058.67       7016.29        85.85 o                         
   9   9   4        169.14        202.95        31.07 o                         
  10   9   4       1793.83       1742.05        47.02 o                         
  11   9   4       3233.31       3430.85        64.89 o                         
  12   9   4       4929.42       5254.84        74.41 o                         
  13   9   4       2489.60       3110.25        44.85 o                         
  14   9   4        499.89        530.67        15.48 o                         
  15   9   4        528.17        585.13        32.88 o                         
  16   9   4       1193.25       1227.22        38.32 o                         
   0  10   4       3949.14       4328.29        82.31 o                         
   1  10   4       3712.92       4018.77        57.51 o                         
   2  10   4      23470.32      25026.13       185.88 o                         
   3  10   4        858.06        932.14        22.98 o                         
   4  10   4       3987.48       4226.34        45.17 o                         
   5  10   4        959.98        942.80        20.85 o                         
   6  10   4       2002.42       2068.02        29.40 o                         
   7  10   4       5009.50       4937.06        54.41 o                         
   8  10   4        529.47        529.90        25.14 o                         
   9  10   4       2936.15       3341.32        67.95 o                         
  10  10   4      10767.01      12370.56       153.69 o                         
  11  10   4        384.75        401.47        20.59 o                         
  12  10   4       3354.95       3570.02        47.87 o                         
  13  10   4        133.87        138.05        12.97 o                         
  14  10   4       1213.89       1282.79        53.31 o                         
  15  10   4       1732.72       1794.72        97.73 o                         
   1  11   4        758.52        774.64        20.89 o                         
   2  11   4       6451.48       6787.20        59.53 o                         
   3  11   4       1024.20       1067.01        22.48 o                         
   4  11   4        994.28        929.22        21.01 o                         
   5  11   4         35.85         52.50        12.93 o                         
   6  11   4      19188.24      20929.23       276.29 o                         
   7  11   4       1502.39       1583.37        45.24 o                         
   8  11   4       4838.18       5272.14       121.56 o                         
   9  11   4        146.06        181.80        15.61 o                         
  10  11   4        507.82        620.76        19.32 o                         
  11  11   4        173.50        212.83        14.22 o                         
  12  11   4       5455.88       5313.31       125.75 o                         
  13  11   4         67.08         84.95        10.92 o                         
   0  12   4       3484.70       3342.42        98.70 o                         
   1  12   4        769.17        769.46        23.40 o                         
   2  12   4       9662.44      10386.41        84.65 o                         
   3  12   4       1848.05       1843.45        30.15 o                         
   4  12   4        676.69        683.57        22.73 o                         
   5  12   4       4164.93       4387.48       131.06 o                         
   6  12   4        237.38        294.52        31.88 o                         
   7  12   4        412.01        498.29        19.92 o                         
   8  12   4       3305.93       3765.87        87.27 o                         
   9  12   4       5731.39       5714.90       101.76 o                         
  10  12   4       5621.89       5155.15       508.63 o                         
  11  12   4        385.12        313.44        18.68 o                         
   1  13   4       6680.17       6338.54        68.17 o                         
   2  13   4       1256.11       1352.74        25.36 o                         
   3  13   4        218.86        225.41        27.37 o                         
   4  13   4        395.64        417.02        28.66 o                         
   5  13   4       7152.67       6865.47       119.47 o                         
   6  13   4       2938.94       2710.16        73.58 o                         
   7  13   4       1160.88       1012.98        21.58 o                         
   2   0   5        628.05        544.69        22.50 o                         
   4   0   5     155285.78     166949.86      2380.70 o                         
   6   0   5      28619.20      28812.13       499.13 o                         
   8   0   5      72170.70      71133.02      1120.63 o                         
  10   0   5      23248.71      23849.60      1307.89 o                         
  12   0   5       4967.97       4790.52        98.75 o                         
  14   0   5       6259.16       6019.73        60.02 o                         
  16   0   5      12627.62      12862.94       175.67 o                         
  18   0   5      15862.38      17040.12       210.51 o                         
  20   0   5       1214.89       1437.18        60.86 o                         
   0   1   5      26161.50      29189.54       452.44 o                         
   1   1   5        451.07        476.66        18.36 o                         
   2   1   5       1947.38       1857.85        19.76 o                         
   3   1   5       6142.11       6120.63        54.78 o                         
   4   1   5       6510.79       6467.07        80.42 o                         
   5   1   5      12947.49      12329.98       115.29 o                         
   6   1   5      19711.24      20066.54       128.54 o                         
   7   1   5      17636.93      19935.15       208.10 o                         
   8   1   5      44488.41      40747.17       488.65 o                         
   9   1   5        682.73        597.38        23.26 o                         
  10   1   5        457.22        435.43        17.82 o                         
  11   1   5       3031.14       3196.75        57.31 o                         
  12   1   5      13477.96      13794.02       286.22 o                         
  13   1   5       2288.24       2407.95        82.52 o                         
  14   1   5      20956.70      20724.94       249.40 o                         
  15   1   5        288.87        283.05        19.07 o                         
  16   1   5        956.32        929.25        31.24 o                         
  17   1   5        592.65        537.28        22.98 o                         
  18   1   5       8419.64       9029.83       130.04 o                         
  19   1   5        998.23       1200.92        52.15 o                         
  20   1   5        228.57        194.52        23.34 o                         
   1   2   5       1790.16       1333.16        32.15 o                         
   2   2   5        469.81        544.54        36.07 o                         
   3   2   5      71147.99      74919.27       775.10 o                         
   4   2   5      21344.01      21297.66       178.98 o                         
   5   2   5       9407.40       9543.55        76.75 o                         
   6   2   5       6383.35       6150.74        54.42 o                         
   7   2   5       9572.26       9537.30        82.90 o                         
   8   2   5      16522.07      15907.64       124.84 o                         
   9   2   5       1451.11       1347.27        26.33 o                         
  10   2   5      17396.27      16586.84       288.50 o                         
  11   2   5      21587.65      20641.79       283.80 o                         
  12   2   5        361.68        378.65        19.98 o                         
  13   2   5       2723.11       2599.84        26.03 o                         
  14   2   5       6071.57       5874.15        61.63 o                         
  15   2   5       4607.24       4384.36        44.18 o                         
  16   2   5       2833.85       2913.63        66.99 o                         
  17   2   5       5175.21       5325.88        80.66 o                         
  18   2   5       2213.33       2270.95        45.01 o                         
  19   2   5       2447.27       2724.54        42.18 o                         
  20   2   5       2327.18       2252.85        77.61 o                         
   0   3   5      46984.37      45892.41       714.89 o                         
   1   3   5      21860.09      22679.54       272.42 o                         
   2   3   5      16446.16      17285.18       217.28 o                         
   3   3   5      16500.85      16651.17       133.47 o                         
   4   3   5      15931.54      15229.05       154.59 o                         
   5   3   5       2623.27       2806.07        39.79 o                         
   6   3   5       8452.73       9450.53        82.16 o                         
   7   3   5      80405.99      77784.26       448.21 o                         
   8   3   5       1161.15       1128.62        28.80 o                         
   9   3   5       6107.17       5739.78        55.40 o                         
  10   3   5       2545.38       2552.23        28.43 o                         
  11   3   5      18108.15      17958.04       141.79 o                         
  12   3   5       1930.22       2046.95        41.29 o                         
  13   3   5       2180.84       2196.91        36.65 o                         
  14   3   5       3549.34       3444.42        32.66 o                         
  15   3   5      13374.24      13296.64       148.13 o                         
  16   3   5       5816.09       5823.45        50.12 o                         
  17   3   5       4242.73       4142.83        47.61 o                         
  18   3   5        518.93        570.10        20.34 o                         
  19   3   5      10699.43      10988.42       432.47 o                         
  20   3   5        898.62        943.52        53.13 o                         
   1   4   5      29816.11      29958.71       250.30 o                         
   2   4   5      14027.11      15247.84       118.52 o                         
   3   4   5     102774.94     104397.23       773.55 o                         
   4   4   5       4534.68       5436.34        67.88 o                         
   5   4   5        774.78        677.82        22.65 o                         
   6   4   5      24049.88      23394.20       207.29 o                         
   7   4   5       1697.05       1692.82        40.29 o                         
   8   4   5       3733.49       4050.67        53.56 o                         
   9   4   5       1219.28       1303.46        18.63 o                         
  10   4   5        455.17        405.55        13.31 o                         
  11   4   5      22444.26      21071.60       181.72 o                         
  12   4   5       3265.23       3403.65        56.25 o                         
  13   4   5       1403.88       1457.14        21.48 o                         
  14   4   5       2321.59       2245.22        36.09 o                         
  15   4   5      17268.06      17157.34       101.63 o                         
  16   4   5       1779.85       1909.80        33.44 o                         
  17   4   5       2970.07       3013.36       105.78 o                         
  18   4   5         40.13         42.91        21.67 o                         
  19   4   5        865.36        873.92        36.81 o                         
  20   4   5       2967.74       3179.07       317.19 o                         
   0   5   5      17286.18      17706.52       240.07 o                         
   1   5   5      13174.03      12683.31       113.17 o                         
   2   5   5      16092.17      15471.06       180.40 o                         
   3   5   5      12264.39      12853.68       117.75 o                         
   4   5   5         11.01         47.32        14.95 o                         
   5   5   5      16206.15      16397.38       188.21 o                         
   6   5   5       2124.96       2035.57        33.76 o                         
   7   5   5      18584.40      17258.51       221.90 o                         
   8   5   5       7590.79       7245.27        84.56 o                         
   9   5   5       4775.26       4634.93        48.66 o                         
  10   5   5       4417.30       4512.39        47.17 o                         
  11   5   5       3362.10       3279.09        86.61 o                         
  12   5   5       1755.89       1871.65        43.88 o                         
  13   5   5       1279.75       1276.88        28.77 o                         
  14   5   5       5257.75       5154.01       112.03 o                         
  15   5   5       1234.32       1205.45        21.53 o                         
  16   5   5       7349.43       7531.26       145.18 o                         
  17   5   5       1420.23       1482.98        33.52 o                         
  18   5   5       3239.06       3321.80        73.43 o                         
  19   5   5       3716.58       3898.63       167.29 o                         
  20   5   5         57.63         79.55        16.60 o                         
   1   6   5      39153.19      37574.90       357.89 o                         
   2   6   5       5002.45       4741.43        52.78 o                         
   3   6   5       5366.45       4796.62        64.01 o                         
   4   6   5      25012.23      24685.08       170.76 o                         
   5   6   5      10407.61      10438.41       100.10 o                         
   6   6   5       7345.65       7066.31        84.10 o                         
   7   6   5       3241.03       3064.69        67.12 o                         
   8   6   5       1193.38       1227.64        35.96 o                         
   9   6   5       4098.97       4192.77        63.08 o                         
  10   6   5       7371.95       7247.94        77.24 o                         
  11   6   5       5331.73       5252.16        57.35 o                         
  12   6   5      13751.15      13739.43       127.51 o                         
  13   6   5      12704.64      12901.19        99.18 o                         
  14   6   5      10648.78      10740.05       115.69 o                         
  15   6   5       9307.25       9742.08       100.76 o                         
  16   6   5       3023.60       3282.29        72.98 o                         
  17   6   5       2066.54       2220.52       113.97 o                         
  18   6   5       2076.52       2240.02        47.81 o                         
  19   6   5       2633.50       2707.02       101.28 o                         
   0   7   5      25493.73      24238.26       254.87 o                         
   1   7   5       3399.09       3543.81        55.74 o                         
   2   7   5        415.75        501.01        21.14 o                         
   3   7   5      17060.05      17043.04       135.88 o                         
   4   7   5       9301.93       9132.30        92.71 o                         
   5   7   5      13147.04      13571.45       162.26 o                         
   6   7   5       4291.44       4129.33        56.36 o                         
   7   7   5       4192.98       4260.03        54.13 o                         
   8   7   5       6490.20       6619.14        78.74 o                         
   9   7   5      16235.10      16919.57       135.52 o                         
  10   7   5        526.19        497.90        25.17 o                         
  11   7   5        451.94        471.71        27.48 o                         
  12   7   5       2205.06       2254.59        52.75 o                         
  13   7   5         76.38        108.50        16.94 o                         
  14   7   5       7754.66       8060.75        75.14 o                         
  15   7   5        572.04        586.49        21.99 o                         
  16   7   5        591.51        610.64        19.69 o                         
  17   7   5       7852.51       8294.51       104.43 o                         
  18   7   5       3388.62       3347.87       195.14 o                         
  19   7   5        489.54        430.54        19.97 o                         
   1   8   5       8860.71       9027.91        80.32 o                         
   2   8   5       1526.38       1630.17        23.95 o                         
   3   8   5       2247.14       2427.58        29.70 o                         
   4   8   5       5016.79       5232.33        56.49 o                         
   5   8   5       8641.46       9102.81        79.64 o                         
   6   8   5       5058.06       5242.47       101.54 o                         
   7   8   5       3223.68       3547.69        52.69 o                         
   8   8   5      10627.70      10919.39       105.09 o                         
   9   8   5       4060.57       4252.55        77.11 o                         
  10   8   5       4531.41       4505.06        78.78 o                         
  11   8   5        727.12        741.26        43.79 o                         
  12   8   5       2134.17       2199.64        50.65 o                         
  13   8   5      12547.01      13970.74       203.29 o                         
  14   8   5        718.45        739.56        19.12 o                         
  15   8   5        281.03        338.93        24.46 o                         
  16   8   5        945.82        981.26        35.08 o                         
  17   8   5       1865.00       1952.59       204.32 o                         
   0   9   5       4583.54       4766.11        86.55 o                         
   1   9   5      10981.95      11556.55       153.20 o                         
   2   9   5      20842.81      22007.00       189.66 o                         
   3   9   5       8507.25       8499.59        69.10 o                         
   4   9   5       4523.25       4794.32        44.99 o                         
   5   9   5       1755.11       1828.52        28.92 o                         
   6   9   5       1023.48       1113.81        23.43 o                         
   7   9   5       4532.02       4385.29        48.70 o                         
   8   9   5        764.39        761.93        28.95 o                         
   9   9   5      13527.60      14652.42       182.16 o                         
  10   9   5       2977.58       3138.03        62.47 o                         
  11   9   5        420.10        475.85        28.10 o                         
  12   9   5       2936.91       3089.84        46.93 o                         
  13   9   5        118.17        129.09        20.35 o                         
  14   9   5       1286.63       1453.94        24.79 o                         
  15   9   5       2133.26       2130.50        75.03 o                         
  16   9   5       7781.04       6881.59       159.40 o                         
   1  10   5       2194.74       2131.62        40.11 o                         
   2  10   5       7340.42       7784.00        73.51 o                         
   3  10   5       3010.73       3067.45        35.10 o                         
   4  10   5       1674.59       1812.37        28.90 o                         
   5  10   5       4686.39       4941.56        97.09 o                         
   6  10   5      23730.49      24697.40       221.85 o                         
   7  10   5        538.20        638.62        26.80 o                         
   8  10   5      10944.23      11613.22       145.72 o                         
   9  10   5       1056.24       1142.93        30.19 o                         
  10  10   5        831.14        909.94        30.37 o                         
  11  10   5       3610.36       4076.70        66.07 o                         
  12  10   5       8494.14       9685.19       138.09 o                         
  13  10   5       1361.47       1421.95        32.91 o                         
  14  10   5       4023.99       3650.08        51.28 o                         
   0  11   5        584.62        651.46        26.48 o                         
   1  11   5        811.34        822.41        23.02 o                         
   2  11   5      15293.11      15895.05       166.29 o                         
   3  11   5       1181.12       1278.57        23.71 o                         
   4  11   5       1889.72       1976.58        30.89 o                         
   5  11   5       1485.31       1458.00        30.07 o                         
   6  11   5        961.26        999.85        42.13 o                         
   7  11   5       1316.88       1478.90        32.15 o                         
   8  11   5       1614.20       1681.19        31.12 o                         
   9  11   5        495.95        457.73        21.28 o                         
  10  11   5       9903.66      11114.02       103.91 o                         
  11  11   5        770.10        800.69        19.77 o                         
  12  11   5       3691.38       3495.96        51.18 o                         
  13  11   5        205.46        190.79        11.04 o                         
   1  12   5       3459.22       3352.82        33.28 o                         
   2  12   5       5225.83       5826.73        48.08 o                         
   3  12   5        246.42        284.94        28.66 o                         
   4  12   5        497.85        570.77        17.55 o                         
   5  12   5       2946.25       3055.32        44.40 o                         
   6  12   5      11617.57      13391.52       246.51 o                         
   7  12   5       1106.03       1079.29        90.65 o                         
   8  12   5        985.28        924.52        30.91 o                         
   9  12   5       1202.06       1138.53        28.34 o                         
  10  12   5        667.90        613.47        39.61 o                         
   0  13   5       1314.29       1284.22        42.83 o                         
   1  13   5       2335.00       2141.01        37.31 o                         
   2  13   5       2568.95       2435.46        33.30 o                         
   3  13   5       2529.87       2437.04       116.25 o                         
   4  13   5        714.09        729.70        31.56 o                         
   5  13   5       5345.75       4978.05       138.63 o                         
   6  13   5        721.49        675.00        36.23 o                         
   7  13   5        803.49        606.36        20.61 o                         
   0   0   6      28724.07      28366.46       444.07 o                         
   2   0   6      13879.47      13905.98       168.77 o                         
   4   0   6      48292.91      44712.21       662.72 o                         
   6   0   6      24590.47      25436.71       460.81 o                         
   8   0   6      14109.37      13561.63       184.57 o                         
  10   0   6       5593.74       4983.27       115.28 o                         
  12   0   6      18627.38      19049.74       676.24 o                         
  14   0   6      21634.72      21718.14       210.54 o                         
  16   0   6       6250.30       6315.10       104.68 o                         
  18   0   6       9139.92      10066.05       360.02 o                         
  20   0   6        305.88        410.90        42.83 o                         
   1   1   6        337.62        223.95         9.98 o                         
   2   1   6       6229.11       5283.94       145.25 o                         
   3   1   6      46020.12      47186.60      1010.66 o                         
   4   1   6      62371.23      60382.86       636.66 o                         
   5   1   6       9982.61      10608.02       108.90 o                         
   6   1   6      17163.11      16121.49       131.17 o                         
   7   1   6       6585.50       6855.51       103.25 o                         
   8   1   6      28339.02      26674.01       230.23 o                         
   9   1   6       1749.01       1814.47        37.46 o                         
  10   1   6      28169.34      27638.74       677.44 o                         
  11   1   6      21595.27      20385.77       358.92 o                         
  12   1   6       2902.84       2866.64        53.78 o                         
  13   1   6        386.86        399.86        13.44 o                         
  14   1   6       5592.94       5457.30        73.84 o                         
  15   1   6       3524.10       3588.66        41.21 o                         
  16   1   6       6926.02       6826.81       175.00 o                         
  17   1   6        342.62        351.30        21.14 o                         
  18   1   6       6518.85       6723.63        68.16 o                         
  19   1   6       3283.54       3513.67        50.21 o                         
  20   1   6       1983.90       2187.76        53.60 o                         
   0   2   6      51322.92      53004.55       807.63 o                         
   1   2   6      16896.23      17668.31       216.54 o                         
   2   2   6       9139.07       9258.72       222.68 o                         
   3   2   6       8168.58       9970.07       174.21 o                         
   4   2   6      16559.56      16179.00       106.64 o                         
   5   2   6       8269.78       7681.09        73.36 o                         
   6   2   6       3155.99       3034.56        42.80 o                         
   7   2   6      61513.34      60784.99       417.05 o                         
   8   2   6      20689.30      19267.79       182.67 o                         
   9   2   6       2313.59       2399.88        58.88 o                         
  10   2   6        664.96        689.40        21.12 o                         
  11   2   6       7027.41       6537.36        86.59 o                         
  12   2   6       4894.84       5175.00        65.09 o                         
  13   2   6       2952.88       2984.31        73.95 o                         
  14   2   6      12856.85      12610.28       131.99 o
[truncated: 179,823 more chars]
