# Supplementary material for: Syntheses and crystal structures of the cerium-based coordination polymers poly[(acetic acid)bis­(μ-5-carb­oxy­thio­phene-2-carboxyl­ato)bis­(μ-thio­phene-2,5-di­carboxyl­ato)dicerium(III)] and poly[(μ-acetato)­aqua­(μ4-thio­phene-2,5-di­carboxyl­ato)cerium(III)]
Source: Acta Crystallogr E Crystallogr Commun. 2025 Jan 17;81(Pt 2):153–9. doi: 10.1107/S2056989025000210 (PMC11799783; doi:10.1107/S2056989025000210)
Supplement: Supplementary file 3 [file e-81-00153-2sup3.hkl]

data_2                                                                          
_shelx_title ' stock36_auto in P21/c No14' 
_shelx_refln_list_code          4                                               
_shelx_F_calc_maximum      303.28                                               
_exptl_crystal_F_000       740.00                                               
_reflns_d_resolution_high  0.7820                                               
                                                                                
loop_                                                                           
 _space_group_symop_operation_xyz                                               
 'x, y, z'                                                                      
 '-x, y+1/2, -z+1/2'                                                            
 '-x, -y, -z'                                                                   
 'x, -y-1/2, z-1/2'                                                             
                                                                                
_cell_length_a    10.0310                                                       
_cell_length_b    14.6755                                                       
_cell_length_c     7.6765                                                       
_cell_angle_alpha  90.000                                                       
_cell_angle_beta  102.354                                                       
_cell_angle_gamma  90.000                                                       
                                                                                
_shelx_F_squared_multiplier     1.000                                           
                                                                                
loop_                                                                           
 _refln_index_h                                                                 
 _refln_index_k                                                                 
 _refln_index_l                                                                 
 _refln_F_squared_calc                                                          
 _refln_F_squared_meas                                                          
 _refln_F_squared_sigma                                                         
 _refln_observed_status                                                         
   1   0   0      30264.66      33946.19       573.82 o                         
   2   0   0       3709.24       3352.98       167.26 o                         
   3   0   0       6405.95       5679.71       287.61 o                         
   4   0   0       2247.21       2102.67        72.16 o                         
   5   0   0      57509.59      63348.43      1128.62 o                         
   6   0   0      20113.31      21145.12       227.30 o                         
   7   0   0       5472.10       5462.71        76.61 o                         
   8   0   0       5433.40       5423.64        76.94 o                         
   9   0   0      15587.04      15988.22       143.49 o                         
  10   0   0       6655.05       7331.42        74.40 o                         
  11   0   0       3570.80       3697.74        53.41 o                         
  12   0   0        180.66        177.13         9.15 o                         
   1   1   0       7814.33       7748.09        70.19 o                         
   2   1   0      18077.06      17513.44       153.36 o                         
   3   1   0       4770.23       4306.95       128.01 o                         
   4   1   0       9247.57       8408.86       248.40 o                         
   5   1   0        994.75       1107.52        18.09 o                         
   6   1   0       2633.50       2690.46        31.02 o                         
   7   1   0      14124.00      14492.85       138.57 o                         
   8   1   0       1196.23       1257.76        15.45 o                         
   9   1   0       3968.76       4040.78        36.60 o                         
  10   1   0         29.32         29.12         7.32 o                         
  11   1   0        446.01        509.68        14.54 o                         
  12   1   0       6238.13       6236.85        87.12 o                         
   0   2   0        325.30        461.91       134.18 o                         
   1   2   0      12673.11      12562.32       111.27 o                         
   2   2   0         27.10         46.74         3.44 o                         
   3   2   0       2276.43       2097.59        21.32 o                         
   4   2   0        385.02        351.96         8.27 o                         
   5   2   0         76.78        105.02        10.04 o                         
   6   2   0       2584.47       2602.55        25.08 o                         
   7   2   0        961.44        941.27        15.51 o                         
   8   2   0        608.29        618.31        11.65 o                         
   9   2   0        287.57        302.52         9.05 o                         
  10   2   0       1344.60       1337.53        17.05 o                         
  11   2   0         16.44         35.84         5.83 o                         
  12   2   0         16.33         40.15         6.54 o                         
   1   3   0       1282.14       1271.71        12.35 o                         
   2   3   0      16411.90      15516.56       125.85 o                         
   3   3   0      15896.41      14933.63       114.78 o                         
   4   3   0       5850.86       5637.68        60.57 o                         
   5   3   0       5516.81       5626.94        63.08 o                         
   6   3   0       5571.93       5592.78        46.59 o                         
   7   3   0      18547.23      18924.72       131.94 o                         
   8   3   0       8060.39       8233.83        54.89 o                         
   9   3   0       5822.12       5825.12        42.81 o                         
  10   3   0        219.55        244.05         8.02 o                         
  11   3   0       1641.94       1716.80        22.10 o                         
  12   3   0      10909.96      10497.14       167.04 o                         
   0   4   0      27405.57      27120.04       300.79 o                         
   1   4   0      12224.75      12017.06        97.76 o                         
   2   4   0       8985.65       8496.36       102.90 o                         
   3   4   0      13345.17      12337.67       136.55 o                         
   4   4   0      11698.80      11612.97       108.18 o                         
   5   4   0      25749.08      26162.22       314.16 o                         
   6   4   0       4296.22       4404.62        36.52 o                         
   7   4   0        380.55        423.07        17.87 o                         
   8   4   0       8289.55       8315.98        58.15 o                         
   9   4   0       6875.14       7184.46        55.27 o                         
  10   4   0      14675.25      15419.28       101.37 o                         
  11   4   0       4799.29       4855.68        44.92 o                         
  12   4   0         28.58         48.11         7.40 o                         
   1   5   0       2164.74       2128.76        28.23 o                         
   2   5   0       3234.03       2973.39        41.77 o                         
   3   5   0        479.52        591.48        11.83 o                         
   4   5   0       1301.71       1179.51        19.63 o                         
   5   5   0          8.94         20.50         4.85 o                         
   6   5   0        163.24        181.59         7.19 o                         
   7   5   0       9944.78       9596.50        82.70 o                         
   8   5   0        465.10        548.81        10.81 o                         
   9   5   0        690.83        754.61        15.36 o                         
  10   5   0        129.48        135.33         9.07 o                         
  11   5   0         57.12         87.75         7.05 o                         
  12   5   0       4347.75       3186.91       108.41 o                         
   0   6   0       1025.41        905.53        15.14 o                         
   1   6   0       2663.33       2414.91        30.75 o                         
   2   6   0       6800.20       7496.73       109.98 o                         
   3   6   0         60.49         53.86         6.23 o                         
   4   6   0       5919.75       5687.18        54.01 o                         
   5   6   0       2367.50       2277.32        35.13 o                         
   6   6   0        173.38        190.15         8.30 o                         
   7   6   0        168.14        196.73         7.83 o                         
   8   6   0        154.35        167.65         7.66 o                         
   9   6   0       2457.63       2536.41        26.35 o                         
  10   6   0       3322.82       3385.64        36.56 o                         
  11   6   0        661.79        616.59        20.27 o                         
   1   7   0       6454.36       6155.81        53.07 o                         
   2   7   0      21919.27      21526.84       379.40 o                         
   3   7   0      24698.33      24054.87       271.33 o                         
   4   7   0       5841.97       5402.96        51.80 o                         
   5   7   0       2708.60       2789.20        73.97 o                         
   6   7   0       9039.58       8777.05       127.43 o                         
   7   7   0      16364.75      16597.79       163.95 o                         
   8   7   0      12919.94      13306.04        97.60 o                         
   9   7   0       7104.74       7230.19        62.27 o                         
  10   7   0       1699.97       1757.62        23.36 o                         
  11   7   0       3866.59       3819.77        67.89 o                         
   0   8   0      36418.60      37461.82       475.74 o                         
   1   8   0       7070.38       7075.29        96.08 o                         
   2   8   0       6550.58       6359.90        95.51 o                         
   3   8   0       5144.49       4790.68        56.76 o                         
   4   8   0       6960.16       6815.94        60.56 o                         
   5   8   0      16917.44      16376.09       137.61 o                         
   6   8   0       2835.87       2783.23        29.80 o                         
   7   8   0       3210.06       3266.16        44.28 o                         
   8   8   0       1162.70       1229.16        19.09 o                         
   9   8   0       7138.93       7389.66        62.45 o                         
  10   8   0       8132.73       8650.03        72.17 o                         
  11   8   0       1135.32       1040.92        17.09 o                         
   1   9   0       1038.23       1098.68        25.68 o                         
   2   9   0         36.03         55.38         5.46 o                         
   3   9   0        606.60        637.83        15.69 o                         
   4   9   0        397.51        373.88        13.93 o                         
   5   9   0          9.57         21.77         6.96 o                         
   6   9   0        428.72        445.29        11.27 o                         
   7   9   0        634.07        657.89        16.70 o                         
   8   9   0        290.18        269.78        10.09 o                         
   9   9   0        956.20       1026.88        17.72 o                         
  10   9   0         37.18         44.04         7.05 o                         
   0  10   0      14990.00      14089.70       166.95 o                         
   1  10   0       9553.33       9372.65       121.14 o                         
   2  10   0       1631.73       1535.26        34.76 o                         
   3  10   0       1378.02       1372.41        27.59 o                         
   4  10   0       1890.79       1807.10        33.24 o                         
   5  10   0       4957.44       4643.33        38.87 o                         
   6  10   0       7118.27       6962.73        74.08 o                         
   7  10   0       1137.57       1125.14        19.16 o                         
   8  10   0       1102.02       1147.84        17.28 o                         
   9  10   0       3172.34       3250.34        33.93 o                         
  10  10   0       3717.84       3635.89        48.32 o                         
   1  11   0       3187.59       2930.21        54.88 o                         
   2  11   0      19114.65      18110.82       167.59 o                         
   3  11   0      19684.69      18810.67       136.97 o                         
   4  11   0       9480.95       9212.50       130.34 o                         
   5  11   0       2377.81       2317.65        57.56 o                         
   6  11   0       3073.02       3004.53        41.12 o                         
   7  11   0      13293.17      13477.82       106.19 o                         
   8  11   0       5748.02       5984.79        61.20 o                         
   9  11   0       5322.44       5361.16        93.59 o                         
  10  11   0        577.62        479.35        17.64 o                         
   0  12   0       5935.88       5577.14       108.28 o                         
   1  12   0       1124.91       1125.52        17.74 o                         
   2  12   0       5588.05       5231.37        60.04 o                         
   3  12   0       5301.79       5019.27        75.84 o                         
   4  12   0       1789.22       1723.22        26.52 o                         
   5  12   0       6419.07       6001.99       121.61 o                         
   6  12   0       1213.39       1292.81        24.43 o                         
   7  12   0        853.19        933.95        25.88 o                         
   8  12   0       1003.93       1003.90        19.52 o                         
   9  12   0       1382.95       1417.14        23.20 o                         
   1  13   0        637.89        625.13        18.91 o                         
   2  13   0        563.97        501.86        19.03 o                         
   3  13   0       1045.08       1000.27        22.15 o                         
   4  13   0         28.33         36.77         7.44 o                         
   5  13   0        173.67        175.91        12.53 o                         
   6  13   0       3382.47       3387.19        54.79 o                         
   7  13   0        542.67        571.13        16.67 o                         
   8  13   0        818.86        788.73        19.48 o                         
   9  13   0         13.86         22.10         6.34 o                         
   0  14   0      16595.21      15530.75       230.53 o                         
   1  14   0       6259.53       5611.24        99.57 o                         
   2  14   0         86.92         88.37        10.48 o                         
   3  14   0        435.76        448.62        13.95 o                         
   4  14   0       4516.33       4449.42        63.97 o                         
   5  14   0      10109.74      10261.72       101.95 o                         
   6  14   0       5391.90       5451.75        75.99 o                         
   7  14   0        379.03        412.78        17.54 o                         
   8  14   0       1874.94       1848.11        33.21 o                         
   1  15   0       5232.59       5321.32        82.67 o                         
   2  15   0       9356.92       9103.86       147.19 o                         
   3  15   0       4216.48       4273.16        52.74 o                         
   4  15   0       2939.03       2938.19        46.26 o                         
   5  15   0        299.03        325.19        10.76 o                         
   6  15   0       4291.05       4725.33        76.51 o                         
   7  15   0      13119.28      13561.97       224.58 o                         
   0  16   0       1484.97       1421.75        46.01 o                         
   1  16   0        544.64        526.91        25.20 o                         
   2  16   0        107.32        121.67         9.03 o                         
   3  16   0        902.39       1012.07        27.71 o                         
   4  16   0         78.64         97.59         8.42 o                         
   5  16   0       1531.98       1677.26        27.69 o                         
   6  16   0         32.63         54.89        13.90 o                         
   1  17   0        959.80       1002.28        30.62 o                         
   2  17   0       2295.20       2613.27        39.85 o                         
   3  17   0       3321.35       3687.18       112.41 o                         
   4  17   0        155.91        161.83        12.22 o                         
   5  17   0         52.54         77.29         8.29 o                         
   0  18   0       9706.47      11857.22       486.83 o                         
   1  18   0       5442.69       5484.62        84.53 o                         
   2  18   0        473.99        462.47        17.20 o                         
 -12   1   1       2178.67       2186.15        33.78 o                         
 -11   1   1       7542.48       7798.17        63.66 o                         
 -10   1   1       4657.08       4817.98        38.64 o                         
  -9   1   1       3866.00       3945.07        30.13 o                         
  -8   1   1       1755.07       1737.14        18.92 o                         
  -7   1   1       6583.27       6752.07       108.77 o                         
  -6   1   1      26097.22      26092.83       252.05 o                         
  -5   1   1      12022.31      11879.83       135.29 o                         
  -4   1   1      14866.38      14529.85       198.39 o                         
  -3   1   1        185.88        246.44        10.72 o                         
  -2   1   1       2250.29       2141.77        35.44 o                         
  -1   1   1      42125.23      46075.90       559.33 o                         
   0   1   1      11054.35      10982.07       149.93 o                         
   1   1   1       4123.62       3626.07        37.86 o                         
   2   1   1       2392.21       2167.55        33.03 o                         
   3   1   1       3732.69       3488.17       102.43 o                         
   4   1   1      14645.67      14211.52       254.46 o                         
   5   1   1       6110.56       5899.14        81.50 o                         
   6   1   1        577.79        626.49        17.46 o                         
   7   1   1       3383.44       3361.09        48.71 o                         
   8   1   1       9813.24       9966.33        63.22 o                         
   9   1   1       6314.48       6655.72        54.55 o                         
  10   1   1       3157.02       3210.51        32.96 o                         
  11   1   1         17.33         34.08         5.96 o                         
  12   1   1        587.34        534.38        19.39 o                         
 -12   2   1       3317.48       3249.84        33.70 o                         
 -11   2   1        138.57        146.04         8.29 o                         
 -10   2   1       6373.17       6392.22        50.23 o                         
  -9   2   1       7022.99       7371.84        45.75 o                         
  -8   2   1      16659.55      16827.60        87.04 o                         
  -7   2   1       7502.53       7601.90        78.21 o                         
  -6   2   1         27.04         55.19         4.43 o                         
  -5   2   1      10916.01      10423.33        78.57 o                         
  -4   2   1      27821.19      27902.21       177.81 o                         
  -3   2   1      20273.38      20204.36       244.49 o                         
  -2   2   1       6489.03       6160.90        61.39 o                         
  -1   2   1       2949.19       2747.27        19.15 o                         
   0   2   1       6331.58       6167.35       152.81 o                         
   1   2   1      42567.03      43065.94       532.60 o                         
   2   2   1      24132.83      23953.91       305.56 o                         
   3   2   1      17005.20      15898.49       495.91 o                         
   4   2   1        652.07        556.84        12.25 o                         
   5   2   1       4101.07       4020.10        42.54 o                         
   6   2   1      23934.14      24055.56       172.48 o                         
   7   2   1       5139.08       5231.27        54.14 o                         
   8   2   1       5781.63       5834.86        44.19 o                         
   9   2   1        973.38        918.57        14.78 o                         
  10   2   1       3011.36       3160.21        32.86 o                         
  11   2   1      16476.36      16979.04       180.61 o                         
  12   2   1       4465.90       3817.24        56.33 o                         
 -12   3   1        800.40        801.19        17.15 o                         
 -11   3   1       3921.58       3952.48        36.75 o                         
 -10   3   1       2095.95       2179.05        22.78 o                         
  -9   3   1       1833.33       1825.01        17.26 o                         
  -8   3   1        470.01        462.81         8.98 o                         
  -7   3   1       1470.47       1551.50        23.91 o                         
  -6   3   1      11554.06      11322.70        77.62 o                         
  -5   3   1       3872.41       3763.31        38.53 o                         
  -4   3   1       1366.02       1212.31        15.76 o                         
  -3   3   1        936.13        866.74        11.75 o                         
  -2   3   1       1825.59       1744.90        23.99 o                         
  -1   3   1      27413.81      28969.38       293.46 o                         
   0   3   1       3899.78       3898.42       191.54 o                         
   1   3   1         43.01         46.13        11.76 o                         
   2   3   1      10579.00      10171.82       198.34 o                         
   3   3   1      11407.85      11093.56       123.95 o                         
   4   3   1      17264.45      17341.69       490.41 o                         
   5   3   1       1780.91       1705.91        21.16 o                         
   6   3   1        144.11        124.57         6.66 o                         
   7   3   1       2189.11       2289.22        29.45 o                         
   8   3   1       8170.89       8137.22        82.99 o                         
   9   3   1       6756.18       6947.67        60.49 o                         
  10   3   1       2258.14       2377.99        25.12 o                         
  11   3   1         17.14         18.95         6.27 o                         
  12   3   1        459.93        346.31        13.46 o                         
 -12   4   1        530.76        470.90        11.77 o                         
 -11   4   1        286.47        289.23        10.61 o                         
 -10   4   1        519.94        545.55        11.66 o                         
  -9   4   1       1426.77       1397.19        15.98 o                         
  -8   4   1       1144.21       1139.68        12.70 o                         
  -7   4   1        159.74        174.21         9.07 o                         
  -6   4   1        529.83        616.88        12.84 o                         
  -5   4   1       1970.19       1904.81        28.38 o                         
  -4   4   1       9404.66       9174.53       185.48 o                         
  -3   4   1       6999.13       6942.78        64.70 o                         
  -2   4   1        355.66        326.38         5.03 o                         
  -1   4   1        956.59        947.41        20.17 o                         
   0   4   1       1746.96       1780.09        31.11 o                         
   1   4   1      10339.29      10100.01       137.82 o                         
   2   4   1      10118.56      10051.17       135.16 o                         
   3   4   1       8726.78       8778.93       137.57 o                         
   4   4   1        451.41        436.46        17.63 o                         
   5   4   1        899.03        930.76        17.87 o                         
   6   4   1       1732.12       1645.51        21.29 o                         
   7   4   1        480.33        473.26        11.86 o                         
   8   4   1        502.30        515.52        13.02 o                         
   9   4   1        160.99        187.27         9.03 o                         
  10   4   1        846.26        857.17        13.00 o                         
  11   4   1       1229.97       1316.03        18.94 o                         
 -12   5   1       1915.61       1698.75        24.87 o                         
 -11   5   1      10359.58      10473.79       104.24 o                         
 -10   5   1       5733.24       5863.19        45.85 o                         
  -9   5   1       3510.02       3510.90        28.54 o                         
  -8   5   1       5491.65       5494.60        32.76 o                         
  -7   5   1       6115.82       6424.96        68.54 o                         
  -6   5   1      24054.08      23735.88       323.11 o                         
  -5   5   1       5943.92       5634.68        93.88 o                         
  -4   5   1       7878.70       7984.47       106.28 o                         
  -3   5   1       9718.91       9447.57       108.85 o                         
  -2   5   1      13890.71      13602.37       135.69 o                         
  -1   5   1      46720.84      47088.88       290.38 o                         
   0   5   1      11674.30      11282.35       124.42 o                         
   1   5   1       1632.70       1466.42        31.92 o                         
   2   5   1      12730.68      12483.03       203.09 o                         
   3   5   1      22888.73      22962.75       351.29 o                         
   4   5   1      26127.99      25292.47       343.12 o                         
   5   5   1      12023.94      11875.32        98.80 o                         
   6   5   1        563.32        572.69        14.03 o                         
   7   5   1       2743.87       2760.73        25.04 o                         
   8   5   1      14824.38      15047.55       127.71 o                         
   9   5   1      13160.13      13666.11       104.05 o                         
  10   5   1       7680.14       7861.12        62.72 o                         
  11   5   1         16.87         29.65         5.02 o                         
 -12   6   1       1325.43        945.14        27.73 o                         
 -11   6   1       1213.26       1197.73        16.14 o                         
 -10   6   1       3012.68       3019.60        28.31 o                         
  -9   6   1       3736.33       3833.11        32.75 o                         
  -8   6   1      11531.49      11799.56        75.26 o                         
  -7   6   1       1093.95       1120.43        13.57 o                         
  -6   6   1         39.59         59.17         9.36 o                         
  -5   6   1       6585.03       6395.82        77.34 o                         
  -4   6   1      13132.34      12350.39       165.25 o                         
  -3   6   1      14768.62      14672.81       179.44 o                         
  -2   6   1       4653.08       4320.61        40.36 o                         
  -1   6   1       3597.21       3535.77        42.64 o                         
   0   6   1       6252.35       6272.96        76.35 o                         
   1   6   1      37907.28      36297.45       758.34 o                         
   2   6   1      10465.63       9671.79       217.90 o                         
   3   6   1      18789.65      17473.90       276.82 o                         
   4   6   1        595.51        525.38        12.99 o                         
   5   6   1        814.26        814.36        12.97 o                         
   6   6   1      23482.23      22658.41       165.51 o                         
   7   6   1       3358.42       3531.45        39.42 o                         
   8   6   1       6802.87       7025.04        66.35 o                         
   9   6   1        616.06        689.15        18.46 o                         
  10   6   1        988.39       1047.92        23.72 o                         
  11   6   1       9181.93       9061.87       128.84 o                         
 -11   7   1        524.76        564.04        13.57 o                         
 -10   7   1         58.01         77.66         6.17 o                         
  -9   7   1       1440.43       1400.64        18.71 o                         
  -8   7   1       1005.66        960.03        13.51 o                         
  -7   7   1        119.61        121.86         7.30 o                         
  -6   7   1       3461.41       3431.02        53.71 o                         
  -5   7   1         78.37        106.77         9.25 o                         
  -4   7   1       1907.65       1800.88        25.71 o                         
  -3   7   1       2124.91       2185.08        40.18 o                         
  -2   7   1        385.53        373.01         9.60 o                         
  -1   7   1      11676.76      12120.65       113.43 o                         
   0   7   1       2093.77       2126.14        36.95 o                         
   1   7   1       1413.77       1262.67        25.54 o                         
   2   7   1         13.45         36.19         6.82 o                         
   3   7   1        398.49        340.55        12.27 o                         
   4   7   1       2974.82       2845.07        63.31 o                         
   5   7   1       1211.54       1275.61        26.09 o                         
   6   7   1         40.16         45.25        10.03 o                         
   7   7   1         10.79         21.87         9.92 o                         
   8   7   1        393.41        393.17        14.91 o                         
   9   7   1         48.79         70.26         8.49 o                         
  10   7   1        211.11        251.24         9.65 o                         
  11   7   1         93.94         83.09        11.93 o                         
 -11   8   1        637.49        619.35        15.26 o                         
 -10   8   1        177.14        208.02        12.47 o                         
  -9   8   1       3531.60       3483.64        31.83 o                         
  -8   8   1       3277.19       3320.43        28.37 o                         
  -7   8   1       3369.95       3350.68        30.03 o                         
  -6   8   1        428.75        425.30        10.51 o                         
  -5   8   1        885.98        871.60        24.84 o                         
  -4   8   1       6152.75       5796.88        57.33 o                         
  -3   8   1       3601.44       3245.77        73.20 o                         
  -2   8   1       4201.40       4324.25        47.01 o                         
  -1   8   1         14.57         18.97         3.83 o                         
   0   8   1       6891.74       6915.47        61.33 o                         
   1   8   1       7853.75       7129.40        91.03 o                         
   2   8   1       8956.89       8100.27       109.33 o                         
   3   8   1       2776.09       2312.24        45.04 o                         
   4   8   1         65.90         67.57         6.74 o                         
   5   8   1       4672.76       4328.91        55.99 o                         
   6   8   1       4432.83       4468.23        49.98 o                         
   7   8   1       6973.65       6764.18       128.07 o                         
   8   8   1        515.42        536.26        17.17 o                         
   9   8   1        748.82        795.41        15.49 o                         
  10   8   1       1687.43       1730.15        27.40 o                         
 -11   9   1      14506.47      12625.21       567.15 o                         
 -10   9   1       6762.54       6901.37        93.15 o                         
  -9   9   1       2073.09       2040.50        23.14 o                         
  -8   9   1       1600.07       1591.47        19.68 o                         
  -7   9   1       9119.96       9003.52        61.62 o                         
  -6   9   1      22498.65      22184.29       225.97 o                         
  -5   9   1       9780.05       9911.83       136.66 o                         
  -4   9   1       9837.06       9262.28        84.92 o                         
  -3   9   1       1685.94       1485.27        26.57 o                         
  -2   9   1       7440.47       7360.55        97.91 o                         
  -1   9   1      18688.28      17929.00       131.06 o                         
   0   9   1       5582.29       5283.71        60.20 o                         
   1   9   1       5060.58       4592.92        62.13 o                         
   2   9   1       6568.59       5701.26        82.46 o                         
   3   9   1       8441.70       7615.18       111.00 o                         
   4   9   1      13734.63      12621.14       176.66 o                         
   5   9   1       5713.74       5454.27        53.00 o                         
   6   9   1        364.96        351.31        13.84 o                         
   7   9   1       4291.48       4185.64        43.90 o                         
   8   9   1      11118.98      11503.52        98.22 o                         
   9   9   1      10791.86      11056.75        98.96 o                         
  10   9   1       6692.53       6837.97        97.74 o                         
 -10  10   1       4568.88       4423.54        48.12 o                         
  -9  10   1       5921.21       5865.05        52.69 o                         
  -8  10   1       6560.72       6553.22        54.53 o                         
  -7  10   1       2565.48       2553.33        30.46 o                         
  -6  10   1        934.01       1006.99        21.16 o                         
  -5  10   1       2410.49       2401.38        25.83 o                         
  -4  10   1      13901.69      14183.64       259.64 o                         
  -3  10   1       5808.65       5791.25        75.00 o                         
  -2  10   1       4995.93       4771.16        60.50 o                         
  -1  10   1        273.71        255.21        10.48 o                         
   0  10   1        579.70        612.37        23.70 o                         
   1  10   1       6739.25       6033.74        76.02 o                         
   2  10   1       4249.71       4014.73        41.11 o                         
   3  10   1       6683.62       5831.20        68.72 o                         
   4  10   1       3611.45       3353.92        50.22 o                         
   5  10   1       2578.59       2484.40        34.01 o                         
   6  10   1       6408.32       6190.90        66.68 o                         
   7  10   1       2197.80       2244.57        35.63 o                         
   8  10   1       3020.32       3042.36        32.27 o                         
   9  10   1       1725.14       1816.06        27.39 o                         
  10  10   1       1104.71        962.85        20.48 o                         
 -10  11   1         90.27         84.53         6.13 o                         
  -9  11   1        176.07        161.72         8.95 o                         
  -8  11   1         58.60         60.74         6.70 o                         
  -7  11   1        667.92        587.85        16.66 o                         
  -6  11   1         66.81         92.38         8.94 o                         
  -5  11   1       1809.50       1661.19        34.88 o                         
  -4  11   1        900.46        808.58        18.89 o                         
  -3  11   1        107.73        128.31        12.09 o                         
  -2  11   1        462.57        384.40        14.80 o                         
  -1  11   1         96.62         83.83        10.61 o                         
   0  11   1       1446.89       1261.42        31.11 o                         
   1  11   1        687.42        616.98        21.76 o                         
   2  11   1        428.10        406.15        14.90 o                         
   3  11   1        456.09        356.50        11.25 o                         
   4  11   1         30.15         53.85         7.68 o                         
   5  11   1        123.62        105.56         7.73 o                         
   6  11   1          7.43         14.21         6.64 o                         
   7  11   1          4.73          9.48         6.66 o                         
   8  11   1         15.99         21.33         6.22 o                         
   9  11   1        258.30        260.43        10.50 o                         
  -9  12   1       4211.53       4214.63        73.93 o                         
  -8  12   1       6201.55       6321.05        72.44 o                         
  -7  12   1       4421.57       4518.59        52.93 o                         
  -6  12   1        150.58        149.96         9.77 o                         
  -5  12   1       4847.78       4693.11        85.04 o                         
  -4  12   1      13658.03      13418.65       149.66 o                         
  -3  12   1      14635.87      13952.98       162.49 o                         
  -2  12   1       2112.10       1981.96        26.79 o                         
  -1  12   1         13.05         24.89         6.39 o                         
   0  12   1       4060.40       3679.38        39.40 o                         
   1  12   1      16586.44      15715.42       126.16 o                         
   2  12   1      17941.03      16520.07       123.97 o                         
   3  12   1       4667.04       4453.34        49.67 o                         
   4  12   1         14.10         34.64         8.59 o                         
   5  12   1       3678.03       3653.22        63.15 o                         
   6  12   1       8902.87       9112.49       104.97 o                         
   7  12   1       3467.80       3353.16        43.24 o                         
   8  12   1       1268.34       1281.09        20.25 o                         
   9  12   1        180.17        151.22        11.18 o                         
  -9  13   1       2732.59       2272.39        53.02 o                         
  -8  13   1       2581.62       2537.30        42.87 o                         
  -7  13   1       3867.20       4016.21        45.83 o                         
  -6  13   1      11576.33      12001.73        90.06 o                         
  -5  13   1       3428.06       3293.73        39.34 o                         
  -4  13   1       1395.57       1451.70        28.55 o                         
  -3  13   1       1936.05       1903.62        36.01 o                         
  -2  13   1       4633.17       4511.39        73.99 o                         
  -1  13   1      16608.00      15970.40       135.75 o                         
   0  13   1       8590.55       8126.58        79.29 o                         
   1  13   1        579.14        550.14        18.77 o                         
   2  13   1       3227.23       3142.41        63.42 o                         
   3  13   1       5707.07       5514.12       104.37 o                         
   4  13   1       8935.68       9052.03       160.80 o                         
   5  13   1       6013.70       6017.10       110.27 o                         
   6  13   1       1922.61       2037.20        44.62 o                         
   7  13   1       1275.57       1320.74        23.83 o                         
   8  13   1       6807.22       7121.30        81.68 o                         
  -8  14   1       1675.82       1601.74        65.24 o                         
  -7  14   1        215.12        234.46        12.35 o                         
  -6  14   1         21.24         25.70         6.62 o                         
  -5  14   1        903.16        939.17        17.86 o                         
  -4  14   1       1516.79       1499.23        26.94 o                         
  -3  14   1       1501.21       1482.08        30.48 o                         
  -2  14   1        570.54        565.93        18.68 o                         
  -1  14   1         13.42         22.65         8.93 o                         
   0  14   1        557.99        554.47        19.25 o                         
   1  14   1       5023.75       4877.19        78.49 o                         
   2  14   1        661.92        639.07        20.86 o                         
   3  14   1       1091.51       1191.04        23.97 o                         
   4  14   1        475.65        460.49        13.40 o                         
   5  14   1         67.35         85.41         8.12 o                         
   6  14   1       6170.41       6482.83        80.77 o                         
   7  14   1        582.51        517.80        21.63 o                         
  -7  15   1       3245.94       3245.29        98.76 o                         
  -6  15   1       1090.95       1063.53        22.81 o                         
  -5  15   1       1184.94       1245.61        21.07 o                         
  -4  15   1        121.33        115.25         8.92 o                         
  -3  15   1        931.72        987.48        26.07 o                         
  -2  15   1        899.11        951.78        30.17 o                         
  -1  15   1       2073.88       2009.95        39.17 o                         
   0  15   1       1033.17        935.86        24.08 o                         
   1  15   1        141.99        129.19        13.41 o                         
   2  15   1        176.03        200.46        11.75 o                         
   3  15   1        740.99        778.64        24.42 o                         
   4  15   1        748.38        786.61        16.93 o                         
   5  15   1       1047.73       1067.81        26.28 o                         
   6  15   1         52.50         54.76         9.20 o                         
   7  15   1        287.11        239.21        14.45 o                         
  -6  16   1          2.88         20.51        10.08 o                         
  -5  16   1       2701.72       2817.44        34.09 o                         
  -4  16   1       8117.69       8503.21       115.82 o                         
  -3  16   1       7119.07       7700.95       112.91 o                         
  -2  16   1       4395.69       4785.24        67.02 o                         
  -1  16   1        331.50        336.34        17.45 o                         
   0  16   1       4572.28       4617.93        83.80 o                         
   1  16   1      11354.12      11335.09       142.21 o                         
   2  16   1       8523.06       8502.68       133.38 o                         
   3  16   1       3707.81       3897.22        75.43 o                         
   4  16   1        243.75        253.10        12.94 o                         
   5  16   1       5137.78       5471.77       355.98 o                         
   6  16   1       9426.02       8177.63       153.29 o                         
  -4  17   1       1073.24       1148.15        25.08 o                         
  -3  17   1       2879.66       3037.41        84.39 o                         
  -2  17   1       2642.07       2926.85        39.53 o                         
  -1  17   1       9749.67      10977.92       149.05 o                         
   0  17   1       1457.67       1515.39        39.84 o                         
   1  17   1       1546.16       1631.29        34.12 o                         
   2  17   1       1802.57       1936.50        41.78 o                         
   3  17   1       3847.57       4200.86        73.99 o                         
   4  17   1       7522.40       7952.97       339.72 o                         
  -3  18   1          8.11         23.98         6.60 o                         
  -2  18   1       1064.59       1182.11        34.15 o                         
  -1  18   1          2.81         21.07        11.80 o                         
   0  18   1        248.47        281.75        28.36 o                         
   1  18   1        385.98        402.12        22.34 o                         
   2  18   1        170.20        173.60        24.28 o                         
 -12   0   2      10879.90      10570.58       144.82 o                         
 -11   0   2       8292.03       8290.59        79.46 o                         
 -10   0   2      11848.82      12015.58       126.20 o                         
  -9   0   2       3872.80       3705.28        40.24 o                         
  -8   0   2       6417.11       6699.58        53.81 o                         
  -7   0   2      18095.72      18311.25       209.77 o                         
  -6   0   2       2924.58       3068.24        50.06 o                         
  -5   0   2       4910.56       5073.57        69.99 o                         
  -4   0   2       5081.55       4703.86        51.66 o                         
  -3   0   2      16479.71      16608.35       154.73 o                         
  -2   0   2      91976.72     108447.99       931.86 o                         
  -1   0   2      17342.60      16446.63       299.84 o                         
   0   0   2         94.37        112.72        15.02 o                         
   1   0   2      14136.04      14162.00       248.24 o                         
   2   0   2      41996.86      44437.72       991.40 o                         
   3   0   2      47517.17      51735.11       926.64 o                         
   4   0   2      13965.63      13687.14       281.91 o                         
   5   0   2        428.01        533.09        19.89 o                         
   6   0   2        547.73        639.86        24.00 o                         
   7   0   2      28949.92      29674.34       469.15 o                         
   8   0   2      12188.83      12751.02       150.25 o                         
   9   0   2       6370.26       6540.91        86.86 o                         
  10   0   2       1563.89       1634.42        30.91 o                         
  11   0   2       1559.59       1538.02        33.24 o                         
 -12   1   2        348.18        334.93        12.63 o                         
 -11   1   2       3555.99       3584.04        35.70 o                         
 -10   1   2       2762.09       2873.17        24.81 o                         
  -9   1   2       5063.73       5255.44        40.37 o                         
  -8   1   2       1980.86       2052.44        20.14 o                         
  -7   1   2       2015.69       2050.89        43.23 o                         
  -6   1   2        960.20        900.31        18.34 o                         
  -5   1   2      13466.30      13341.11       107.98 o                         
  -4   1   2      14280.08      14844.02       110.81 o                         
  -3   1   2       8161.79       8262.80        73.04 o                         
  -2   1   2      31612.63      33500.46       239.97 o                         
  -1   1   2       1887.51       1985.01        24.53 o                         
   0   1   2      15160.25      13774.46       286.01 o                         
   1   1   2      11587.46      10536.04       152.03 o                         
   2   1   2      14071.73      13553.59       182.18 o                         
   3   1   2       5100.36       4865.37        83.62 o                         
   4   1   2       2228.02       2153.54        54.70 o                         
   5   1   2      11063.54      11177.24       198.42 o                         
   6   1   2       2369.45       2456.12        35.24 o                         
   7   1   2       2236.20       2447.07        59.71 o                         
   8   1   2        276.77        246.26        14.60 o                         
   9   1   2       2372.75       2443.69        45.60 o                         
  10   1   2       6511.13       6738.39        73.33 o                         
  11   1   2       2023.73       2186.31        38.56 o                         
 -12   2   2        502.47        491.89        11.14 o                         
 -11   2   2        522.32        526.63        12.05 o                         
 -10   2   2        385.87        388.80         9.32 o                         
  -9   2   2         39.03         53.62         5.73 o                         
  -8   2   2        943.62        920.88        11.14 o                         
  -7   2   2       2046.58       2082.42        29.00 o                         
  -6   2   2         32.40         58.41         7.63 o                         
  -5   2   2         65.82         84.61         5.37 o                         
  -4   2   2       1698.94       1861.85        25.37 o                         
  -3   2   2       1834.13       1981.47        22.13 o                         
  -2   2   2         93.80         89.88         3.35 o                         
  -1   2   2       2879.45       2948.75        38.37 o                         
   0   2   2       2823.30       2803.75        39.01 o                         
   1   2   2       8713.77       8300.58       123.79 o                         
   2   2   2        167.42        207.78        17.55 o                         
   3   2   2       4173.33       4609.42        80.42 o                         
   4   2   2        327.53        375.59        20.26 o                         
   5   2   2         24.94         22.07         4.64 o                         
   6   2   2       2763.22       2837.45        30.90 o                         
   7   2   2       1373.32       1387.82        48.38 o                         
   8   2   2        556.49        491.93        23.46 o                         
   9   2   2         68.30         72.32        11.26 o                         
  10   2   2        156.45        184.49         9.82 o                         
  11   2   2        128.75        146.94         8.24 o                         
 -12   3   2         18.57         30.57         5.45 o                         
 -11   3   2       2434.27       2487.24        30.56 o                         
 -10   3   2      11174.20      11437.05        79.76 o                         
  -9   3   2       9092.12       9384.67        55.56 o                         
  -8   3   2       5348.96       5454.46        33.11 o                         
  -7   3   2        694.94        786.56        17.36 o                         
  -6   3   2       4663.77       4679.15        44.38 o                         
  -5   3   2      27528.96      27993.86       447.29 o                         
  -4   3   2      15205.95      16078.97       153.82 o                         
  -3   3   2       9065.72       8943.12       111.94 o                         
  -2   3   2       2685.09       3065.59        28.71 o                         
  -1   3   2       2141.06       1836.69        25.37 o                         
   0   3   2      12473.23      11606.65       131.98 o                         
   1   3   2       3295.15       3112.42        44.65 o                         
   2   3   2       7962.60       7286.82       110.03 o                         
   3   3   2       2796.18       2912.29        65.40 o                         
   4   3   2       8453.51       8186.76       109.48 o                         
   5   3   2      20211.37      19882.31       158.84 o                         
   6   3   2       3416.21       3506.23        46.99 o                         
   7   3   2       4685.22       4578.93        57.52 o                         
   8   3   2       2187.58       2158.59        40.74 o                         
   9   3   2       3583.01       3707.99        40.01 o                         
  10   3   2      12908.59      13362.92       126.60 o                         
  11   3   2       6223.79       6250.05        61.87 o                         
 -12   4   2      12945.61      12260.13       199.58 o                         
 -11   4   2       5206.10       5335.52        59.89 o                         
 -10   4   2       4429.81       4427.22        37.68 o                         
  -9   4   2       3612.11       3575.58        26.36 o                         
  -8   4   2       2346.62       2450.67        19.86 o                         
  -7   4   2      22851.60      23967.07       232.14 o                         
  -6   4   2       9509.76       9876.66       100.59 o                         
  -5   4   2      10428.01      10292.52       151.16 o                         
  -4   4   2       7718.05       7749.55        73.84 o                         
  -3   4   2      17695.49      18829.50       188.37 o                         
  -2   4   2      38372.42      40411.36       355.61 o                         
  -1   4   2      18012.95      16420.31      1104.05 o                         
   0   4   2       6628.79       6656.75        98.17 o                         
   1   4   2       1728.15       1463.89        34.41 o                         
   2   4   2      27494.45      27516.37       361.94 o                         
   3   4   2      34173.99      34051.53       593.65 o                         
   4   4   2      20483.64      19953.07       260.94 o                         
   5   4   2         22.81         38.33         6.29 o                         
   6   4   2        934.83        973.39        17.67 o                         
   7   4   2      11168.70      11622.94       212.40 o                         
   8   4   2      10786.86      11075.19       133.22 o                         
   9   4   2      10300.28      10703.12        90.07 o                         
  10   4   2        533.02        567.69        11.84 o                         
  11   4   2       1499.19       1488.75        23.38 o                         
 -12   5   2         14.48         34.39         6.75 o                         
 -11   5   2        562.04        580.06        12.47 o                         
 -10   5   2       3430.03       3454.95        31.75 o                         
  -9   5   2       2160.97       2141.13        18.89 o                         
  -8   5   2        115.31        121.44         5.36 o                         
  -7   5   2        557.88        570.54        24.84 o                         
  -6   5   2        714.65        683.94        19.12 o                         
  -5   5   2       4702.93       4673.37        56.90 o                         
  -4   5   2       1951.72       2089.80        38.13 o                         
  -3   5   2        922.47        813.25        14.08 o                         
  -2   5   2       1448.32       1380.88        21.46 o                         
  -1   5   2       1282.20       1302.15        24.28 o                         
   0   5   2       3902.47       3552.93        59.82 o                         
   1   5   2        160.96        186.14         9.83 o                         
   2   5   2       3050.23       2866.89        46.33 o                         
   3   5   2       1086.23       1005.72        39.17 o                         
   4   5   2        460.37        460.50        11.80 o                         
   5   5   2       3881.88       3535.28        47.19 o                         
   6   5   2        150.32        136.90         8.99 o                         
   7   5   2       1937.04       1933.05        32.58 o                         
   8   5   2        462.68        469.90        11.40 o                         
   9   5   2        488.00        510.52        11.77 o                         
  10   5   2       2204.66       2190.85        22.60 o                         
  11   5   2        239.98        227.45        26.63 o                         
 -12   6   2       3148.32       2527.67        55.07 o                         
 -11   6   2        812.77        822.07        14.33 o                         
 -10   6   2         36.80         46.43         5.90 o                         
  -9   6   2         49.51         74.37         6.16 o                         
  -8   6   2       1894.99       1868.28        19.96 o                         
  -7   6   2       3017.91       3047.87        25.29 o                         
  -6   6   2       1769.53       1771.31        37.10 o                         
  -5   6   2        400.73        438.12        15.35 o                         
  -4   6   2       2531.24       2545.79        34.53 o                         
  -3   6   2       5819.46       5856.58        80.42 o                         
  -2   6   2       5661.96       5461.46        87.91 o                         
  -1   6   2       4258.43       4353.28        70.11 o                         
   0   6   2       1294.00       1273.53        31.09 o                         
   1   6   2       3593.55       3542.96        66.12 o                         
   2   6   2       5029.43       4640.98        83.68 o                         
   3   6   2       5721.19       5317.35        62.02 o                         
   4   6   2       4238.59       4225.59        58.82 o                         
   5   6   2       3734.11       3630.29        39.22 o                         
   6   6   2        302.27        263.54         9.48 o                         
   7   6   2       1488.39       1488.48        26.53 o                         
   8   6   2        800.46        857.03        27.07 o                         
   9   6   2        841.18        836.78        16.97 o                         
  10   6   2        466.59        465.20        13.52 o                         
  11   6   2        257.47        197.58         7.46 o                         
 -11   7   2       4343.43       4234.84        47.26 o                         
 -10   7   2       6657.25       6568.51        48.69 o                         
  -9   7   2       9967.34       9998.45        64.82 o                         
  -8   7   2       7341.43       7303.64        49.46 o                         
  -7   7   2        627.77        584.65        10.28 o                         
  -6   7   2      11334.62      11650.82       143.72 o                         
  -5   7   2      24394.37      24691.70       342.39 o                         
  -4   7   2      12337.54      12298.54       158.95 o                         
  -3   7   2      15011.79      15778.10       156.35 o                         
  -2   7   2        140.24        141.94         7.08 o                         
  -1   7   2       7516.26       7432.53       110.92 o                         
   0   7   2      41314.01      41680.02       670.35 o                         
   1   7   2      12152.64      11527.34       314.47 o                         
   2   7   2       4505.87       3764.62        58.13 o                         
   3   7   2       1196.51       1098.52        40.28 o                         
   4   7   2       3483.30       3334.69        73.74 o                         
   5   7   2      28143.35      26873.57       241.20 o                         
   6   7   2      14477.14      13587.28       119.22 o                         
   7   7   2       1864.48       1879.51        49.90 o                         
   8   7   2       2640.12       2726.09        48.13 o                         
   9   7   2       2822.94       2847.50        34.78 o                         
  10   7   2       9252.71       9815.22       170.77 o                         
 -11   8   2       2174.72       2011.71        25.66 o                         
 -10   8   2       3893.17       3851.86        37.87 o                         
  -9   8   2        456.04        442.88         9.98 o                         
  -8   8   2       3857.26       3946.83        31.77 o                         
  -7   8   2      15476.40      15779.44        97.20 o                         
  -6   8   2       2392.80       2480.46        28.86 o                         
  -5   8   2       1499.59       1489.97        31.67 o                         
  -4   8   2        755.07        680.44        19.25 o                         
  -3   8   2       2420.96       2382.64        41.01 o                         
  -2   8   2      22649.66      22484.20       177.72 o                         
  -1   8   2      10354.52      10127.30        69.79 o                         
   0   8   2        716.86        669.35        21.02 o                         
   1   8   2       9301.08       8440.73       231.67 o                         
   2   8   2       7743.05       7319.23       107.11 o                         
   3   8   2       7741.02       6755.11       107.82 o                         
   4   8   2       6975.39       6587.51       118.86 o                         
   5   8   2       1776.31       1655.49        23.45 o                         
   6   8   2       2373.12       2187.99        31.04 o                         
   7   8   2      15403.85      15597.99       301.08 o                         
   8   8   2       4243.19       4419.12        50.69 o                         
   9   8   2       3176.15       3353.64        37.39 o                         
  10   8   2         85.91         76.34         7.26 o                         
 -11   9   2        163.10        140.69         9.38 o                         
 -10   9   2         73.33         72.53         6.69 o                         
  -9   9   2          2.16         18.62         5.23 o                         
  -8   9   2        535.17        540.28        11.92 o                         
  -7   9   2          0.25         23.98         6.08 o                         
  -6   9   2        110.18        109.34         7.28 o                         
  -5   9   2         22.60         40.87         7.88 o                         
  -4   9   2        555.77        576.51        18.75 o                         
  -3   9   2          5.43         17.36         4.86 o                         
  -2   9   2        707.16        706.20        14.53 o                         
  -1   9   2       1118.10       1145.16        16.68 o                         
   0   9   2         76.97         84.71         5.65 o                         
   1   9   2        177.50        128.27         9.46 o                         
   2   9   2        105.96        103.22         8.78 o                         
   3   9   2        244.94        222.25        11.05 o                         
   4   9   2       1202.83       1159.76        23.86 o                         
   5   9   2        192.85        182.72         9.91 o                         
   6   9   2        132.84        109.92         7.82 o                         
   7   9   2         83.19        110.87        13.04 o                         
   8   9   2          8.62         19.12         5.96 o                         
   9   9   2        513.93        524.89        14.30 o                         
  10   9   2        180.66        192.94        15.15 o                         
 -10  10   2       1673.58       1542.32        36.26 o                         
  -9  10   2        599.92        575.29        12.37 o                         
  -8  10   2       2969.48       2902.04        27.12 o                         
  -7  10   2       6545.74       6445.41        49.94 o                         
  -6  10   2       1742.15       1681.96        27.39 o                         
  -5  10   2        356.34        405.38        15.20 o                         
  -4  10   2       1276.50       1270.43        24.59 o                         
  -3  10   2       4827.23       4893.18        62.79 o                         
  -2  10   2       8604.57       8166.19        69.83 o                         
  -1  10   2       5708.09       5233.04        59.27 o                         
   0  10   2         41.58         54.96         5.94 o                         
   1  10   2       3070.76       2772.31        38.49 o                         
   2  10   2       7211.00       6780.91       115.88 o                         
   3  10   2       4589.04       4053.01        53.05 o                         
   4  10   2       6229.70       5485.13        60.49 o                         
   5  10   2        330.40        311.09        12.96 o                         
   6  10   2        458.60        444.37        12.08 o                         
   7  10   2       4259.39       4278.45        55.49 o                         
   8  10   2       4883.78       5025.27        77.17 o                         
   9  10   2       2247.60       2236.99        42.76 o                         
 -10  11   2       7460.73       6915.32        64.74 o                         
  -9  11   2       7057.23       7053.35        66.11 o                         
  -8  11   2       4832.94       4826.98        42.00 o                         
  -7  11   2       1109.66       1143.01        16.65 o                         
  -6  11   2       2453.76       2455.62        31.53 o                         
  -5  11   2      22764.58      22511.59       223.90 o                         
  -4  11   2       8789.60       8745.10        97.09 o                         
  -3  11   2       6737.67       6361.02        82.49 o                         
  -2  11   2         64.57         61.37         8.15 o                         
  -1  11   2       2030.39       1988.62        58.58 o                         
   0  11   2      19671.63      18243.93       188.93 o                         
   1  11   2       7669.40       7073.51        88.85 o                         
   2  11   2      10769.24       9743.35       108.13 o                         
   3  11   2       1838.03       1686.74        45.77 o                         
   4  11   2       6888.86       6630.43       104.45 o                         
   5  11   2      16895.04      16599.44       215.23 o                         
   6  11   2       5583.81       5695.61        82.43 o                         
   7  11   2       4104.56       4271.88        48.55 o                         
   8  11   2        924.22        971.00        18.26 o                         
   9  11   2       4356.75       3957.47       378.23 o                         
  -9  12   2       1658.99       1635.13        22.95 o                         
  -8  12   2        435.71        447.84        12.61 o                         
  -7  12   2       8887.36       9124.13        75.20 o                         
  -6  12   2        487.79        546.75        17.40 o                         
  -5  12   2       1091.49       1103.16        22.21 o                         
  -4  12   2       3237.55       3238.06        41.64 o                         
  -3  12   2       1748.30       1648.20        25.31 o                         
  -2  12   2       6890.75       6556.73        55.52 o                         
  -1  12   2       2885.18       2867.50        33.73 o                         
   0  12   2        526.22        485.37        13.85 o                         
   1  12   2       2316.10       2069.90        30.78 o                         
   2  12   2       3913.70       3593.74        63.02 o                         
   3  12   2       2177.51       1992.36        37.17 o                         
   4  12   2       5636.39       5590.42       137.56 o                         
   5  12   2          7.82         20.96         8.25 o                         
   6  12   2        566.06        565.18        16.57 o                         
   7  12   2       4589.12       4409.29        50.82 o                         
   8  12   2        932.52        832.30        25.46 o                         
  -9  13   2        746.76        616.76        15.64 o                         
  -8  13   2        708.43        761.10        15.10 o                         
  -7  13   2        275.18        303.37        10.84 o                         
  -6  13   2         32.82         42.63         7.91 o                         
  -5  13   2        199.77        231.79        10.62 o                         
  -4  13   2       5869.04       5887.62        78.50 o                         
  -3  13   2         67.29         78.12         7.62 o                         
  -2  13   2         66.74         69.99         8.65 o                         
  -1  13   2         57.21         72.62         9.48 o                         
   0  13   2       1256.45       1208.20        21.18 o                         
   1  13   2       3309.16       2993.23        42.44 o                         
   2  13   2         26.67         35.43        12.46 o                         
   3  13   2         38.22         45.66        11.19 o                         
   4  13   2       3153.38       3149.36        41.14 o                         
   5  13   2        209.19        256.80        10.68 o                         
   6  13   2        464.86        471.83        16.47 o                         
   7  13   2         66.00         92.88        10.31 o                         
   8  13   2        114.63        116.23        11.43 o                         
  -8  14   2       5793.61       4701.25        79.05 o                         
  -7  14   2       5871.07       5896.06       135.07 o                         
  -6  14   2       4571.01       4655.10        51.77 o                         
  -5  14   2        792.43        813.19        15.72 o                         
  -4  14   2       1309.54       1277.22        30.78 o                         
  -3  14   2       8949.31       8833.82       123.85 o                         
  -2  14   2       9953.28       9506.20        82.33 o                         
  -1  14   2       3120.99       2962.91        37.03 o                         
   0  14   2        147.04        142.56        11.86 o                         
   1  14   2       1139.79       1071.98        25.88 o                         
   2  14   2       7915.31       7441.17       135.86 o                         
   3  14   2      10845.50      10618.72        99.82 o                         
   4  14   2       2598.78       2593.43        43.80 o                         
   5  14   2         77.53         81.75         8.37 o                         
   6  14   2       1152.91       1104.66        40.52 o                         
   7  14   2       5548.42       5343.61       147.59 o                         
  -7  15   2         78.75         77.81        12.35 o                         
  -6  15   2       1738.57       1591.98        57.58 o                         
  -5  15   2       9026.71       9113.11        73.39 o                         
  -4  15   2       9411.01       9807.98        94.38 o                         
  -3  15   2       5295.04       5541.20       113.63 o                         
  -2  15   2        782.44        757.77        34.01 o                         
  -1  15   2       1977.78       2010.56        36.83 o                         
   0  15   2      11284.48      11081.41       164.00 o                         
   1  15   2       7558.06       7348.47       108.62 o                         
   2  15   2       5308.06       5255.37        96.25 o                         
   3  15   2       1030.50       1023.31        20.30 o                         
   4  15   2       2604.56       2681.06        32.89 o                         
   5  15   2      11186.46      11211.35       126.11 o                         
   6  15   2       3923.43       3807.87       314.62 o                         
  -6  16   2         48.74         66.73        13.76 o                         
  -5  16   2       1630.09       1738.60        32.11 o                         
  -4  16   2        249.78        248.31         9.82 o                         
  -3  16   2         37.38         46.03         7.93 o                         
  -2  16   2        681.86        725.37        25.10 o                         
  -1  16   2         42.96         61.10        10.34 o                         
   0  16   2        605.49        604.38        27.77 o                         
   1  16   2         27.97         30.67         9.59 o                         
   2  16   2        375.97        418.20        14.61 o                         
   3  16   2        128.09        142.86        10.93 o                         
   4  16   2         84.54         83.43         9.45 o                         
   5  16   2        125.31        130.90        10.04 o                         
  -5  17   2       2339.11       2071.59        49.38 o                         
  -4  17   2       4127.90       4256.28        69.90 o                         
  -3  17   2        577.80        649.09        21.89 o                         
  -2  17   2        135.03        126.15        11.97 o                         
  -1  17   2       2956.53       3580.69        82.39 o                         
   0  17   2       2187.43       2269.62       114.35 o                         
   1  17   2       4573.67       5103.46       182.96 o                         
   2  17   2        264.76        291.69        29.75 o                         
   3  17   2        364.02        377.11        22.63 o                         
   4  17   2       2733.31       2383.94       166.82 o                         
  -2  18   2       9374.40       9415.36       181.39 o                         
  -1  18   2       5366.20       6803.32       327.17 o                         
   0  18   2        364.35        427.27        24.34 o                         
   1  18   2       1372.20       1540.02        35.18 o                         
 -12   1   3       2722.55       2574.47        63.49 o                         
 -11   1   3       2994.32       2894.12        32.80 o                         
 -10   1   3       1415.28       1425.37        18.15 o                         
  -9   1   3       4384.91       4491.95        28.27 o                         
  -8   1   3       9789.99      10032.53        54.68 o                         
  -7   1   3       3837.23       3762.25        54.27 o                         
  -6   1   3       2776.74       2733.11        34.47 o                         
  -5   1   3        576.13        583.92        15.27 o                         
  -4   1   3      10315.02      10405.13        86.81 o                         
  -3   1   3      28688.95      29071.53       301.75 o                         
  -2   1   3      14645.80      14784.83       165.16 o                         
  -1   1   3        333.62        314.50        13.50 o                         
   0   1   3       1952.24       1917.79        63.29 o                         
   1   1   3      11774.02      11998.27       144.80 o                         
   2   1   3      14958.51      15230.70       384.99 o                         
   3   1   3      13081.25      13603.27       201.67 o                         
   4   1   3         10.95         23.11         7.13 o                         
   5   1   3       2608.11       2715.39        53.87 o                         
   6   1   3      18839.04      19717.40       528.82 o                         
   7   1   3       9015.18      10142.10       131.73 o                         
   8   1   3       6971.09       7332.59        92.49 o                         
   9   1   3         46.78         63.52         8.35 o                         
  10   1   3        541.33        617.85        14.91 o                         
  11   1   3       8298.90       7404.35       137.81 o                         
 -11   2   3      12280.26      12541.58       101.89 o                         
 -10   2   3       9946.17      10196.52        65.92 o                         
  -9   2   3       6362.24       6382.91        37.47 o                         
  -8   2   3        648.79        640.87         9.17 o                         
  -7   2   3       2232.50       2230.80        44.25 o                         
  -6   2   3      20280.69      20463.46       162.80 o                         
  -5   2   3      13712.17      14438.03       111.18 o                         
  -4   2   3       7232.38       7067.81        69.57 o                         
  -3   2   3      14398.09      14406.80       142.13 o                         
  -2   2   3       6984.65       7039.77        72.74 o                         
  -1   2   3      25770.83      25612.09       491.03 o                         
   0   2   3      10276.58      10305.32       224.76 o                         
   1   2   3      14723.66      14182.42       313.71 o                         
   2   2   3       4650.39       4783.95       141.66 o                         
   3   2   3      10846.92      11119.20       132.76 o                         
   4   2   3      29210.61      31430.57       581.96 o                         
   5   2   3       6110.86       6219.13       120.49 o                         
   6   2   3       3215.99       3343.57        95.83 o                         
   7   2   3        195.91        250.95        11.95 o                         
   8   2   3       4476.02       4525.81        68.61 o                         
   9   2   3      12345.62      12894.10       114.48 o                         
  10   2   3       6444.87       6809.29        62.55 o                         
  11   2   3        385.52        332.99        13.29 o                         
 -12   3   3       1089.57       1000.22        23.63 o                         
 -11   3   3       1493.34       1453.33        19.29 o                         
 -10   3   3       1826.74       1731.66        19.06 o                         
  -9   3   3       3414.96       3433.15        24.30 o                         
  -8   3   3       5274.36       5301.17        29.19 o                         
  -7   3   3       3295.42       3381.30        58.71 o                         
  -6   3   3       3285.57       3258.26        44.01 o                         
  -5   3   3        130.58        121.26         7.46 o                         
  -4   3   3       4550.26       4685.67        50.86 o                         
  -3   3   3      11879.61      11974.90       112.31 o                         
  -2   3   3       5307.91       5289.44        72.61 o                         
  -1   3   3       2208.76       2199.32        46.06 o                         
   0   3   3        404.57        492.19        13.35 o                         
   1   3   3       3314.16       2841.76        60.53 o                         
   2   3   3       9683.76       9237.32       439.29 o                         
   3   3   3       1678.07       1634.92        40.10 o                         
   4   3   3       1180.14       1164.09        38.20 o                         
   5   3   3        226.83        253.08        13.50 o                         
   6   3   3       3882.57       4090.94        65.65 o                         
   7   3   3       3027.28       3174.19        54.65 o                         
   8   3   3       3174.28       3283.77        47.60 o                         
   9   3   3       1326.72       1309.95        19.71 o                         
  10   3   3       1163.49       1149.30        29.44 o                         
 -12   4   3        392.08        335.49        18.70 o                         
 -11   4   3        753.31        720.17        13.91 o                         
 -10   4   3        131.17        141.41         7.79 o                         
  -9   4   3        725.56        719.63        10.11 o                         
  -8   4   3        410.59        429.00         7.86 o                         
  -7   4   3        299.52        288.75        17.74 o                         
  -6   4   3       3823.24       3677.94        57.96 o                         
  -5   4   3        118.61        119.20         7.05 o                         
  -4   4   3        331.74        354.65        12.13 o                         
  -3   4   3        506.15        433.62        10.08 o                         
  -2   4   3       2066.22       2072.66        46.34 o                         
  -1   4   3       7405.64       7543.90       253.08 o                         
   0   4   3       4910.12       5133.09        94.11 o                         
   1   4   3        596.50        571.04        18.83 o                         
   2   4   3        461.32        436.89        18.24 o                         
   3   4   3       3096.30       2944.39        54.83 o                         
   4   4   3       2726.90       2696.18        67.35 o                         
   5   4   3       3381.32       3243.24        56.59 o                         
   6   4   3        727.91        716.48        20.18 o                         
   7   4   3         53.87         65.14        11.72 o                         
   8   4   3        743.45        755.06        24.88 o                         
   9   4   3        518.53        572.47        13.95 o                         
  10   4   3        903.22        978.12        22.47 o                         
 -12   5   3       2515.85       2102.47        48.96 o                         
 -11   5   3       1471.92       1442.82        19.73 o                         
 -10   5   3       2791.33       2771.98        23.61 o                         
  -9   5   3       4823.06       4839.29        33.53 o                         
  -8   5   3      21240.73      21840.41       109.94 o                         
  -7   5   3       6835.64       6973.44        39.15 o                         
  -6   5   3        865.50        914.11        19.70 o                         
  -5   5   3       5737.31       5525.46        70.46 o                         
  -4   5   3      10487.10      10334.60        71.68 o                         
  -3   5   3      21930.66      22018.29       175.17 o                         
  -2   5   3      26333.42      26901.39       335.09 o                         
  -1   5   3       2126.20       2321.00       107.71 o                         
   0   5   3       2626.41       2422.74        40.95 o                         
   1   5   3      23530.17      22826.38       318.67 o                         
   2   5   3       6624.95       5946.41        65.04 o                         
   3   5   3      10011.89       9132.27       109.33 o                         
   4   5   3         45.25         49.58         8.61 o                         
   5   5   3        587.64        634.70        18.80 o                         
   6   5   3      18507.64      18590.36       252.50 o                         
   7   5   3       8478.26       8480.67        92.40 o                         
   8   5   3       6138.21       6522.68        56.99 o                         
   9   5   3        605.75        675.41        14.82 o                         
  10   5   3       1632.33       1644.10        39.17 o                         
 -11   6   3       9293.46       9152.74        74.73 o                         
 -10   6   3       4985.39       5034.86        38.27 o                         
  -9   6   3       7693.22       7708.67        52.67 o                         
  -8   6   3        407.27        414.84         8.19 o                         
  -7   6   3       2151.55       2194.27        19.28 o                         
  -6   6   3      20517.30      21113.68       203.77 o                         
  -5   6   3       4668.97       4811.40        79.05 o                         
  -4   6   3       8244.05       8298.37        64.92 o                         
  -3   6   3       3119.87       2853.99        39.82 o                         
  -2   6   3       4538.16       4411.11        64.85 o                         
  -1   6   3      33502.91      33448.15       461.04 o                         
   0   6   3      10486.01      10364.03       275.49 o                         
   1   6   3       7989.67       7388.03        96.53 o                         
   2   6   3       1113.12        979.52        23.51 o                         
   3   6   3       2979.71       2821.49        40.36 o                         
   4   6   3      18195.64      16962.85       154.60 o                         
   5   6   3      10125.32       9921.75        96.75 o                         
   6   6   3       3747.94       3781.22        57.22 o                         
   7   6   3        320.37        343.61        12.50 o                         
   8   6   3       3153.27       3349.04        52.60 o                         
   9   6   3       5221.83       5507.78        59.75 o                         
  10   6   3       5292.79       5485.82        62.39 o                         
 -11   7   3       1085.67        956.43        29.61 o                         
 -10   7   3        346.47        343.78         8.85 o                         
  -9   7   3        491.48        486.08         9.57 o                         
  -8   7   3        476.39        490.65         9.48 o                         
  -7   7   3         25.97         47.33         5.54 o                         
  -6   7   3        401.17        384.05         9.63 o                         
  -5   7   3        836.97        861.97        20.85 o                         
  -4   7   3        257.43        220.42        10.88 o                         
  -3   7   3       1509.87       1516.27        23.72 o                         
  -2   7   3        968.11        983.62        17.21 o                         
  -1   7   3        598.18        656.84        14.69 o                         
   0   7   3        140.49        139.98         8.44 o                         
   1   7   3       5187.94       4885.36        72.07 o                         
   2   7   3       2756.11       2592.55        75.62 o                         
   3   7   3       5700.85       5403.69        98.07 o                         
   4   7   3        181.85        175.57        28.19 o                         
   5   7   3        380.18        332.26        17.70 o                         
   6   7   3       3428.15       3320.75        55.13 o                         
   7   7   3        383.39        397.31        20.77 o                         
   8   7   3       1307.44       1551.98        56.48 o                         
   9   7   3         20.74         32.57         8.47 o                         
  10   7   3        142.52        145.69         6.23 o                         
 -11   8   3       3134.81       2790.79       149.56 o                         
 -10   8   3       6305.60       6248.47        48.04 o                         
  -9   8   3       2852.74       2808.92        29.03 o                         
  -8   8   3        837.54        812.18        14.07 o                         
  -7   8   3       1244.65       1288.69        16.75 o                         
  -6   8   3       6061.08       5936.65        61.22 o                         
  -5   8   3       5729.70       5656.56       114.28 o                         
  -4   8   3       4183.06       4152.97        75.84 o                         
  -3   8   3       1372.62       1478.32        28.20 o                         
  -2   8   3       2103.74       2183.44        25.81 o                         
  -1   8   3      11421.84      10762.43        92.88 o                         
   0   8   3       5192.30       4728.64        72.74 o                         
   1   8   3       2863.40       2683.03        49.67 o                         
   2   8   3         67.79         71.55         8.81 o                         
   3   8   3       1899.35       1836.28        44.04 o                         
   4   8   3       7252.87       6834.64        66.88 o                         
   5   8   3       6174.87       5578.09        70.30 o                         
   6   8   3        861.69        788.03        22.10 o                         
   7   8   3        988.64       1006.65        29.08 o                         
   8   8   3       2201.29       2401.42        35.51 o                         
   9   8   3       2582.20       2758.61        38.40 o                         
 -11   9   3        686.69        506.75        17.40 o                         
 -10   9   3       1245.78       1239.72        16.52 o                         
  -9   9   3       6527.04       6597.60        65.93 o                         
  -8   9   3      16713.96      16875.07       105.52 o                         
  -7   9   3       6677.15       6649.44        51.37 o                         
  -6   9   3        952.39        944.98        17.11 o                         
  -5   9   3       1775.46       1685.54        23.45 o                         
  -4   9   3      12129.83      11956.45       160.37 o                         
  -3   9   3      14832.23      15083.54       153.68 o                         
  -2   9   3      10900.97      10546.14        79.76 o                         
  -1   9   3       1941.69       1793.13        26.47 o                         
   0   9   3       4344.23       4181.98        43.37 o                         
   1   9   3      13869.87      12706.23       151.49 o                         
   2   9   3       6028.28       5845.79       122.93 o                         
   3   9   3       6334.90       5910.24        99.50 o                         
   4   9   3        194.22        156.75        10.78 o                         
   5   9   3       5083.50       4820.02        58.02 o                         
   6   9   3      16649.85      16743.99       167.74 o                         
   7   9   3       6939.02       7430.93       116.04 o                         
   8   9   3       6844.52       7174.24       175.59 o                         
   9   9   3        173.16        146.25         7.62 o                         
 -10  10   3       2032.31       1923.89        22.01 o                         
  -9  10   3       1797.19       1738.29        19.35 o                         
  -8  10   3         10.87         21.90         6.72 o                         
  -7  10   3        934.10        941.90        15.85 o                         
  -6  10   3      15231.11      14947.77       103.92 o                         
  -5  10   3       1500.05       1622.85        22.35 o                         
  -4  10   3       2016.13       1894.85        30.24 o                         
  -3  10   3       1201.19       1113.39        23.29 o                         
  -2  10   3        289.69        309.17        15.13 o                         
  -1  10   3      14208.56      13304.83       251.78 o                         
   0  10   3       1458.65       1404.76        20.77 o                         
   1  10   3       3406.00       3114.77        46.33 o                         
   2  10   3       3173.27       2748.39        38.20 o                         
   3  10   3       2495.35       2283.23        36.97 o                         
   4  10   3       7648.95       6995.74       160.93 o                         
   5  10   3       2421.23       2338.52        36.12 o                         
   6  10   3       1089.57       1123.33        31.51 o                         
   7  10   3       1002.51        974.15        25.81 o                         
   8  10   3       3051.74       3179.63        38.65 o                         
 -10  11   3         82.52         82.07         5.98 o                         
  -9  11   3        435.73        424.66         9.47 o                         
  -8  11   3        222.23        244.54        10.85 o                         
  -7  11   3         31.12         43.11         7.25 o                         
  -6  11   3         66.56         72.25         7.68 o                         
  -5  11   3        305.11        311.47        11.72 o                         
  -4  11   3        482.10        492.71        18.74 o                         
  -3  11   3        607.96        595.79        14.32 o                         
  -2  11   3         94.43        101.65         7.99 o                         
  -1  11   3        532.04        526.16        15.03 o                         
   0  11   3          5.18         13.98         6.94 o                         
   1  11   3         64.66         76.48        10.98 o                         
   2  11   3       1604.64       1450.21        52.02 o                         
   3  11   3         22.74         33.42         9.09 o                         
   4  11   3        234.41        233.75        11.79 o                         
   5  11   3        179.45        179.86        11.18 o                         
   6  11   3         85.40         83.62        11.52 o                         
   7  11   3        759.27        802.73        18.42 o                         
   8  11   3         64.78         96.46         8.33 o                         
  -9  12   3       2343.37       2251.57        25.19 o                         
  -8  12   3         39.23         48.55         5.87 o                         
  -7  12   3       1602.81       1494.20        20.87 o                         
  -6  12   3       4756.17       4749.90        64.20 o                         
  -5  12   3       7127.32       7101.62        70.68 o                         
  -4  12   3        962.39        941.97        22.47 o                         
  -3  12   3       1385.82       1355.67        27.48 o                         
  -2  12   3       7940.51       7464.37        89.87 o                         
  -1  12   3       7536.05       7109.69        72.60 o                         
   0  12   3      11620.12      10912.44       208.62 o                         
   1  12   3       3683.45       3661.75        88.14 o                         
   2  12   3        403.90        406.63        19.57 o                         
   3  12   3       9923.90       9349.51       105.09 o                         
   4  12   3      13955.82      13822.27       177.15 o                         
   5  12   3       5508.61       5515.72       122.80 o                         
   6  12   3       1940.76       1988.61        28.62 o                         
   7  12   3         51.05         63.80         8.67 o                         
  -9  13   3       5099.21       3395.45        67.85 o                         
  -8  13   3      11221.17      11476.80        96.31 o                         
  -7  13   3       2998.64       3079.55        36.79 o                         
  -6  13   3        675.24        746.87        17.69 o                         
  -5  13   3       1701.85       1668.50        26.74 o                         
  -4  13   3       5095.27       5223.00        62.10 o                         
  -3  13   3      15733.03      15249.36       158.71 o                         
  -2  13   3       8692.82       8283.47       101.70 o                         
  -1  13   3         74.54         93.10         9.30 o                         
   0  13   3       2361.41       2206.00        33.63 o                         
   1  13   3       8956.66       8553.65       103.09 o                         
   2  13   3       8428.00       7836.01       111.91 o                         
   3  13   3       7943.39       7805.18        88.46 o                         
   4  13   3         41.36         48.13         7.79 o                         
   5  13   3        371.88        373.38        14.33 o                         
   6  13   3      10059.65      10780.42       123.37 o                         
   7  13   3       6080.37       6162.27        86.65 o                         
  -8  14   3        193.46        187.35         9.90 o                         
  -7  14   3        451.09        489.00        15.31 o                         
  -6  14   3       3216.79       3337.00        36.34 o                         
  -5  14   3        723.59        723.43        20.29 o                         
  -4  14   3       3183.37       3281.45        48.33 o                         
  -3  14   3          7.74         20.14         8.35 o                         
  -2  14   3        345.52        346.53        15.96 o                         
  -1  14   3       4103.80       4033.31        71.95 o                         
   0  14   3        511.99        493.82        16.56 o                         
   1  14   3       1727.68       1735.85        32.28 o                         
   2  14   3         58.11         66.74        12.60 o                         
   3  14   3         70.70         85.64        10.15 o                         
   4  14   3       3521.29       3773.72        67.94 o                         
   5  14   3        614.76        674.70        18.94 o                         
   6  14   3        852.05        724.25        17.96 o                         
  -7  15   3       1386.55       1215.62        56.47 o                         
  -6  15   3         32.45         42.60         8.84 o                         
  -5  15   3         72.56        114.08        10.62 o                         
  -4  15   3       1868.90       2007.12        32.95 o                         
  -3  15   3       2227.52       2322.20        54.11 o                         
  -2  15   3       2345.02       2452.88        46.91 o                         
  -1  15   3        343.02        317.80        17.56 o                         
   0  15   3        312.05        335.16        16.67 o                         
   1  15   3        768.12        810.22        29.56 o                         
   2  15   3       1173.15       1258.73        28.73 o                         
   3  15   3        127.54        133.52        11.48 o                         
   4  15   3        428.81        449.80        14.03 o                         
   5  15   3        926.07        875.78        20.97 o                         
  -6  16   3       7565.95       6288.94       147.05 o                         
  -5  16   3       8626.90       9092.37       121.09 o                         
  -4  16   3       4364.69       4846.46        59.26 o                         
  -3  16   3        352.26        355.45        13.50 o                         
  -2  16   3       2318.30       2556.63        86.41 o                         
  -1  16   3       8748.86      10518.81       223.01 o                         
   0  16   3       7021.22       7022.62       113.86 o                         
   1  16   3       3639.48       3874.48        51.47 o                         
   2  16   3         98.98        104.51        11.00 o                         
   3  16   3       4515.30       5151.46        87.01 o                         
   4  16   3       8392.33       8162.18       160.58 o                         
  -4  17   3       6252.15       6330.90       128.32 o                         
  -3  17   3       4417.46       4253.20       399.61 o                         
  -2  17   3       1536.28       1943.54        36.10 o                         
  -1  17   3         25.80         66.17        10.94 o                         
   0  17   3        426.05        537.85        32.73 o                         
   1  17   3       5803.34       7371.60       399.72 o                         
   2  17   3       4397.06       4876.43       108.21 o                         
 -10   0   4       7390.56       7135.49        92.49 o                         
  -9   0   4      10038.14      10254.34        73.79 o                         
  -8   0   4       7918.21       8078.29        51.07 o                         
  -7   0   4         86.31        148.85        15.42 o                         
  -6   0   4       2892.36       2873.21        94.00 o                         
  -5   0   4      10864.98      11009.32       166.66 o                         
  -4   0   4       7134.02       7371.88       328.03 o                         
  -3   0   4      40078.31      42526.79       768.67 o                         
  -2   0   4        584.28        609.14        32.32 o                         
  -1   0   4      13346.01      14364.96       286.92 o                         
   0   0   4      48382.48      54520.05       986.05 o                         
   1   0   4      15498.51      15919.04       330.93 o                         
   2   0   4      24777.28      26029.70       711.54 o                         
   3   0   4        680.04        877.38        74.74 o                         
   4   0   4        294.85        300.88        19.77 o                         
   5   0   4      25273.82      28930.98       422.13 o                         
   6   0   4      19736.21      22081.06       314.73 o                         
   7   0   4       6925.47       7933.08       108.98 o                         
   8   0   4        318.22        327.04        16.42 o                         
   9   0   4        530.81        618.61        24.05 o                         
  10   0   4       6726.57       6857.92       131.59 o                         
 -11   1   4       1480.70       1440.13        48.10 o                         
 -10   1   4       2452.63       2407.98        26.52 o                         
  -9   1   4        578.36        570.17         9.31 o                         
  -8   1   4       1511.77       1511.85        11.63 o                         
  -7   1   4      11493.29      11934.33        65.81 o                         
  -6   1   4       3669.15       3851.77        62.94 o                         
  -5   1   4       2105.76       2217.43        33.23 o                         
  -4   1   4       6685.59       6770.27        87.47 o                         
  -3   1   4       1335.27       1251.84        20.88 o                         
  -2   1   4      16799.12      17679.50       243.96 o                         
  -1   1   4      10616.22      11254.90       180.78 o                         
   0   1   4       1985.52       2195.25        72.27 o                         
   1   1   4       2948.96       3082.70        90.86 o                         
   2   1   4       1731.96       1647.89        38.91 o                         
   3   1   4       9094.58      10257.04       173.51 o                         
   4   1   4       8067.65       8576.64       213.14 o                         
   5   1   4        129.01        181.90        11.22 o                         
   6   1   4         31.96         58.57        11.66 o                         
   7   1   4       3736.65       3915.67        50.43 o                         
   8   1   4       3367.10       3631.64        37.10 o                         
   9   1   4       3984.85       4232.82        66.17 o                         
  10   1   4         65.11         62.68         7.41 o                         
 -11   2   4          4.31         19.12         8.15 o                         
 -10   2   4        605.59        600.31        12.61 o                         
  -9   2   4       2259.67       2213.51        18.70 o                         
  -8   2   4        100.26        109.11         4.53 o                         
  -7   2   4        292.07        314.84         6.57 o                         
  -6   2   4          8.86         22.01         6.22 o                         
  -5   2   4         25.96         48.05         6.78 o                         
  -4   2   4       4399.10       4591.95        56.95 o                         
  -3   2   4         31.14         37.29         4.04 o                         
  -2   2   4        195.41        185.26         9.14 o                         
  -1   2   4        347.75        422.70        15.78 o                         
   0   2   4        447.42        464.00        16.19 o                         
   1   2   4         60.90         53.10         6.99 o                         
   2   2   4         19.03         29.83         9.21 o                         
   3   2   4        262.13        323.40        19.15 o                         
   4   2   4         51.11         57.61        10.69 o                         
   5   2   4        566.22        547.13        14.98 o                         
   6   2   4         46.53         67.33        11.66 o                         
   7   2   4        146.82        169.80        10.10 o                         
   8   2   4        132.69        145.62         8.06 o                         
   9   2   4         44.19         62.18         5.78 o                         
  10   2   4         63.64         63.23        10.09 o                         
 -11   3   4       3508.38       3431.77        59.29 o                         
 -10   3   4       3632.13       3657.28        28.16 o                         
  -9   3   4        732.02        746.49        11.32 o                         
  -8   3   4       3286.47       3357.95        21.54 o                         
  -7   3   4      23367.41      23909.74        86.81 o                         
  -6   3   4      12261.34      12640.30       104.83 o                         
  -5   3   4       8088.11       8256.30        64.97 o                         
  -4   3   4        733.49        661.80        20.36 o                         
  -3   3   4       6145.94       6237.13        62.37 o                         
  -2   3   4      16454.33      16240.40       149.76 o                         
  -1   3   4      11125.22      11017.84       128.66 o                         
   0   3   4      11012.94      11528.37       141.59 o                         
   1   3   4         66.60         59.74         8.90 o                         
   2   3   4       9140.93       9690.71       131.11 o                         
   3   3   4      10093.01      11004.66       180.29 o                         
   4   3   4       4337.02       4483.18        70.07 o                         
   5   3   4       1099.23       1127.62        35.74 o                         
   6   3   4       1396.78       1447.17        27.03 o                         
   7   3   4       6863.64       7490.36       102.86 o                         
   8   3   4       7664.33       8107.62       157.39 o                         
   9   3   4       8064.60       8398.81        68.06 o                         
 -11   4   4       1444.85       1451.50        33.07 o                         
 -10   4   4       4169.62       4176.73        33.59 o                         
  -9   4   4      14511.59      14635.09        79.26 o                         
  -8   4   4      10034.33      10032.97        50.43 o                         
  -7   4   4       3503.90       3465.42        24.24 o                         
  -6   4   4        352.09        366.38        12.53 o                         
  -5   4   4      10136.71       9926.68        87.49 o                         
  -4   4   4      15950.41      16488.73       133.41 o                         
  -3   4   4       9044.59       8933.67       102.86 o                         
  -2   4   4        415.89        461.61        14.49 o                         
  -1   4   4        249.66        272.69        17.57 o                         
   0   4   4      26370.51      25887.80       309.39 o                         
   1   4   4      14640.26      14577.36       207.41 o                         
   2   4   4      13380.22      13806.46       174.41 o                         
   3   4   4        909.71        867.08        33.57 o                         
   4   4   4        975.86       1078.65        46.51 o                         
   5   4   4      25089.54      26155.54       487.52 o                         
   6   4   4       8077.76       8691.82       136.13 o                         
   7   4   4      10104.32      10830.99       262.66 o                         
   8   4   4        671.49        717.38        14.77 o                         
   9   4   4       2087.19       2136.83        56.23 o                         
  10   4   4      13808.03      12784.49       229.34 o                         
 -11   5   4        276.58        298.37        16.93 o                         
 -10   5   4       1865.23       1842.44        19.17 o                         
  -9   5   4        664.82        614.86        11.25 o                         
  -8   5   4        270.58        259.19         7.20 o                         
  -7   5   4       4070.17       4086.71        29.15 o                         
  -6   5   4        247.02        260.06         8.46 o                         
  -5   5   4       1462.32       1440.87        23.58 o                         
  -4   5   4        532.05        534.02        16.74 o                         
  -3   5   4        273.49        246.58        11.64 o                         
  -2   5   4       2145.36       1902.19        42.93 o                         
  -1   5   4        327.21        344.60        12.77 o                         
   0   5   4         44.33         67.53         7.46 o                         
   1   5   4        912.23        908.31        24.62 o                         
   2   5   4        440.98        429.55        18.92 o                         
   3   5   4        299.44        266.13        29.29 o                         
   4   5   4        889.15        909.06        25.73 o                         
   5   5   4         64.84        104.74        13.12 o                         
   6   5   4        961.48        950.98        21.18 o                         
   7   5   4       1559.46       1672.24        33.62 o                         
   8   5   4        210.68        235.12        10.24 o                         
   9   5   4        813.86        833.94        18.67 o                         
 -11   6   4        193.51        197.93        12.62 o                         
 -10   6   4       2282.06       2261.16        25.41 o                         
  -9   6   4       1751.63       1761.60        18.28 o                         
  -8   6   4       1788.14       1730.11        18.17 o                         
  -7   6   4        896.07        863.95        11.96 o                         
  -6   6   4         93.22        117.99         6.20 o                         
  -5   6   4       3528.44       3534.42        57.73 o                         
  -4   6   4       1692.37       1663.23        27.62 o                         
  -3   6   4        349.16        349.75        14.57 o                         
  -2   6   4        398.85        395.32        13.62 o                         
  -1   6   4       1985.38       2014.23        37.80 o                         
   0   6   4       2961.95       2650.01        46.58 o                         
   1   6   4       5481.03       5109.45       105.25 o                         
   2   6   4       2763.49       2681.59        68.18 o                         
   3   6   4         59.58         66.25        13.42 o                         
   4   6   4       3418.37       3353.93        77.66 o                         
   5   6   4       1206.06       1342.05        35.78 o                         
   6   6   4       1974.75       2034.03        35.59 o                         
   7   6   4       2289.17       2373.22        46.76 o                         
   8   6   4        147.46        154.18        12.85 o                         
   9   6   4       1360.95       1383.14        20.24 o                         
 -11   7   4       6201.49       5949.32       119.48 o                         
 -10   7   4       2973.12       2906.73        31.34 o                         
  -9   7   4        409.26        412.58         9.03 o                         
  -8   7   4       2653.02       2639.45        24.18 o                         
  -7   7   4      14131.56      13993.66        82.21 o                         
  -6   7   4       8757.66       8926.81        73.39 o                         
  -5   7   4       6794.64       6779.70        52.20 o                         
  -4   7   4        979.45        956.72        24.69 o                         
  -3   7   4       5317.47       5248.89        75.47 o                         
  -2   7   4      21131.31      20668.21       400.63 o                         
  -1   7   4       5952.30       5753.05       113.43 o                         
   0   7   4       5086.65       5022.18        88.29 o                         
   1   7   4        429.11        406.05        20.95 o                         
   2   7   4       5822.41       5903.36       108.32 o                         
   3   7   4      20094.79      18997.34       236.10 o                         
   4   7   4       6580.05       6611.93       120.92 o                         
   5   7   4        367.88        385.97        19.10 o                         
   6   7   4        778.07        804.89        31.06 o                         
   7   7   4       7257.85       7745.54       102.06 o                         
   8   7   4       9656.60      10587.94       192.79 o                         
   9   7   4       8167.33       7697.03       437.67 o                         
 -10   8   4       5131.24       4928.57        54.01 o                         
  -9   8   4       7003.39       7156.12        50.14 o                         
  -8   8   4       2948.83       3003.09        28.71 o                         
  -7   8   4        288.81        325.01         9.20 o                         
  -6   8   4        770.17        761.51        12.40 o                         
  -5   8   4       7691.97       7714.87        55.09 o                         
  -4   8   4       8363.14       8434.38        73.72 o                         
  -3   8   4      11656.81      11919.83       148.23 o                         
  -2   8   4         15.16         42.21         5.94 o                         
  -1   8   4       2219.65       2132.18        39.59 o                         
   0   8   4      14090.75      13868.22       143.90 o                         
   1   8   4       7171.57       7175.62        98.22 o                         
   2   8   4      12105.52      11696.85       234.93 o                         
   3   8   4         12.54         32.61         8.92 o                         
   4   8   4        584.51        521.44        29.49 o                         
   5   8   4      10263.25       9831.96       152.38 o                         
   6   8   4       4988.26       5080.74        91.20 o                         
   7   8   4       7963.62       8595.04        99.11 o                         
   8   8   4        345.79        342.21        10.30 o                         
 -10   9   4         29.84         48.92         6.77 o                         
  -9   9   4        127.38        149.45         6.10 o                         
  -8   9   4         52.67         81.62         8.66 o                         
  -7   9   4        645.47        618.84        13.35 o                         
  -6   9   4         47.61         64.37         6.62 o                         
  -5   9   4        119.32        109.35         8.12 o                         
  -4   9   4       1562.59       1553.47        23.40 o                         
  -3   9   4         38.95         52.56         8.47 o                         
  -2   9   4        543.31        505.90        12.99 o                         
  -1   9   4         10.28         22.34         6.94 o                         
   0   9   4        757.39        770.59        17.77 o                         
   1   9   4        302.08        261.06        10.32 o                         
   2   9   4          4.98         27.18         7.78 o                         
   3   9   4        921.05        860.45        24.08 o                         
   4   9   4         28.00         42.91        10.01 o                         
   5   9   4         34.59         58.20        10.21 o                         
   6   9   4        773.68        810.35        23.51 o                         
   7   9   4         86.31         95.93         8.64 o                         
   8   9   4         60.88         75.62         8.10 o                         
 -10  10   4       3617.36       3366.17        61.32 o                         
  -9  10   4       8748.22       8788.76        58.33 o                         
  -8  10   4       2564.62       2604.28        27.19 o                         
  -7  10   4         86.48        158.87        36.56 o                         
  -6  10   4        581.21        586.11        13.45 o                         
  -5  10   4       4015.39       4094.59        47.46 o                         
  -4  10   4       7171.32       7180.80        73.27 o                         
  -3  10   4       3994.66       3768.89        48.91 o                         
  -2  10   4         48.63         69.34         7.35 o                         
  -1  10   4       3550.45       3332.43        57.22 o                         
   0  10   4      12026.69      11577.15       208.39 o                         
   1  10   4       5711.38       5494.91        77.09 o                         
   2  10   4       2848.59       2669.90        46.36 o                         
   3  10   4        394.63        392.41        14.74 o                         
   4  10   4        793.48        789.41        28.12 o                         
   5  10   4       6434.06       6302.89       110.10 o                         
   6  10   4       5688.15       5799.95        84.15 o                         
   7  10   4       2007.85       2099.71        34.37 o                         
   8  10   4         44.30         49.17         5.13 o                         
  -9  11   4        343.62        370.17         8.58 o                         
  -8  11   4       1821.38       1823.41        20.14 o                         
  -7  11   4      18261.10      18625.88       173.10 o                         
  -6  11   4       7933.80       7629.15        79.95 o                         
  -5  11   4       5941.65       5915.99        66.90 o                         
  -4  11   4       1085.56       1050.26        21.10 o                         
  -3  11   4       6173.26       6056.18        61.87 o                         
  -2  11   4      17414.83      17060.88       248.71 o                         
  -1  11   4      10538.25      10443.12       210.29 o                         
   0  11   4       8689.68       8503.59       132.31 o                         
   1  11   4         47.87         54.44         9.15 o                         
   2  11   4      11010.26      11119.87       338.63 o                         
   3  11   4      13641.72      13186.09       163.89 o                         
   4  11   4       9294.33       9261.31       108.55 o                         
   5  11   4       1885.27       1864.54        61.48 o                         
   6  11   4        140.26        168.29         9.96 o                         
   7  11   4       6364.11       6590.03       137.23 o                         
  -9  12   4       3275.27       2753.33        37.50 o                         
  -8  12   4        629.86        621.62        12.09 o                         
  -7  12   4         18.71         48.03         6.16 o                         
  -6  12   4         48.29         67.77         7.92 o                         
  -5  12   4       4062.29       3985.60        42.92 o                         
  -4  12   4       3190.51       3160.42        48.72 o                         
  -3  12   4       2108.46       2098.08        33.77 o                         
  -2  12   4        411.91        411.27        12.24 o                         
  -1  12   4         80.93         91.58         8.57 o                         
   0  12   4       5835.36       5931.10       108.31 o                         
   1  12   4        950.88        920.25        21.15 o                         
   2  12   4       4386.74       4605.50       142.26 o                         
   3  12   4        301.84        290.42        17.22 o                         
   4  12   4        259.62        296.45        11.70 o                         
   5  12   4       5616.66       6074.96       109.16 o                         
   6  12   4        496.90        512.76        11.73 o                         
  -8  13   4       1192.63       1044.59        24.87 o                         
  -7  13   4        596.64        604.28        23.41 o                         
  -6  13   4       4250.95       4418.29        60.18 o                         
  -5  13   4         17.38         32.34         8.32 o                         
  -4  13   4         29.44         45.71         8.30 o                         
  -3  13   4        418.36        411.01        15.94 o                         
  -2  13   4        311.33        344.91        14.16 o                         
  -1  13   4       4186.72       4210.81        41.82 o                         
   0  13   4        542.79        535.58        14.34 o                         
   1  13   4         24.78         27.50         8.17 o                         
   2  13   4        125.07        148.19        12.39 o                         
   3  13   4        863.77        897.57        21.93 o                         
   4  13   4        450.50        468.47        12.70 o                         
   5  13   4         30.36         55.90        12.29 o                         
   6  13   4        133.52        131.66        12.47 o                         
  -7  14   4        529.58        530.90        17.16 o                         
  -6  14   4       1592.42       1561.98        84.33 o                         
  -5  14   4       4321.17       4411.26        47.78 o                         
  -4  14   4       5958.35       6178.54        88.32 o                         
  -3  14   4       4409.06       4651.02        92.99 o                         
  -2  14   4         88.15        111.62         9.42 o                         
  -1  14   4       3402.81       3593.42        88.94 o                         
   0  14   4       5503.45       5757.38       118.82 o                         
   1  14   4       5153.71       5355.06        56.30 o                         
   2  14   4       2492.16       2651.78        41.52 o                         
   3  14   4         32.42         41.25        11.26 o                         
   4  14   4       1579.12       1668.23        34.83 o                         
   5  14   4       6228.91       6353.74       104.02 o                         
  -6  15   4       3895.17       3642.91        58.00 o                         
  -5  15   4       3593.95       3777.26       139.85 o                         
  -4  15   4         82.15         94.25         9.48 o                         
  -3  15   4       1105.43       1133.62        23.69 o                         
  -2  15   4       9264.77      10102.77       324.03 o                         
  -1  15   4       5023.66       5387.79       147.87 o                         
   0  15   4       1380.05       1445.09        57.30 o                         
   1  15   4        456.48        487.93        18.00 o                         
   2  15   4       2132.82       2334.13        46.16 o                         
   3  15   4       7612.31       8634.96       139.88 o                         
   4  15   4       5712.49       5793.71        80.73 o                         
  -4  16   4        299.65        268.28        41.66 o                         
  -3  16   4       1933.87       1820.31       285.39 o                         
  -2  16   4         53.06         67.71         9.65 o                         
  -1  16   4         68.27         99.67        13.53 o                         
   0  16   4       1258.73       1545.06        36.90 o                         
   1  16   4        112.99        188.03        24.57 o                         
   2  16   4        989.67       1026.73        31.31 o                         
  -2  17   4       1235.84       1031.59        29.61 o                         
  -1  17   4       2767.38       3340.75        59.00 o                         
   0  17   4        439.33        478.81        26.49 o                         
  -9   1   5       5181.28       5091.47        56.25 o                         
  -8   1   5        187.15        189.69         5.99 o                         
  -7   1   5       1199.30       1252.01        12.13 o                         
  -6   1   5      11050.82      11431.65        69.16 o                         
  -5   1   5      10661.27      11039.41       254.01 o                         
  -4   1   5      17189.33      17555.98       362.22 o                         
  -3   1   5        806.98        890.27        19.38 o                         
  -2   1   5        681.07        720.22        25.39 o                         
  -1   1   5      14219.14      14271.62       202.34 o                         
   0   1   5       5648.61       5987.64       107.75 o                         
   1   1   5       8529.26       8963.51       174.34 o                         
   2   1   5        153.42        179.97        19.42 o                         
   3   1   5        241.92        311.53        16.03 o                         
   4   1   5      12353.69      13729.22       169.02 o                         
   5   1   5       6806.57       7428.87        94.69 o                         
   6   1   5       2129.77       2451.50        36.66 o                         
   7   1   5       1079.66       1184.74        20.04 o                         
   8   1   5       1722.35       1856.22        25.81 o                         
   9   1   5       6129.82       4546.62       359.37 o                         
 -10   2   5        192.40        218.33        21.27 o                         
  -9   2   5       2225.79       2232.37        22.60 o                         
  -8   2   5      20579.10      21175.00       112.18 o                         
  -7   2   5      11668.76      12217.19        69.14 o                         
  -6   2   5       4539.35       4571.75        28.23 o                         
  -5   2   5       2929.26       3018.12        38.54 o                         
  -4   2   5       3416.51       3555.61        51.02 o                         
  -3   2   5      13917.89      13972.40       202.08 o                         
  -2   2   5      12212.31      13072.19       168.90 o                         
  -1   2   5       3190.14       3483.87        54.16 o                         
   0   2   5       4317.13       4365.80        59.89 o                         
   1   2   5      11587.54      12036.77       118.67 o                         
   2   2   5      12795.57      13825.10       408.47 o                         
   3   2   5      11933.36      12855.32       235.71 o                         
   4   2   5        809.93        908.77        20.37 o                         
   5   2   5        341.02        384.29        17.73 o                         
   6   2   5      10212.62      11102.25       111.03 o                         
   7   2   5       5557.52       5976.20        57.87 o                         
   8   2   5       8097.05       8669.11        72.33 o                         
   9   2   5         74.28         82.25         8.05 o                         
 -10   3   5        840.91        844.81        19.05 o                         
  -9   3   5       2711.06       2743.67        25.06 o                         
  -8   3   5        219.25        239.10         6.62 o                         
  -7   3   5       1323.48       1301.40        13.66 o                         
  -6   3   5       3826.38       3790.56        24.28 o                         
  -5   3   5        479.79        522.87        16.06 o                         
  -4   3   5       3817.83       3838.37        67.09 o                         
  -3   3   5        668.61        700.05        26.46 o                         
  -2   3   5         57.43         67.14         7.88 o                         
  -1   3   5      11055.25      11000.28       128.10 o                         
   0   3   5       4078.79       3924.49        82.71 o                         
   1   3   5       2412.53       2414.44        65.88 o                         
   2   3   5        681.13        597.94        22.46 o                         
   3   3   5        272.01        322.62        12.17 o                         
   4   3   5       4487.83       5039.20       134.90 o                         
   5   3   5       4948.73       5339.48        60.09 o                         
   6   3   5       3254.29       3662.04        50.09 o                         
   7   3   5        643.84        641.43        15.14 o                         
   8   3   5        632.57        612.52        14.68 o                         
   9   3   5       2636.75       2319.62       306.10 o                         
 -10   4   5         46.47         55.10         8.23 o                         
  -9   4   5        113.89        132.47         7.22 o                         
  -8   4   5        538.07        537.13         9.86 o                         
  -7   4   5        562.61        572.48         9.89 o                         
  -6   4   5       1140.90       1145.32        11.09 o                         
  -5   4   5         36.66         50.57         4.94 o                         
  -4   4   5       1859.61       1887.11        34.82 o                         
  -3   4   5        719.46        710.13        28.82 o                         
  -2   4   5        176.40        185.63        13.75 o                         
  -1   4   5        135.02        125.84        13.05 o                         
   0   4   5        818.06        823.79        19.27 o                         
   1   4   5       3143.37       3243.49        52.18 o                         
   2   4   5       3744.38       3874.10        68.70 o                         
   3   4   5       1642.86       1715.32        31.24 o                         
   4   4   5         15.84         52.55        13.22 o                         
   5   4   5         75.53         91.28        10.91 o                         
   6   4   5        166.51        199.71        11.98 o                         
   7   4   5       1292.30       1363.16        27.15 o                         
   8   4   5       1529.99       1600.27        26.42 o                         
 -10   5   5       6563.49       6511.84        62.94 o                         
  -9   5   5       3321.78       3496.28        31.89 o                         
  -8   5   5        372.97        379.30        13.98 o                         
  -7   5   5        774.39        756.90        10.30 o                         
  -6   5   5      10711.55      10915.58        54.65 o                         
  -5   5   5       9628.69       9921.14        55.12 o                         
  -4   5   5      10117.82      10443.81        94.40 o                         
  -3   5   5        361.02        339.82        19.55 o                         
  -2   5   5       2697.54       2706.97        44.29 o                         
  -1   5   5      18863.21      18842.96       218.35 o                         
   0   5   5      11032.00      11030.63       100.84 o                         
   1   5   5      10969.79      10962.06       162.47 o                         
   2   5   5        125.11        106.70        11.58 o                         
   3   5   5       2649.32       2493.67        47.47 o                         
   4   5   5      12413.96      13314.92       253.66 o                         
   5   5   5       7670.53       7977.23       108.73 o                         
   6   5   5       7077.05       7433.37       113.85 o                         
   7   5   5         18.58         28.74         6.82 o                         
   8   5   5       3837.41       4104.22        55.13 o                         
 -10   6   5       1052.07       1066.07        26.16 o                         
  -9   6   5       1640.41       1662.87        19.34 o                         
  -8   6   5      11810.38      11945.42        69.13 o                         
  -7   6   5       3395.53       3377.81        25.52 o                         
  -6   6   5       4467.42       4538.57        31.65 o                         
  -5   6   5       1980.02       1920.11        17.79 o                         
  -4   6   5       8454.45       8503.02        58.84 o                         
  -3   6   5      14362.56      14206.89       172.55 o                         
  -2   6   5       7292.60       7345.51       127.65 o                         
  -1   6   5        381.59        374.88        17.50 o                         
   0   6   5       1028.29        859.40        23.82 o                         
   1   6   5      13918.90      14106.31       160.00 o                         
   2   6   5      13872.07      14380.96       149.92 o                         
   3   6   5      17379.25      18229.44       278.18 o                         
   4   6   5        192.79        221.30        19.48 o                         
   5   6   5        203.51        196.39        10.47 o                         
   6   6   5       7743.92       7940.52       122.94 o                         
   7   6   5       4975.47       5128.90        71.94 o                         
   8   6   5       9248.12       9659.86        92.25 o                         
 -10   7   5         97.38        103.67         8.05 o                         
  -9   7   5        627.09        619.77        11.70 o                         
  -8   7   5         62.54         68.54         6.05 o                         
  -7   7   5        166.51        186.65         7.22 o                         
  -6   7   5        729.74        699.94        11.81 o                         
  -5   7   5         85.40         95.03         6.20 o                         
  -4   7   5       1565.48       1597.63        19.36 o                         
  -3   7   5        133.75        137.91         8.96 o                         
  -2   7   5         13.15         24.56         7.70 o                         
  -1   7   5       1455.09       1376.60        27.42 o                         
   0   7   5        245.76        220.99        10.67 o                         
   1   7   5       2674.09       2662.29        45.96 o                         
   2   7   5          4.02         12.65         8.97 o                         
   3   7   5         45.03         53.75        11.89 o                         
   4   7   5       2412.91       2496.22        43.28 o                         
   5   7   5        615.81        566.06        19.53 o                         
   6   7   5        576.88        618.81        22.45 o                         
   7   7   5          0.07         25.52        11.24 o                         
   8   7   5         87.50         93.63         6.19 o                         
 -10   8   5          1.87         18.97         6.47 o                         
  -9   8   5       1584.73       1605.58        18.22 o                         
  -8   8   5       3476.39       3493.72        29.97 o                         
  -7   8   5       4406.91       4296.42        33.12 o                         
  -6   8   5       1432.66       1386.57        17.88 o                         
  -5   8   5        171.53        190.51         7.18 o                         
  -4   8   5       2647.33       2613.58        28.17 o                         
  -3   8   5       8189.41       8149.12        73.78 o                         
  -2   8   5       1830.58       1794.75        26.68 o                         
  -1   8   5        880.46        891.03        18.36 o                         
   0   8   5         45.47         62.56         7.26 o                         
   1   8   5       3529.85       3530.32        49.70 o                         
   2   8   5      11405.85      11959.12       148.83 o                         
   3   8   5       3655.65       3923.11        79.11 o                         
   4   8   5        986.76       1028.88        27.29 o                         
   5   8   5        610.66        598.16        14.61 o                         
   6   8   5       3683.75       3561.05        63.21 o                         
   7   8   5       3790.10       4055.21        69.56 o                         
 -10   9   5      10443.30       8886.50       270.73 o                         
  -9   9   5       4492.58       4501.72        38.29 o                         
  -8   9   5         46.11         66.27         5.69 o                         
  -7   9   5        469.46        496.09        10.23 o                         
  -6   9   5      12700.62      13084.47        95.68 o                         
  -5   9   5      15530.83      16013.28       149.87 o                         
  -4   9   5      13235.23      13297.93        99.93 o                         
  -3   9   5         25.52         59.63         7.97 o                         
  -2   9   5        615.60        645.57        16.40 o                         
  -1   9   5      11582.76      11692.82       124.86 o                         
   0   9   5       5943.64       5996.97        80.69 o                         
   1   9   5       9977.80       9904.42       161.55 o                         
   2   9   5         24.83         56.94         8.68 o                         
   3   9   5       2541.13       2528.89        51.12 o                         
   4   9   5       9993.82      10051.95       102.72 o                         
   5   9   5       3502.20       3658.08        42.52 o                         
   6   9   5       3425.96       3433.40        69.64 o                         
   7   9   5         71.74        101.01         7.94 o                         
  -9  10   5        719.26        636.65        11.58 o                         
  -8  10   5       7265.08       7295.40        63.09 o                         
  -7  10   5       3559.18       3594.57        35.65 o                         
  -6  10   5       2924.55       3073.50        31.92 o                         
  -5  10   5         62.44         65.18         9.05 o                         
  -4  10   5       1823.74       1822.76        30.82 o                         
  -3  10   5       7352.78       7201.67        69.18 o                         
  -2  10   5       1382.27       1383.56        29.23 o                         
  -1  10   5       2432.63       2439.30        27.71 o                         
   0  10   5        643.03        657.82        13.87 o                         
   1  10   5       2851.39       2836.71        46.34 o                         
   2  10   5       5403.77       5326.84        88.41 o                         
   3  10   5       1198.45       1283.73        24.18 o                         
   4  10   5        102.16        114.92         8.69 o                         
   5  10   5         63.74         74.97         8.56 o                         
   6  10   5       3165.80       3311.48        55.62 o                         
   7  10   5       1590.84       1309.20       105.21 o                         
  -9  11   5          8.95         17.56         6.05 o                         
  -8  11   5        310.32        308.82         9.15 o                         
  -7  11   5       1109.86       1148.40        18.23 o                         
  -6  11   5         67.65         88.88         6.76 o                         
  -5  11   5        401.57        441.99        13.67 o                         
  -4  11   5        299.21        292.86        22.36 o                         
  -3  11   5        673.38        662.90        20.56 o                         
  -2  11   5        809.82        850.87        20.82 o                         
  -1  11   5         17.15         32.80         7.73 o                         
   0  11   5       1082.81       1083.21        18.83 o                         
   1  11   5        409.66        403.15        14.67 o                         
   2  11   5         72.09         69.25         8.73 o                         
   3  11   5         11.08         27.30         9.18 o                         
   4  11   5         21.94         39.13         6.37 o                         
   5  11   5        494.81        529.28        15.46 o                         
   6  11   5        158.21        137.76         7.65 o                         
  -8  12   5       5637.85       5110.74        70.51 o                         
  -7  12   5       5923.99       5973.14       114.34 o                         
  -6  12   5       1938.00       1994.73        25.03 o                         
  -5  12   5        453.15        468.26        14.34 o                         
  -4  12   5       1780.53       1855.84        37.76 o                         
  -3  12   5       3117.47       3258.28        41.69 o                         
  -2  12   5       7169.57       7333.36        63.67 o                         
  -1  12   5       2439.28       2497.99        28.89 o                         
   0  12   5        731.35        761.86        27.76 o                         
   1  12   5       5747.44       6089.59        97.47 o                         
   2  12   5       6465.65       7128.22        77.12 o                         
   3  12   5       6493.11       7206.95        95.86 o                         
   4  12   5       1113.37       1151.67        18.41 o                         
   5  12   5        185.11        190.43         8.62 o                         
  -7  13   5       1687.67       1501.39        27.74 o                         
  -6  13   5       6999.44       7228.06        86.25 o                         
  -5  13   5       6683.13       7000.60        76.21 o                         
  -4  13   5       5284.91       5513.50       111.57 o                         
  -3  13   5         27.84         47.99         7.51 o                         
  -2  13   5       2839.87       3013.43        68.95 o                         
  -1  13   5      14368.93      15448.30       164.65 o                         
   0  13   5       7038.66       7417.12        59.89 o                         
   1  13   5       4248.11       4593.16        53.65 o                         
   2  13   5        226.66        277.18        15.49 o                         
   3  13   5        661.21        717.11        18.68 o                         
   4  13   5      11142.80      11702.50       188.98 o                         
   5  13   5       6602.97       5316.21       104.33 o                         
  -6  14   5       1080.14        828.73        76.88 o                         
  -5  14   5        595.36        582.19        19.18 o                         
  -4  14   5        828.41        789.84        21.04 o                         
  -3  14   5       2818.87       2871.55        47.42 o                         
  -2  14   5       1113.18       1178.35        30.43 o                         
  -1  14   5        345.26        335.13        10.03 o                         
   0  14   5        134.35        153.61         9.02 o                         
   1  14   5       1362.48       1570.95        23.18 o                         
   2  14   5       1399.32       1498.71        26.05 o                         
   3  14   5       3127.18       3109.55        42.90 o                         
  -5  15   5       1701.58       1431.36        39.06 o                         
  -4  15   5       1779.46       1624.00        56.86 o                         
  -3  15   5        467.63        472.59        17.93 o                         
  -2  15   5       1249.13       1392.49        96.18 o                         
  -1  15   5       1434.58       1583.93        33.52 o                         
   0  15   5       2062.76       2530.46        39.47 o                         
   1  15   5         57.52         83.99         8.98 o                         
   2  15   5        351.24        327.35        11.57 o                         
  -2  16   5       6367.85       5600.54       109.46 o                         
  -1  16   5        976.98        795.16        21.69 o                         
   0  16   5        462.92        466.82        22.40 o                         
  -9   0   6        137.08        145.22        14.83 o                         
  -8   0   6        248.69        252.59        11.62 o                         
  -7   0   6       6753.63       7053.66        86.50 o                         
  -6   0   6       2235.38       2409.36        32.40 o                         
  -5   0   6      17310.54      18291.61       145.57 o                         
  -4   0   6         21.90         39.00         6.24 o                         
  -3   0   6       1792.91       1773.02        59.80 o                         
  -2   0   6      15370.93      15483.68       299.73 o                         
  -1   0   6       5812.62       6221.08       359.42 o                         
   0   0   6       8325.69       8711.26       149.43 o                         
   1   0   6        811.73        851.18        28.81 o                         
   2   0   6       3046.68       3354.42        48.68 o                         
   3   0   6      13335.63      14592.92       180.25 o                         
   4   0   6      22717.00      27718.18       542.04 o                         
   5   0   6       5876.76       6940.08        98.73 o                         
   6   0   6         11.67         17.20         8.75 o                         
   7   0   6       3187.31       3464.69        59.76 o                         
   8   0   6       5820.57       3971.93        79.43 o                         
  -9   1   6       4325.77       4472.62        61.97 o                         
  -8   1   6       2699.36       2883.91        26.05 o                         
  -7   1   6        656.51        697.26        11.58 o                         
  -6   1   6        434.22        412.36         8.81 o                         
  -5   1   6       8220.75       8730.72        49.36 o                         
  -4   1   6       3695.25       3972.80        35.27 o                         
  -3   1   6       5070.71       5333.06        93.39 o                         
  -2   1   6        495.11        558.84        31.94 o                         
  -1   1   6        468.21        446.34        29.84 o                         
   0   1   6       7853.38       8318.04        89.93 o                         
   1   1   6       5219.89       5484.41        77.40 o                         
   2   1   6       6220.40       6757.90        57.29 o                         
   3   1   6         41.96         69.45        11.06 o                         
   4   1   6        433.60        464.06        20.56 o                         
   5   1   6       3430.74       3768.89        73.60 o                         
   6   1   6       3013.03       3201.43        34.72 o                         
   7   1   6       4186.58       4352.49        55.48 o                         
   8   1   6         27.11         23.94         8.76 o                         
  -9   2   6          3.02         18.06         8.19 o                         
  -8   2   6         17.58         25.36         6.69 o                         
  -7   2   6         42.24         63.86         5.13 o                         
  -6   2   6        477.61        499.90        10.01 o                         
  -5   2   6        111.47        105.80         5.20 o                         
  -4   2   6        960.71       1054.98        12.68 o                         
  -3   2   6         12.56         25.52         5.60 o                         
  -2   2   6        346.89        417.59        18.80 o                         
  -1   2   6         47.48         59.83         9.45 o                         
   0   2   6        599.77        637.08        14.52 o                         
   1   2   6        150.75        158.27         9.03 o                         
   2   2   6         49.81         70.00         7.91 o                         
   3   2   6        847.98        920.28        21.20 o                         
   4   2   6         49.34         49.92        11.01 o                         
   5   2   6         53.51         84.22        13.17 o                         
   6   2   6        115.39        104.39         7.81 o                         
   7   2   6        282.33        293.43        10.05 o                         
   8   2   6        290.74        265.19        13.78 o                         
  -9   3   6       9512.19       9709.26       155.49 o                         
  -8   3   6       7314.78       7388.15        58.84 o                         
  -7   3   6       2171.87       2304.58        27.24 o                         
  -6   3   6       2242.17       2294.02        21.21 o                         
  -5   3   6       5387.93       5569.76        34.45 o                         
  -4   3   6      12534.80      13239.27        76.56 o                         
  -3   3   6      11273.77      11727.57        73.56 o                         
  -2   3   6       1849.52       1884.09        22.84 o                         
  -1   3   6         40.13         76.22        12.03 o                         
   0   3   6       7669.67       7647.64        80.66 o                         
   1   3   6       7353.25       7755.50        86.19 o                         
   2   3   6       8509.50       9168.43       142.08 o                         
   3   3   6        178.00        203.89        10.74 o                         
   4   3   6        182.24        228.64        13.21 o                         
   5   3   6       8223.29       9120.17       109.71 o                         
   6   3   6       3613.50       3743.76        64.85 o                         
   7   3   6       6055.76       6154.49        91.30 o                         
   8   3   6         75.84         58.57         7.43 o                         
 -10   4   6       5756.79       5446.11       113.19 o                         
  -9   4   6         19.49         47.54         9.46 o                         
  -8   4   6        568.77        579.10        10.67 o                         
  -7   4   6      14999.70      15244.82       103.42 o                         
  -6   4   6       9610.51       9828.48        64.96 o                         
  -5   4   6       9329.89       9644.80        53.21 o                         
  -4   4   6         18.28         32.76         4.68 o                         
  -3   4   6        778.85        815.25        11.63 o                         
  -2   4   6      17313.71      17811.38       126.22 o                         
  -1   4   6      10326.03      10369.23       151.68 o                         
   0   4   6       8879.15       8829.31       147.83 o                         
   1   4   6         10.95         18.25         6.95 o                         
   2   4   6       2243.09       2353.58        44.32 o                         
   3   4   6      15519.33      16556.29       182.52 o                         
   4   4   6       7601.54       8040.20        84.11 o                         
   5   4   6       5528.29       5863.99       256.77 o                         
   6   4   6         42.39         61.07         6.65 o                         
   7   4   6       3632.71       3695.89        60.04 o                         
 -10   5   6        361.35        323.71        19.28 o                         
  -9   5   6       2059.17       1982.55        27.44 o                         
  -8   5   6       1017.68       1033.50        15.18 o                         
  -7   5   6        781.87        837.67        12.81 o                         
  -6   5   6        428.12        437.42         9.96 o                         
  -5   5   6        751.01        742.05        13.72 o                         
  -4   5   6       2308.58       2287.29        19.69 o                         
  -3   5   6       3187.49       3180.74        26.32 o                         
  -2   5   6         20.40         33.13         7.30 o                         
  -1   5   6          5.23         13.93         7.15 o                         
   0   5   6        830.53        796.82        20.33 o                         
   1   5   6        294.43        331.86        14.11 o                         
   2   5   6       3659.18       3650.87        52.83 o                         
   3   5   6        192.54        209.59        11.11 o                         
   4   5   6         31.54         53.12         9.00 o                         
   5   5   6       1362.48       1342.94        20.90 o                         
   6   5   6        122.20        141.73         7.97 o                         
   7   5   6       1259.67        868.17        92.28 o                         
 -10   6   6        931.45        861.67        28.93 o                         
  -9   6   6         42.22         49.24         8.12 o                         
  -8   6   6        524.57        581.07        11.30 o                         
  -7   6   6       2440.02       2510.26        28.15 o                         
  -6   6   6       3223.71       3250.65        26.16 o                         
  -5   6   6       1221.92       1226.20        14.77 o                         
  -4   6   6        313.60        295.26         8.35 o                         
  -3   6   6       1101.24       1146.68        17.30 o                         
  -2   6   6       3310.04       3386.59        54.41 o                         
  -1   6   6       3166.54       3143.93        40.39 o                         
   0   6   6       1658.55       1589.16        40.47 o                         
   1   6   6        352.67        380.90        13.80 o                         
   2   6   6       1717.19       1751.42        33.20 o                         
   3   6   6       2730.59       2838.49        47.20 o                         
   4   6   6       3218.80       3367.28        43.35 o                         
   5   6   6       1254.43       1270.92        25.02 o                         
   6   6   6         10.00         12.79         8.68 o                         
   7   6   6        591.45        527.04        33.97 o                         
 -10   7   6       2476.76       2155.57        49.79 o                         
  -9   7   6       8919.75       8847.73        88.42 o                         
  -8   7   6       5135.19       5196.11        45.71 o                         
  -7   7   6       1622.62       1703.46        21.62 o                         
  -6   7   6        165.67        187.72         7.72 o                         
  -5   7   6       8103.52       8402.12        57.05 o                         
  -4   7   6      14776.00      15157.69       103.46 o                         
  -3   7   6       9649.09       9924.03        89.65 o                         
  -2   7   6       2403.70       2620.16        39.71 o                         
  -1   7   6         53.47         90.24        10.83 o                         
   0   7   6       7779.67       7803.32       251.52 o                         
   1   7   6      10428.44      10366.14       105.89 o                         
   2   7   6      10591.14      11028.47       199.31 o                         
   3   7   6       1414.87       1396.64        22.48 o                         
   4   7   6        167.06        169.17         9.95 o                         
   5   7   6       8439.11       8470.65       150.48 o                         
   6   7   6       4404.05       4219.76        69.66 o                         
   7   7   6       5820.55       4460.81        88.34 o                         
  -9   8   6         45.01         55.95        11.84 o                         
  -8   8   6        314.30        317.27         9.65 o                         
  -7   8   6       4685.56       4821.81        54.11 o                         
  -6   8   6       2243.47       2300.19        23.29 o                         
  -5   8   6       8212.89       8551.05        60.24 o                         
  -4   8   6         44.07         56.76         6.49 o                         
  -3   8   6        442.30        435.10        12.06 o                         
  -2   8   6      11038.82      11546.09       112.75 o                         
  -1   8   6       3048.86       3224.62        50.55 o                         
   0   8   6       4586.73       4585.64        91.19 o                         
   1   8   6        651.00        639.94        16.45 o                         
   2   8   6        630.73        702.70        15.30 o                         
   3   8   6       7487.45       7737.60        88.19 o                         
   4   8   6       7094.32       7283.45        65.63 o                         
   5   8   6       3302.39       3252.41        50.03 o                         
   6   8   6        199.76        195.01        13.11 o                         
  -9   9   6        574.46        494.98        15.39 o                         
  -8   9   6          2.90         14.74         8.95 o                         
  -7   9   6         42.14         60.07         6.81 o                         
  -6   9   6          4.28         11.05         7.30 o                         
  -5   9   6         32.56         41.76         7.62 o                         
  -4   9   6          2.34         18.80         8.23 o                         
  -3   9   6        106.97        141.65         9.33 o                         
  -2   9   6         69.54         84.49         7.85 o                         
  -1   9   6        172.99        180.50         9.88 o                         
   0   9   6        775.52        826.49        15.92 o                         
   1   9   6          3.86         14.04         8.92 o                         
   2   9   6          5.88         15.01         6.45 o                         
   3   9   6        398.18        412.05        11.94 o                         
   4   9   6          5.82         19.84         5.46 o                         
   5   9   6        653.33        629.79        21.44 o                         
   6   9   6         49.24         45.58         6.79 o                         
  -9  10   6         26.89         20.27         5.42 o                         
  -8  10   6        460.89        452.36        13.34 o                         
  -7  10   6       3651.19       3781.58        62.16 o                         
  -6  10   6       4170.61       4392.43        44.14 o                         
  -5  10   6       1699.32       1756.13        27.98 o                         
  -4  10   6        115.27        129.81         8.93 o                         
  -3  10   6       1594.83       1599.57        27.55 o                         
  -2  10   6       6392.77       6593.74        71.28 o                         
  -1  10   6       4809.44       5259.41        84.94 o                         
   0  10   6        334.19        386.89        11.38 o                         
   1  10   6         38.37         49.41         8.02 o                         
   2  10   6       2964.89       3196.40        41.75 o                         
   3  10   6       5242.41       5509.00        56.81 o                         
   4  10   6       4580.90       4715.31        80.04 o                         
   5  10   6       1628.22       1274.08       201.77 o                         
  -8  11   6       7576.91       6593.21       154.23 o                         
  -7  11   6       1636.37       1660.59        33.25 o                         
  -6  11   6        760.46        777.66        14.34 o                         
  -5  11   6       5345.16       5408.35        56.19 o                         
  -4  11   6       6997.03       7035.93       129.14 o                         
  -3  11   6       7794.32       7840.93       122.22 o                         
  -2  11   6        938.79        945.57        23.80 o                         
  -1  11   6         49.44         66.73         6.67 o                         
   0  11   6      10264.76      10679.00       227.28 o                         
   1  11   6       9812.74      10594.15       109.57 o                         
   2  11   6       7739.65       8184.97        81.54 o                         
   3  11   6         94.37        140.13        13.38 o                         
   4  11   6        211.36        197.54         9.12 o                         
  -7  12   6       3967.03       3503.62        46.40 o                         
  -6  12   6       1576.91       1476.11        22.10 o                         
  -5  12   6       2093.34       2135.68        54.54 o                         
  -4  12   6        309.44        324.07        14.33 o                         
  -3  12   6         59.28         58.14        10.85 o                         
  -2  12   6       5075.76       5394.45        56.24 o                         
  -1  12   6       1487.81       1503.78        22.19 o                         
   0  12   6       2019.33       2003.20        23.94 o                         
   1  12   6         85.40         77.76         9.78 o                         
   2  12   6        407.07        471.98        21.91 o                         
   3  12   6       3714.60       3848.67        54.00 o                         
   4  12   6       1433.46       1108.29       119.27 o                         
  -6  13   6         91.15         62.41         5.79 o                         
  -5  13   6        548.34        552.55        21.87 o                         
  -4  13   6        508.59        537.84        21.24 o                         
  -3  13   6        235.70        244.59        13.07 o                         
  -2  13   6       1095.51       1158.89        21.90 o                         
  -1  13   6         76.70        100.35         8.11 o                         
   0  13   6         72.51         93.89         8.44 o                         
   1  13   6       1078.32       1210.30        26.05 o                         
   2  13   6         45.00         77.24         7.97 o                         
   3  13   6         64.42         50.95         6.09 o                         
  -4  14   6         64.14         65.85         7.40 o                         
  -3  14   6       2076.55       2239.35        41.07 o                         
  -2  14   6       4261.45       4408.71        55.60 o                         
  -1  14   6       4862.48       4664.29        85.93 o                         
   0  14   6       2792.99       2567.18        42.18 o                         
   1  14   6         16.50         35.59         5.69 o                         
  -9   1   7        587.07        619.61        20.81 o                         
  -8   1   7       4207.62       4491.47        40.96 o                         
  -7   1   7       2660.14       2770.58        24.48 o                         
  -6   1   7       4869.17       5096.43        40.32 o                         
  -5   1   7        345.31        371.12         9.53 o                         
  -4   1   7       3994.15       4157.13        36.15 o                         
  -3   1   7      10807.40      11385.87        83.19 o                         
  -2   1   7       4000.60       4205.51        53.79 o                         
  -1   1   7       3649.53       3765.62        72.98 o                         
   0   1   7         83.20         86.73         7.50 o                         
   1   1   7       1807.65       1927.46        26.52 o                         
   2   1   7       8519.49       8775.83        97.20 o                         
   3   1   7       7743.74       8131.82       114.03 o                         
   4   1   7       1031.63       1056.58        28.03 o                         
   5   1   7         31.95         38.02        10.27 o                         
   6   1   7       2511.61       2375.95        45.98 o                         
  -9   2   7       7358.21       7640.75       142.79 o                         
  -8   2   7       2209.49       2336.71        28.31 o                         
  -7   2   7         55.39         65.61         6.39 o                         
  -6   2   7       8431.33       9095.93        66.41 o                         
  -5   2   7       9432.35      10049.80        71.85 o                         
  -4   2   7      10341.44      11029.64        68.05 o                         
  -3   2   7        198.09        224.98         7.49 o                         
  -2   2   7        163.90        175.43         8.73 o                         
  -1   2   7       9893.68      10268.94        91.28 o                         
   0   2   7       8110.22       8429.96        87.36 o                         
   1   2   7      14714.65      15204.63       148.44 o                         
   2   2   7        193.45        264.63        13.96 o                         
   3   2   7       1270.78       1319.50        28.31 o                         
   4   2   7       9377.45      10224.38       174.48 o                         
   5   2   7       4297.70       4306.69       140.67 o                         
   6   2   7       9602.40       8568.52       920.15 o                         
  -9   3   7        366.53        341.82        16.99 o                         
  -8   3   7       2356.06       2504.53        31.88 o                         
  -7   3   7        997.05       1088.60        14.82 o                         
  -6   3   7       5362.58       5569.49        51.46 o                         
  -5   3   7        192.78        187.15         7.28 o                         
  -4   3   7        131.34        129.03         6.32 o                         
  -3   3   7       3371.79       3529.82        27.82 o                         
  -2   3   7       1453.37       1495.15        24.39 o                         
  -1   3   7       4597.06       4671.18        50.33 o                         
   0   3   7        232.33        238.07        10.20 o                         
   1   3   7        184.44        211.22        10.86 o                         
   2   3   7       1762.77       1826.10        42.14 o                         
   3   3   7       1645.10       1712.10        53.00 o                         
   4   3   7        634.18        657.86        29.20 o                         
   5   3   7        273.47        248.88         8.98 o                         
   6   3   7        821.05        762.25        14.08 o                         
  -9   4   7       1844.27       1797.46       101.41 o                         
  -8   4   7        258.60        278.48        10.52 o                         
  -7   4   7        117.25        124.13         6.66 o                         
  -6   4   7        332.60        383.23        10.01 o                         
  -5   4   7        168.42        178.32         8.06 o                         
  -4   4   7        429.13        436.03        10.08 o                         
  -3   4   7        504.30        502.10        11.57 o                         
  -2   4   7         11.81         22.75         6.25 o                         
  -1   4   7       2276.76       2382.89        32.53 o                         
   0   4   7       1902.16       1932.12        39.77 o                         
   1   4   7        239.68        274.80        13.04 o                         
   2   4   7        181.67        211.16        12.30 o                         
   3   4   7         40.25         43.89         8.80 o                         
   4   4   7       1191.29       1193.16        34.16 o                         
   5   4   7       2983.24       2750.15        75.24 o                         
   6   4   7        837.29        689.39        14.08 o                         
  -9   5   7        492.73        535.63        19.20 o                         
  -8   5   7       9518.38      10348.34       117.86 o                         
  -7   5   7       4872.27       5331.50        46.94 o                         
  -6   5   7       3678.22       3943.66        36.96 o                         
  -5   5   7         88.55        102.80         8.45 o                         
  -4   5   7        985.02       1072.56        14.13 o                         
  -3   5   7      11167.96      11605.75        70.07 o                         
  -2   5   7      14081.95      14825.55       125.80 o                         
  -1   5   7       3758.74       3814.97        47.47 o                         
   0   5   7          1.98         22.83         8.71 o                         
   1   5   7       2575.30       2727.35        49.89 o                         
   2   5   7       3880.63       4131.61        62.04 o                         
   3   5   7       8644.86       9359.14       113.24 o                         
   4   5   7       4039.76       3786.79       139.21 o                         
   5   5   7         31.52         72.14        10.18 o                         
   6   5   7       5568.23       3946.48        78.79 o                         
  -9   6   7       6446.17       6635.84       131.11 o                         
  -8   6   7       1094.18       1090.42        23.84 o                         
  -7   6   7        176.19        167.20         8.48 o                         
  -6   6   7       6228.32       6548.83        56.39 o                         
  -5   6   7       5030.85       5367.98        46.44 o                         
  -4   6   7       7147.56       7517.39        60.43 o                         
  -3   6   7        109.16        137.20         6.64 o                         
  -2   6   7        255.80        248.43         8.45 o                         
  -1   6   7      10257.26      10652.04       116.50 o                         
   0   6   7       4869.27       4928.76        84.29 o                         
   1   6   7       8236.69       8372.86       137.36 o                         
   2   6   7        116.86        146.44        14.91 o                         
   3   6   7        513.07        482.95        23.70 o                         
   4   6   7       9601.18       9569.98       244.22 o                         
   5   6   7       4665.92       4171.61       250.01 o                         
  -8   7   7        503.49        455.58        15.15 o                         
  -7   7   7         97.01        130.94         9.96 o                         
  -6   7   7        392.73        413.83        10.19 o                         
  -5   7   7         65.32         80.61         7.02 o                         
  -4   7   7        308.13        304.44         9.33 o                         
  -3   7   7        350.95        330.84        12.43 o                         
  -2   7   7         57.01         64.56         8.51 o                         
  -1   7   7        138.93        140.66         9.46 o                         
   0   7   7         29.48         44.23        14.92 o                         
   1   7   7        851.08        905.32        20.02 o                         
   2   7   7        896.94        868.37        21.02 o                         
   3   7   7       1797.29       1771.85        40.45 o                         
   4   7   7        289.91        295.15        13.14 o                         
   5   7   7         47.32         39.12        10.18 o                         
  -8   8   7        784.97        724.13        15.39 o                         
  -7   8   7         46.05         63.74         9.87 o                         
  -6   8   7       1681.52       1726.78        21.54 o                         
  -5   8   7       3239.31       3344.49        33.72 o                         
  -4   8   7       2706.98       2746.42        32.50 o                         
  -3   8   7        668.43        693.90        13.76 o                         
  -2   8   7         30.77         46.96         7.39 o                         
  -1   8   7       1737.96       1799.14        21.64 o                         
   0   8   7       3082.87       3256.25        45.56 o                         
   1   8   7       1176.76       1296.29        24.73 o                         
   2   8   7        403.10        405.94        11.49 o                         
   3   8   7        319.32        367.35        10.91 o                         
   4   8   7       3466.75       3298.35        43.73 o                         
  -8   9   7       7821.21       6863.52       334.28 o                         
  -7   9   7       8065.71       7891.08        77.77 o                         
  -6   9   7       4459.92       4509.68        56.79 o                         
  -5   9   7        333.36        320.35        10.22 o                         
  -4   9   7        985.20       1016.11        15.92 o                         
  -3   9   7      13157.35      13668.38       103.37 o                         
  -2   9   7      10352.02      10731.74        78.25 o                         
  -1   9   7       4136.78       4180.48        58.90 o                         
   0   9   7         54.96         76.12         7.04 o                         
   1   9   7       1240.90       1402.62        20.47 o                         
   2   9   7       7476.64       7990.60        66.54 o                         
   3   9   7       7857.13       7796.46       156.34 o                         
  -7  10   7        235.30        216.22         7.58 o                         
  -6  10   7       3767.42       3695.33       156.78 o                         
  -5  10   7       1764.94       1815.43        35.62 o                         
  -4  10   7       4883.78       5046.57        89.20 o                         
  -3  10   7        559.24        554.97        13.24 o                         
  -2  10   7        372.50        359.55         8.90 o                         
  -1  10   7       7053.80       7203.11       131.08 o                         
   0  10   7       3219.73       3270.43        35.72 o                         
   1  10   7       2579.31       2855.48        42.67 o                         
   2  10   7         65.11         78.73         8.04 o                         
   3  10   7        356.29        353.51        14.52 o                         
  -6  11   7          2.15          6.59         8.67 o                         
  -5  11   7         69.06         61.09         9.75 o                         
  -4  11   7       2181.26       2241.47        30.69 o                         
  -3  11   7         28.32         49.05         7.93 o                         
  -2  11   7         38.63         82.08         8.24 o                         
  -1  11   7         30.14         54.93         5.79 o                         
   0  11   7        216.99        203.59         8.83 o                         
   1  11   7        556.73        554.25        14.15 o                         
   2  11   7        397.38        365.75        12.23 o                         
  -5  12   7       4119.43       3852.89        79.00 o                         
  -4  12   7       2220.61       2044.20        53.45 o                         
  -3  12   7        584.99        568.62        29.36 o                         
  -2  12   7        354.58        372.11        12.46 o                         
  -1  12   7       3237.37       2752.15       148.24 o                         
   0  12   7       6718.92       6446.59        91.89 o                         
   1  12   7       6190.91       5367.53       120.27 o                         
  -1  13   7       2035.01       1387.17        33.52 o                         
  -8   0   8       4946.94       5294.34       111.18 o                         
  -7   0   8       5064.04       5256.63        68.09 o                         
  -6   0   8       1120.03       1099.24        28.38 o                         
  -5   0   8       2493.60       2535.21        33.16 o                         
  -4   0   8      11165.76      11868.59       158.17 o                         
  -3   0   8       8175.92       9020.66        92.35 o                         
  -2   0   8       2631.92       2666.83        40.41 o                         
  -1   0   8         72.85         65.63        11.39 o                         
   0   0   8       3433.23       3735.35       151.00 o                         
   1   0   8       8021.53       7382.90       112.53 o                         
   2   0   8      14576.84      14213.90       193.40 o                         
   3   0   8       3356.61       2980.24       161.97 o                         
   4   0   8         45.60         63.97        12.76 o                         
   5   0   8       4499.89       2492.27        52.04 o                         
  -8   1   8         51.13         71.79        10.00 o                         
  -7   1   8       5384.53       5625.01        46.83 o                         
  -6   1   8       1487.17       1647.32        24.89 o                         
  -5   1   8       3624.54       3972.18        38.26 o                         
  -4   1   8         39.36         66.58         6.90 o                         
  -3   1   8        437.10        437.12        11.77 o                         
  -2   1   8       6177.57       6576.72        70.79 o                         
  -1   1   8       2097.47       2222.43        31.26 o                         
   0   1   8       5332.14       5188.66       115.27 o                         
   1   1   8        217.47        208.39        11.25 o                         
   2   1   8       2086.88       1877.71       111.98 o                         
   3   1   8       2725.75       2580.56        45.78 o                         
   4   1   8       2174.31       1853.65        39.56 o                         
  -8   2   8        291.26        323.51        12.23 o                         
  -7   2   8        715.29        753.97        15.04 o                         
  -6   2   8          3.38         14.78         5.36 o                         
  -5   2   8         40.46         52.85         6.63 o                         
  -4   2   8        668.20        722.36        11.98 o                         
  -3   2   8       1277.77       1291.54        18.17 o                         
  -2   2   8        348.47        354.12         9.71 o                         
  -1   2   8         82.98         80.69         7.03 o                         
   0   2   8         12.17         29.67         8.55 o                         
   1   2   8         43.89         64.62         9.24 o                         
   2   2   8        468.93        508.92        21.23 o                         
   3   2   8        192.57        180.91        15.16 o                         
   4   2   8         91.58         68.96         6.88 o                         
  -8   3   8        669.79        657.02        18.49 o                         
  -7   3   8       5284.17       5776.56       114.34 o                         
  -6   3   8       6783.54       7110.48        69.65 o                         
  -5   3   8       5990.78       6442.48        58.07 o                         
  -4   3   8        135.23        153.48         6.48 o                         
  -3   3   8         58.19         78.34         6.33 o                         
  -2   3   8       6387.43       6945.47        55.43 o                         
  -1   3   8       8517.69       8810.05        62.91 o                         
   0   3   8       7376.73       7980.82        99.09 o                         
   1   3   8         46.58         56.81         8.91 o                         
   2   3   8         90.11        125.85         9.59 o                         
   3   3   8       4927.96       4665.33        52.32 o                         
   4   3   8       3247.86       2635.58        41.83 o                         
  -8   4   8       3900.63       3983.74        49.45 o                         
  -7   4   8       5768.74       5968.28        51.69 o                         
  -6   4   8          8.19         20.37         6.19 o                         
  -5   4   8       1722.45       1753.00        28.65 o                         
  -4   4   8       5057.39       5270.99        48.48 o                         
  -3   4   8       5734.97       6005.48        52.22 o                         
  -2   4   8       2233.23       2281.00        23.46 o                         
  -1   4   8         72.32         67.39         6.19 o                         
   0   4   8       4549.67       4691.75        46.09 o                         
   1   4   8       4086.01       4136.59        50.84 o                         
   2   4   8       7834.35       8187.77       103.95 o                         
   3   4   8        738.49        703.91        17.56 o                         
   4   4   8         74.08         64.91         8.37 o                         
  -8   5   8         22.94         38.11        11.34 o                         
  -7   5   8        778.19        843.19        14.78 o                         
  -6   5   8       1542.21       1520.39        20.15 o                         
  -5   5   8       2444.66       2560.61        32.19 o                         
  -4   5   8         34.00         42.00         7.43 o                         
  -3   5   8          6.97         15.64         5.72 o                         
  -2   5   8        982.83       1062.15        14.49 o                         
  -1   5   8        729.47        708.41        12.50 o                         
   0   5   8       2183.30       2143.57        43.06 o                         
   1   5   8         75.27         84.96         7.59 o                         
   2   5   8         13.91         27.80         7.74 o                         
   3   5   8       1800.96       1456.47       168.15 o                         
   4   5   8        480.62        331.52        29.92 o                         
  -7   6   8        418.47        454.04        22.21 o                         
  -6   6   8         24.26         24.53         7.65 o                         
  -5   6   8        110.16        142.48         8.41 o                         
  -4   6   8       1232.45       1287.70        19.15 o                         
  -3   6   8       1238.26       1267.39        23.28 o                         
  -2   6   8        172.65        181.06         8.29 o                         
  -1   6   8        515.45        479.59        11.00 o                         
   0   6   8        966.49       1025.12        25.61 o                         
   1   6   8       2530.84       2606.34        51.53 o                         
   2   6   8       1081.60       1093.44        22.52 o                         
   3   6   8        206.31        195.53        14.06 o                         
  -7   7   8       6476.62       6373.82        88.57 o                         
  -6   7   8       4456.41       4592.78        80.24 o                         
  -5   7   8       6338.40       6648.30        75.23 o                         
  -4   7   8        348.71        338.38         9.79 o                         
  -3   7   8        104.60        134.26         7.17 o                         
  -2   7   8       9341.16       9709.68        88.56 o                         
  -1   7   8       6397.45       6545.46        84.27 o                         
   0   7   8       8302.68       8719.55       101.19 o                         
   1   7   8        488.66        423.75        15.02 o                         
   2   7   8        543.42        590.53        55.75 o                         
   3   7   8       7173.16       5488.61       135.91 o                         
  -7   8   8       2040.87       1476.99        42.72 o                         
  -6   8   8         12.26         22.27         8.49 o                         
  -5   8   8        457.66        520.62        14.57 o                         
  -4   8   8       5947.33       5994.47        73.16 o                         
  -3   8   8       5780.90       5821.23        62.73 o                         
  -2   8   8       1790.03       1781.61        22.01 o                         
  -1   8   8         13.81         19.36         6.41 o                         
   0   8   8       1678.47       1762.54        43.98 o                         
   1   8   8       3204.83       3305.48        64.75 o                         
   2   8   8       5892.86       5457.07       434.33 o                         
  -6   9   8         91.57         76.05         9.68 o                         
  -5   9   8         86.28         76.55         7.59 o                         
  -4   9   8         28.65         41.80         7.50 o                         
  -3   9   8        168.38        201.32        10.09 o                         
  -2   9   8        876.70        845.30        18.54 o                         
  -1   9   8        141.73        149.75         7.94 o                         
   0   9   8        120.23        100.75         6.51 o                         
   1   9   8        371.37        350.23        22.80 o                         
  -4  10   8       3644.61       2709.38       196.99 o                         
  -3  10   8       4727.20       4503.89       181.54 o                         
  -2  10   8        499.42        452.11        14.72 o                         
  -1  10   8        113.78        109.85         8.49 o                         
   0  10   8       1953.00       1341.23        24.89 o                         
  -7   1   9         58.12         51.65         6.66 o                         
  -6   1   9       1751.63       1674.30        37.98 o                         
  -5   1   9       3391.82       3313.77        46.45 o                         
  -4   1   9       3758.94       3787.07        63.77 o                         
  -3   1   9        868.17        828.90        14.93 o                         
  -2   1   9        171.50        148.84         7.69 o                         
  -1   1   9       1678.48       1692.11        29.46 o                         
   0   1   9       1900.53       1740.48        36.66 o                         
   1   1   9       4937.16       4683.32        63.34 o                         
   2   1   9        682.58        455.48        12.83 o                         
  -7   2   9       5412.00       4263.84        84.83 o                         
  -6   2   9       6983.06       7044.66        79.91 o                         
  -5   2   9        364.32        341.56        10.43 o                         
  -4   2   9         80.99        102.33         8.37 o                         
  -3   2   9       7875.89       8034.50        82.92 o                         
  -2   2   9       6188.93       6287.63        79.27 o                         
  -1   2   9       6639.84       6403.77        62.98 o                         
   0   2   9         46.35         48.46         6.04 o                         
   1   2   9       1234.33       1133.97        32.03 o                         
   2   2   9       5311.16       3381.68        40.80 o                         
  -7   3   9         34.31         37.62         6.42 o                         
  -6   3   9        679.15        662.51        14.73 o                         
  -5   3   9       1228.65       1163.91        18.41 o                         
  -4   3   9       2935.32       2968.82        41.53 o                         
  -3   3   9       1333.48       1208.43        18.27 o                         
  -2   3   9          0.46          2.69         6.94 o                         
  -1   3   9       3067.80       2950.01        31.64 o                         
   0   3   9        861.70        761.46        12.59 o                         
   1   3   9       2103.11       1674.75        30.04 o                         
  -6   4   9        676.16        575.34        21.15 o                         
  -5   4   9        173.43        159.99         7.46 o                         
  -4   4   9         84.19         89.25        10.47 o                         
  -3   4   9        123.48        125.91         9.50 o                         
  -2   4   9        862.59        771.23        16.96 o                         
  -1   4   9        261.26        269.11        14.14 o                         
   0   4   9        104.74         96.15         6.88 o                         
   1   4   9        316.95        267.76        14.95 o                         
  -6   5   9       2213.02       1599.65        36.73 o                         
  -5   5   9       5742.18       5502.57        72.35 o                         
  -4   5   9       7788.35       7107.10       302.52 o                         
  -3   5   9        844.42        775.65        16.72 o                         
  -2   5   9         47.14         52.97         6.04 o                         
  -1   5   9       4918.95       4530.80        55.24 o                         
   0   5   9       5469.97       4869.11       163.81 o                         
   1   5   9       8771.71       5555.94        74.24 o                         
  -5   6   9         49.66         34.20         7.17 o                         
  -4   6   9        376.24        345.91        10.27 o                         
  -3   6   9       4253.08       3959.91        67.26 o                         
  -2   6   9       3867.73       3414.60        61.85 o                         
  -1   6   9       3499.96       2731.24        43.08 o                         
   0   6   9        118.29         67.67         8.26 o                         
  -3   7   9         10.87         17.06         3.84 o                         
  -2   7   9        250.85        162.04        10.52 o                         
                                                                                
